# Supplementary material for: The Midgut Microbiota of Colombian Aedes aegypti Populations with Different Levels of Resistance to the Insecticide Lambda-cyhalothrin
Source: Insects. 2020 Sep 1;11(9):584. doi: 10.3390/insects11090584 (PMC7565445; doi:10.3390/insects11090584)
Supplement: Supplementary file 1 [file insects-11-00584-s001.zip]

Archive with 2 entries (2 files):
- insects-883458-Supplementary Material Figure S1-S8.docx
- insects-883458-Supplementary Material Table S1-S13.xlsx
