# Supplementary material for: The Midgut Microbiota of Colombian Aedes aegypti Populations with Different Levels of Resistance to the Insecticide Lambda-cyhalothrin
Source: Insects. 2020 Sep 1;11(9):584. doi: 10.3390/insects11090584 (PMC7565445; doi:10.3390/insects11090584)
Supplement: Supplementary file 1 [file insects-11-00584-s001.zip › insects-883458-Supplementary Material Table S1-S13.xlsx]

## Sheet: TableS1_Metadata file
#NAMES	Geographical_origin	Resistance_profile
A1	Acacias	R
A2	Acacias	R
A3	Acacias	R
A4	Acacias	R
A5	Acacias	R
A6	Acacias	R
A7	Acacias	R
A8	Acacias	R
A9	Acacias	R
A10	Acacias	R
A11	Acacias	R
A12	Acacias	R
C1	Cucuta	R
C2	Cucuta	R
C3	Cucuta	R
C4	Cucuta	R
C5	Cucuta	R
C6	Cucuta	R
C7	Cucuta	R
C8	Cucuta	R
C9	Cucuta	R
C10	Cucuta	R
H1	Honda	R
H2	Honda	R
H3	Honda	R
H4	Honda	R
H5	Honda	R
H6	Honda	R
H7	Honda	R
H8	Honda	R
H9	Honda	R
H10	Honda	R
H11	Honda	R
N1	Neiva	R
N2	Neiva	R
N3	Neiva	R
N4	Neiva	R
N5	Neiva	R
N6	Neiva	R
N7	Neiva	R
N8	Neiva	R
N9	Neiva	R
N10	Neiva	R
P1	Puerto Bogota	R
P2	Puerto Bogota	R
P3	Puerto Bogota	R
P4	Puerto Bogota	R
P5	Puerto Bogota	R
P6	Puerto Bogota	R
P7	Puerto Bogota	R
P8	Puerto Bogota	R
P9	Puerto Bogota	R
P10	Puerto Bogota	R
B1	Bello	S
B2	Bello	S
B3	Bello	S
B4	Bello	S
B5	Bello	S
B6	Bello	S
B7	Bello	S
B8	Bello	S
B9	Bello	S
B10	Bello	S
B11	Bello	S
B12	Bello	S
B13	Bello	S
B14	Bello	S
Mock	Mock	nd

## Sheet: TableS2_OTU_Complete data
#TAXONOMY	Kingdom	Phylum	Class	Order	Family	Genus	Species	C1	C2	C3	C4	C5	C6	C7	C8	A1	A2	A3	A4	A5	A6	C9	C10	A7	A8	A9	A10	A11	A12	H1	H2	H3	H4	H5	H6	H7	H8	H9	H10	H11	N1	N2	N3	N4	N5	N6	N7	N8	N9
OTU00001	Unassigned							5576	4879	4895	5028	4986	5056	5133	5572	5069	5689	4670	4292	3415	3956	5201	5749	4709	4927	5006	5067	6507	6101	6417	5595	5688	5290	5286	5308	5253	5789	5334	5446	5879	5172	6221	5675	5215	5607	5057	6071	5300	4824
OTU00002	k__Bacteria							5263	4461	4555	4339	4888	4559	4455	4796	4608	5738	4440	3806	2705	3791	5252	5339	3666	4597	4504	4620	5462	5287	5371	5192	5297	4537	4349	4953	4103	4931	4267	4317	5024	4356	5803	5785	5572	6187	5449	5359	5299	5141
OTU00003	k__Bacteria							4453	3866	3850	3678	4178	4157	4061	4053	3741	4760	3775	3425	2372	3137	4353	4637	3194	3731	3896	3973	4763	4505	4860	4341	4439	3948	3719	4118	3605	4235	3730	3828	4055	3910	5187	5129	4363	5319	4542	4602	4328	4517
OTU00004	Unassigned							4103	3914	3548	4002	3669	3989	3860	4092	3736	4467	3736	3682	2763	3194	3748	4369	3730	3695	3643	4300	5045	4742	5258	4642	4660	4509	3743	4019	4261	4581	4175	4353	4313	4253	4843	4405	3783	4362	3807	4909	4140	3933
OTU00005	Unassigned							4233	3817	3856	3902	4053	4003	3851	4143	3751	4388	3432	3503	2653	3255	4119	4478	3649	4004	3644	3826	5011	4585	4936	4328	4306	4262	3987	3959	3974	4406	4027	4256	4438	4045	4665	4348	4132	4499	4018	5063	4163	3676
OTU00006	Unassigned							4309	3969	3713	3872	4110	4157	3744	3924	3825	4512	3695	3221	2338	3007	3919	4461	3545	3846	3632	4003	4997	4651	4975	4228	4364	4237	3991	4135	4045	4436	4045	4364	4396	4006	4735	4311	4202	4409	3906	4651	4132	3896
OTU00007	k__Bacteria							3918	3302	3494	3072	3718	3368	3311	3687	3919	4427	3327	2792	1989	2761	3758	3991	2881	3568	3870	3466	4069	3978	4165	3997	3652	3279	3527	3725	3205	3550	3190	3335	3201	3365	3919	4169	4356	4670	4146	4005	3904	3784
OTU00008	Unassigned							3518	3242	3125	3191	3295	3183	2882	3370	3416	3608	3017	2585	2041	2527	3293	3570	3060	3315	3274	3348	3935	3854	3950	3727	3370	3216	3323	3280	3308	3268	3104	3422	3552	3428	3276	3321	3597	3784	3397	3488	3107	2890
OTU00009	Unassigned							1574	1479	1306	1558	1486	1461	1472	1531	1495	1586	1363	1363	1043	1188	1547	1663	1362	1406	1396	1556	1741	1807	1846	1694	1707	1459	1614	1536	1450	1637	1579	1645	1767	1558	1623	1707	1441	1559	1457	1866	1572	1406
OTU00010	Unassigned							1682	1389	1397	1260	1513	1430	1384	1478	1439	1633	1358	1205	1144	1101	1450	1502	1352	1414	1348	1391	1622	1736	1711	1615	1454	1647	1392	1464	1444	1476	1549	1497	1686	1385	1675	1693	1524	1593	1444	1558	1569	1433
OTU00011	k__Bacteria							1321	1200	1306	1217	1394	1377	1339	1319	1264	1614	1184	1102	834	1135	1418	1620	993	1336	1193	1324	1494	1474	1515	1454	1559	1307	1080	1359	1205	1417	1197	1245	1457	1208	1614	1689	1501	1682	1502	1485	1376	1457
OTU00012	Unassigned							1242	1099	1075	1104	1223	1095	1160	1282	1087	1327	1060	1013	830	986	1121	1328	1093	1143	1205	1140	1520	1374	1471	1252	1238	1294	1169	1216	1082	1268	1269	1252	1405	1303	1353	1293	1140	1309	1206	1374	1207	1230
OTU00013	Unassigned							520	513	489	493	637	596	547	559	543	595	463	546	348	479	577	522	589	513	480	590	572	647	757	673	584	499	530	602	477	540	656	540	540	589	751	688	532	763	577	605	846	660
OTU00014	Unassigned							571	628	576	674	570	466	558	487	408	552	479	441	875	672	666	599	516	712	546	592	657	666	585	666	519	493	487	563	551	555	512	654	610	444	444	655	534	620	588	545	566	459
OTU00015	k__Bacteria	p__Proteobacteria						437	458	469	435	441	455	432	489	468	432	392	428	212	254	454	481	405	465	451	502	582	607	542	399	543	582	409	488	427	574	493	527	524	443	487	509	473	531	471	547	464	431
OTU00016	k__Bacteria							425	399	503	457	460	363	421	437	395	379	329	343	693	556	400	487	290	471	329	375	412	436	391	494	353	402	405	381	427	376	378	414	371	436	416	477	320	424	468	409	403	387
OTU00017	k__Bacteria							0	387	412	481	455	0	553	0	709	495	527	447	638	556	745	238	0	574	490	0	457	452	466	405	416	0	834	363	168	0	431	0	404	0	543	784	521	558	325	861	552	0
OTU00018	k__Bacteria							470	289	288	316	396	296	400	309	321	383	262	302	302	420	390	365	323	310	329	313	343	490	437	608	481	255	384	266	295	340	414	374	300	218	376	303	352	333	355	346	333	378
OTU00019	k__Bacteria							256	161	255	181	207	221	299	243	201	413	227	173	462	212	201	297	188	264	181	246	250	288	202	427	337	182	270	175	164	185	276	206	197	145	214	200	229	276	193	215	205	261
OTU00020	k__Bacteria							322	258	214	316	206	247	354	300	341	438	250	252	197	350	447	312	245	269	257	418	375	252	375	407	273	221	206	390	369	248	394	243	307	281	308	303	299	381	391	294	368	297
OTU00021	k__Bacteria							644	200	535	491	306	0	503	510	424	191	0	0	0	0	321	310	0	0	700	440	0	474	508	669	0	0	577	636	0	290	392	0	575	272	591	531	587	576	407	0	542	613
OTU00022	k__Bacteria							277	305	285	334	278	313	280	349	282	277	274	237	463	353	277	298	220	345	316	245	365	374	330	256	289	285	346	379	240	302	281	344	346	304	299	377	210	331	317	353	338	211
OTU00023	k__Bacteria							272	220	265	283	277	230	227	296	325	238	263	230	492	382	274	357	267	395	305	269	278	320	286	304	241	231	343	264	275	298	390	319	295	302	344	260	242	370	296	279	249	280
OTU00024	Unassigned							258	226	231	206	230	222	218	371	219	228	195	228	427	284	253	252	205	232	236	219	210	214	239	234	202	221	334	158	186	234	205	224	246	265	276	242	226	232	240	230	237	193
OTU00025	k__Bacteria							260	250	140	244	219	364	280	217	237	335	176	298	182	354	323	239	334	397	217	349	238	221	270	299	218	339	212	360	270	248	334	347	337	151	175	331	228	406	352	277	395	248
OTU00026	k__Bacteria							241	179	139	189	177	213	140	177	182	329	195	195	396	198	159	184	222	151	158	141	147	260	163	332	300	172	186	144	164	140	203	163	234	272	203	198	157	272	178	258	289	210
OTU00027	k__Bacteria							0	0	432	0	0	0	0	0	435	0	0	539	538	628	363	501	188	455	0	0	457	543	419	618	509	365	0	0	437	0	296	250	606	0	0	0	610	565	637	0	636	605
OTU00028	k__Bacteria							262	219	187	215	184	234	121	143	185	196	135	143	293	259	160	219	172	225	188	320	170	174	189	268	176	250	219	179	222	190	219	317	206	157	218	212	167	238	188	175	240	270
OTU00029	k__Bacteria							236	101	189	283	384	273	224	253	280	316	176	134	135	161	202	177	168	384	112	176	208	246	347	233	318	168	224	224	182	229	232	253	240	450	264	270	237	145	290	222	235	176
OTU00030	k__Bacteria							310	0	321	233	241	249	166	191	278	174	190	289	192	163	307	190	425	300	320	182	296	130	145	168	271	97	287	240	201	272	256	325	187	302	278	226	259	179	204	332	234	243
OTU00031	k__Bacteria							656	336	322	0	586	0	497	586	0	414	418	0	374	396	0	369	0	0	540	727	317	0	0	548	373	0	0	476	0	876	341	0	0	793	334	223	0	0	0	0	0	0
OTU00032	k__Bacteria							156	145	115	144	232	422	205	105	179	145	154	266	139	183	189	197	330	123	237	187	177	203	264	133	190	314	137	176	154	267	143	326	184	198	203	131	143	293	128	157	87	372
OTU00033	k__Bacteria							160	212	0	134	89	181	233	136	236	219	227	0	269	182	138	269	231	243	166	150	217	154	217	177	262	142	293	268	259	198	269	290	152	303	140	225	97	150	261	153	300	108
OTU00034	k__Bacteria							224	124	166	178	248	90	210	308	0	205	240	193	205	202	199	139	185	300	190	236	161	193	205	259	130	0	130	167	199	179	104	197	176	174	132	235	137	210	174	217	242	103
OTU00035	k__Bacteria							141	125	124	162	169	153	176	108	264	241	130	178	125	181	270	268	254	258	163	160	215	204	174	185	112	295	127	212	255	267	203	117	186	245	214	130	142	115	132	149	210	198
OTU00036	k__Bacteria							93	91	151	243	170	243	206	0	284	269	72	131	240	141	187	186	212	0	206	0	131	0	265	169	174	237	147	207	0	168	212	190	164	132	77	163	203	154	165	102	216	263
OTU00037	k__Bacteria							0	236	144	359	108	187	219	238	253	256	247	151	177	99	272	231	283	170	122	115	113	123	161	184	185	156	152	206	87	0	298	0	0	222	278	205	134	201	233	208	135	260
OTU00038	k__Bacteria							144	210	274	245	183	185	186	125	281	227	178	129	144	209	234	157	117	0	152	109	174	204	155	170	95	130	200	103	180	136	161	121	185	209	163	186	122	215	132	134	0	242
OTU00039	k__Bacteria							204	138	158	178	238	149	101	171	225	94	79	164	162	216	188	167	188	138	160	133	106	207	138	81	190	192	201	209	114	163	140	80	162	86	138	129	176	211	214	209	138	166
OTU00040	k__Bacteria							175	236	73	0	366	184	245	0	285	303	208	0	278	144	236	345	0	161	176	126	161	0	173	0	145	252	0	217	324	216	260	244	201	279	221	175	0	228	207	0	169	0
OTU00041	k__Bacteria							129	237	115	154	250	202	121	162	277	177	134	193	213	174	142	156	207	182	95	216	187	213	115	104	136	94	171	203	129	127	127	220	110	220	159	146	138	177	118	126	160	202
OTU00042	k__Bacteria							117	171	75	130	134	108	219	115	91	111	205	0	276	184	213	263	0	129	206	81	232	215	156	236	173	202	273	238	282	216	103	258	119	0	153	122	92	191	115	157	229	202
OTU00043	k__Bacteria							169	126	166	112	88	147	103	0	122	168	173	111	0	175	227	145	99	135	120	122	202	154	124	177	176	85	152	200	141	240	191	92	170	249	159	142	199	110	124	271	0	123
OTU00044	k__Bacteria							162	296	227	244	0	201	154	169	0	171	152	191	261	0	131	81	285	134	0	170	230	120	142	264	109	242	112	174	96	221	126	195	157	0	168	111	143	196	139	207	98	174
OTU00045	k__Bacteria							170	0	218	0	230	254	150	121	223	187	0	160	0	231	0	190	0	195	220	144	265	264	158	124	208	111	175	232	0	197	134	136	150	0	173	259	160	70	155	87	174	235
OTU00046	k__Bacteria							200	98	271	138	164	169	186	211	191	0	0	0	119	122	206	156	152	180	77	148	130	109	159	196	199	129	130	262	191	279	0	148	163	262	187	169	0	180	186	126	163	151
OTU00047	k__Bacteria							223	180	163	69	122	144	110	206	107	119	120	104	191	190	92	219	156	151	91	103	263	167	254	183	144	112	133	145	102	108	81	198	174	93	104	140	101	213	166	222	224	180
OTU00048	k__Bacteria							160	205	0	302	235	0	154	271	0	0	0	0	150	282	226	218	180	146	194	185	160	374	94	315	0	134	127	228	180	0	128	0	0	257	59	74	0	184	0	166	199	0
OTU00049	k__Bacteria							0	0	0	282	189	210	223	249	223	208	193	0	73	0	0	91	209	72	252	235	173	159	175	107	0	139	0	182	106	265	0	183	128	322	194	316	0	195	0	185	175	113
OTU00050	k__Bacteria							136	124	119	133	143	115	150	150	156	125	127	126	82	99	163	156	146	117	145	151	163	156	193	152	148	130	131	148	141	144	161	145	149	132	145	135	132	165	132	159	137	119
OTU00051	k__Bacteria							113	134	122	115	113	127	128	132	116	132	112	96	0	96	121	157	99	125	113	116	121	127	132	120	153	110	129	140	111	112	123	110	124	116	157	163	134	145	143	151	128	107
OTU00052	k__Bacteria							147	121	148	150	174	114	0	130	97	141	0	138	160	113	88	154	97	121	91	129	169	172	216	154	140	123	98	188	60	155	82	141	180	110	157	99	65	193	168	114	106	74
OTU00053	k__Bacteria							128	89	112	87	80	108	125	211	93	177	131	162	177	92	143	119	102	122	151	101	83	156	109	148	136	139	141	77	118	126	160	83	60	145	114	129	116	104	216	86	91	101
OTU00054	k__Bacteria							199	138	133	107	190	261	0	121	150	0	0	0	171	250	0	171	0	243	256	158	42	0	164	0	0	0	146	113	169	84	198	101	73	227	219	221	143	162	0	175	59	138
OTU00055	k__Bacteria							0	185	78	173	121	0	0	0	111	0	251	210	126	179	0	0	57	0	0	147	193	181	138	173	183	120	152	148	146	165	0	139	0	0	115	99	90	0	221	0	101	160
OTU00056	Unassigned							135	184	96	98	125	85	0	0	0	147	0	159	178	207	0	0	141	161	161	120	54	209	121	180	57	105	0	129	76	0	160	0	95	0	97	122	0	198	202	0	137	0
OTU00057	k__Bacteria							160	0	132	126	156	223	143	193	0	0	0	141	110	171	198	68	157	0	173	174	192	0	61	208	0	0	121	135	0	0	85	125	0	200	147	0	112	225	0	56	0	0
OTU00058	k__Bacteria							0	0	0	0	0	0	0	0	0	238	477	422	0	583	0	180	0	509	0	0	589	0	0	0	574	207	0	0	228	0	0	458	0	0	0	0	0	0	0	536	0	0
OTU00059	k__Bacteria							141	162	0	185	0	183	0	215	0	0	0	160	173	0	142	0	0	185	0	161	0	0	177	150	172	157	126	195	137	258	122	160	219	155	111	0	175	247	0	120	184	0
OTU00060	Unassigned							0	171	161	88	132	96	142	127	151	130	197	97	109	119	0	0	0	140	140	88	148	0	162	99	0	0	144	0	0	101	225	135	187	0	151	167	102	89	0	109	153	86
OTU00061	k__Bacteria							106	108	108	105	0	128	0	97	0	81	132	114	146	133	125	149	118	104	0	103	90	140	99	135	143	64	121	87	68	137	0	77	163	133	177	129	88	163	93	129	110	0
OTU00062	k__Bacteria							101	0	0	149	0	0	211	196	0	104	83	152	173	0	126	150	160	0	175	0	119	79	139	0	208	0	136	0	203	144	0	181	153	0	158	0	128	0	0	112	76	0
OTU00063	k__Bacteria							205	0	101	219	0	0	0	120	0	0	151	0	232	159	281	155	0	0	171	142	0	0	186	0	154	100	135	126	128	0	194	0	116	0	0	383	230	143	0	0	0	0
OTU00064	k__Bacteria							0	0	0	0	0	0	0	0	0	0	0	0	0	0	0	0	8	0	0	0	0	0	0	0	0	0	0	0	0	0	0	0	0	0	0	0	0	0	0	0	0	0
OTU00065	k__Bacteria							94	49	0	125	91	93	53	85	0	0	0	124	199	219	0	144	175	165	133	140	160	54	188	0	0	88	115	0	101	0	0	108	90	116	0	147	130	158	188	121	97	148
OTU00066	k__Bacteria							165	0	142	147	0	66	183	70	0	0	135	0	115	0	86	119	168	107	136	0	248	115	199	144	0	184	0	240	0	0	165	116	0	218	172	52	0	0	86	82	129	160
OTU00067	k__Bacteria							101	99	65	0	0	0	0	0	0	0	96	0	110	151	0	0	0	0	155	172	78	184	0	136	175	0	90	0	0	0	0	0	0	47	92	0	85	0	0	100	63	176
OTU00068	k__Bacteria							0	299	0	0	238	0	0	0	0	265	0	0	508	0	0	291	87	0	0	0	0	195	0	0	0	254	0	0	0	358	0	0	0	0	0	0	0	0	144	0	0	0
OTU00069	k__Bacteria							112	0	0	150	0	240	119	0	106	64	139	0	94	161	0	83	0	80	217	63	0	67	0	170	133	134	172	0	181	0	169	122	64	94	147	65	47	95	157	0	41	0
OTU00070	k__Bacteria							0	86	0	86	155	0	104	261	253	0	113	108	114	111	139	0	0	0	92	188	109	69	92	107	0	108	217	0	0	143	0	156	89	0	192	70	0	0	98	94	175	131
OTU00071	k__Bacteria							0	162	204	127	125	172	108	0	125	0	0	0	297	146	0	0	150	0	144	0	144	0	0	0	105	0	113	0	114	123	110	135	0	0	101	183	169	163	127	0	170	123
OTU00072	k__Bacteria	p__Proteobacteria	c__Alphaproteobacteria					184	76	0	0	69	76	0	0	122	133	134	141	146	162	0	60	100	106	59	113	146	59	111	0	0	106	113	113	57	0	126	79	81	82	0	84	111	129	165	0	56	135
OTU00073	k__Bacteria	p__Proteobacteria	c__Alphaproteobacteria	o__Rickettsiales	f__mitochondria			51	0	21	44	67	0	0	68	0	90	55	106	144	0	34	66	44	0	0	50	0	62	0	77	143	0	0	76	0	0	50	19	27	31	82	0	101	70	66	72	67	75
OTU00074	k__Bacteria							0	0	0	0	239	203	156	0	0	255	0	0	287	208	184	0	143	295	295	0	0	0	0	0	0	176	0	176	173	260	0	122	0	0	135	213	0	0	0	235	0	133
OTU00075	k__Bacteria							0	0	104	0	0	0	0	0	152	269	0	142	100	0	0	0	0	175	0	0	0	0	171	0	176	90	125	0	92	222	113	189	241	0	127	92	0	0	315	0	0	289
OTU00076	k__Bacteria							185	0	101	95	185	130	0	0	153	128	0	0	83	86	0	169	0	0	111	149	172	153	114	100	128	172	0	149	106	86	0	0	0	166	0	166	130	0	199	0	0	112
OTU00077	k__Bacteria							0	12	0	0	0	0	0	0	0	0	0	0	0	0	0	0	0	0	0	0	0	0	0	0	0	0	0	0	0	0	0	0	0	0	0	0	0	0	0	0	0	0
OTU00078	k__Bacteria							186	149	0	0	0	130	0	160	225	0	184	0	0	0	0	0	197	0	0	0	0	137	0	92	0	182	0	0	0	207	0	176	205	215	137	96	0	0	167	59	245	111
OTU00079	k__Bacteria							0	0	0	0	0	0	0	0	0	0	0	0	0	19	15	0	0	0	0	0	0	0	0	0	0	0	0	0	0	0	0	0	0	0	0	0	0	0	0	0	0	0
OTU00080	k__Bacteria							0	0	208	0	0	255	0	0	0	0	88	0	411	0	0	269	203	0	0	0	307	0	0	298	0	0	203	141	0	0	0	115	129	180	0	112	213	324	164	0	149	351
OTU00081	k__Bacteria							246	0	0	0	0	0	188	0	0	0	0	0	0	332	0	291	0	284	229	0	0	130	187	240	0	0	0	0	0	0	0	0	202	0	0	0	0	0	186	0	136	0
OTU00082	k__Bacteria							0	102	0	122	0	127	0	185	139	123	0	0	0	0	109	106	155	70	0	0	0	0	0	100	0	0	133	158	143	197	136	0	0	138	123	148	38	0	125	174	102	0
OTU00083	k__Bacteria							525	0	0	0	0	0	0	490	0	0	0	0	0	0	0	230	254	0	0	0	0	0	0	392	0	0	0	0	240	0	0	434	0	175	0	0	0	0	0	0	0	0
OTU00084	k__Bacteria							0	0	0	0	213	0	0	0	147	230	0	0	0	0	0	130	0	0	0	0	0	139	0	0	197	174	0	0	0	117	105	149	0	0	228	0	0	0	0	0	0	0
OTU00085	k__Bacteria							116	0	103	59	145	0	133	0	0	0	0	0	95	109	0	111	174	0	137	88	145	108	0	163	0	80	138	0	0	0	154	0	0	0	159	0	98	142	0	129	110	134
OTU00086	k__Bacteria							0	96	0	0	0	0	0	154	0	0	0	91	129	107	0	0	0	202	0	0	81	0	0	134	103	0	48	0	231	89	133	0	0	68	59	0	0	0	0	0	0	187
OTU00087	k__Bacteria							135	0	259	169	0	202	90	141	0	0	157	0	0	0	53	124	104	103	91	153	81	0	0	104	0	148	149	63	0	75	93	0	148	74	110	148	0	0	125	106	0	0
OTU00088	k__Bacteria							0	0	0	0	0	97	0	106	96	0	110	119	213	143	146	0	152	189	125	153	0	168	0	0	97	0	153	0	95	0	0	138	114	0	177	0	114	141	106	0	0	144
OTU00089	k__Bacteria							81	109	0	0	68	0	0	0	0	80	249	82	155	0	132	0	141	172	0	125	0	0	142	0	186	0	88	0	0	0	91	0	174	0	0	0	133	165	0	0	141	183
OTU00090	k__Bacteria							0	134	119	0	72	0	112	0	0	0	0	130	0	134	0	0	427	128	178	169	0	0	153	89	0	108	0	0	352	99	0	144	0	0	0	0	0	0	0	0	0	0
OTU00091	k__Bacteria							149	0	0	190	0	143	0	144	142	0	169	0	181	0	219	0	0	0	0	0	206	0	0	0	216	0	217	195	0	0	0	0	137	93	0	0	0	0	140	0	129	128
OTU00092	k__Bacteria							117	117	0	167	72	118	0	99	0	0	67	88	126	0	112	135	125	146	0	71	83	168	186	0	0	111	0	0	154	0	94	0	0	133	111	164	122	0	0	152	0	0
OTU00093	k__Bacteria	p__Firmicutes						134	0	141	0	0	0	0	0	153	0	0	0	117	116	0	240	0	0	0	120	163	0	186	0	0	0	0	0	175	124	49	209	0	0	0	133	195	0	176	0	122	0
OTU00094	k__Bacteria							0	0	0	0	0	0	0	0	0	0	0	0	31	0	0	0	0	0	0	0	0	0	0	0	0	0	0	0	0	0	0	0	0	0	0	0	0	0	0	0	0	0
OTU00095	k__Bacteria							0	0	0	0	0	0	0	0	0	0	0	0	0	15	0	0	0	0	0	0	0	0	0	0	0	0	0	0	0	0	0	0	0	0	0	0	0	0	0	0	0	0
OTU00096	k__Bacteria							101	0	0	0	73	0	103	116	118	0	132	138	0	209	0	0	148	0	198	0	117	134	0	164	89	0	0	106	0	0	126	0	0	0	0	0	0	0	133	85	0	112
OTU00097	k__Bacteria							55	0	0	0	0	0	154	106	0	0	100	109	0	0	112	182	161	268	115	144	49	62	149	0	78	0	0	0	0	72	104	137	89	0	88	69	153	0	54	152	0	0
OTU00098	k__Bacteria							125	0	93	0	130	0	0	129	103	0	0	0	161	137	0	0	0	0	0	177	0	0	202	0	0	162	0	144	116	0	0	0	0	85	0	0	0	0	136	119	166	0
OTU00099	k__Bacteria							0	0	0	0	0	0	0	66	0	0	0	0	0	0	0	20	0	0	41	0	0	14	0	0	0	0	0	0	0	0	0	0	0	0	0	53	0	0	0	41	0	0
OTU00100	k__Bacteria							0	0	0	0	0	0	138	53	0	120	89	132	0	0	0	0	118	49	0	0	0	144	0	0	141	0	0	0	108	77	115	131	127	0	0	143	0	231	94	89	0	0
OTU00101	k__Bacteria							44	0	26	0	0	28	27	0	28	114	0	37	139	0	49	0	0	0	0	55	0	64	0	0	139	0	0	0	30	50	0	124	93	0	0	82	0	0	54	86	0	109
OTU00102	Unassigned							89	73	83	97	0	0	0	86	64	97	0	65	148	129	93	121	111	95	61	0	89	0	99	76	89	0	77	0	0	0	83	0	0	78	79	95	102	0	74	0	86	88
OTU00103	k__Bacteria							44	261	52	0	0	0	0	0	0	168	63	190	66	67	78	53	0	34	0	192	101	80	171	0	0	0	0	0	0	0	48	0	52	0	80	0	0	91	0	91	93	125
OTU00104	k__Bacteria							0	89	187	0	0	0	0	0	0	0	0	105	168	189	0	95	0	172	106	0	84	75	0	137	206	0	212	65	0	91	0	83	113	0	0	0	138	0	112	0	0	0
OTU00105	k__Bacteria							0	0	0	0	0	0	0	0	0	0	0	0	0	0	0	0	0	0	0	0	0	0	0	0	0	0	0	0	0	0	0	0	0	0	0	0	0	0	0	0	0	0
OTU00106	Unassigned							0	0	90	0	0	0	0	109	163	0	0	78	170	210	0	0	0	0	60	0	49	0	0	0	103	0	72	0	118	120	0	0	102	137	0	40	0	0	64	188	67	0
OTU00107	k__Bacteria	p__Firmicutes						0	0	0	109	0	0	76	0	143	129	84	113	150	185	109	0	0	0	0	102	0	168	0	112	0	0	88	0	0	175	126	90	0	71	0	0	91	0	0	0	112	0
OTU00108	k__Bacteria							0	0	0	0	0	0	0	0	0	0	0	0	0	0	0	0	0	0	0	0	0	0	0	0	0	0	0	0	0	0	0	0	0	0	0	0	0	0	0	0	0	0
OTU00109	k__Bacteria							0	0	0	0	0	0	0	0	0	0	0	0	0	0	0	0	0	0	0	0	0	0	0	0	0	0	0	0	0	0	0	0	0	0	0	0	0	0	0	0	0	0
OTU00110	k__Bacteria							0	0	0	104	0	0	104	281	0	0	115	0	115	87	0	0	0	118	68	0	0	142	78	126	0	0	121	160	0	122	0	89	0	202	0	0	111	0	175	0	0	0
OTU00111	k__Bacteria							188	0	81	0	0	283	0	0	227	0	0	0	204	0	0	0	0	102	182	0	0	0	217	0	0	0	0	0	0	262	0	0	163	0	171	0	201	0	141	0	274	0
OTU00112	k__Bacteria							0	105	0	0	0	158	130	66	0	0	99	99	0	149	110	0	86	151	0	0	77	126	0	0	0	0	155	0	102	149	0	92	126	129	0	0	81	145	0	71	0	128
OTU00113	k__Bacteria							0	121	0	0	131	111	117	0	0	0	107	0	168	192	0	0	0	135	69	0	118	112	0	0	100	0	107	0	130	87	0	0	0	156	87	146	0	0	101	0	0	0
OTU00114	k__Bacteria							0	0	219	199	164	0	223	0	0	0	0	0	248	0	0	0	0	146	58	0	123	43	58	124	0	0	121	147	202	0	0	0	53	0	0	0	163	0	0	116	0	0
OTU00115	k__Bacteria							159	0	155	131	0	121	0	244	0	0	0	0	0	119	0	0	0	0	0	98	0	321	100	0	0	0	251	0	0	0	0	0	0	0	0	0	0	0	0	0	73	207
OTU00116	k__Bacteria							0	0	49	0	110	0	0	0	0	0	0	0	183	163	0	104	0	82	56	0	118	153	0	62	0	0	65	193	111	246	0	0	0	0	0	54	0	82	0	0	0	0
OTU00117	k__Bacteria							129	0	91	0	0	151	111	91	0	0	0	0	0	155	0	0	0	91	0	133	109	0	93	126	0	59	0	101	83	153	87	79	0	0	0	0	0	0	142	0	0	0
OTU00118	k__Bacteria							0	65	114	0	88	0	0	115	132	0	0	0	51	40	0	0	0	106	0	67	117	122	127	0	141	0	0	97	82	0	0	0	103	0	0	0	113	0	140	114	0	0
OTU00119	k__Bacteria							0	0	0	0	0	0	0	0	0	0	0	233	86	141	0	0	227	165	0	139	0	0	0	269	0	0	0	0	0	0	0	0	63	0	0	0	216	0	0	312	0	0
OTU00120	k__Bacteria							0	301	0	0	0	0	235	0	0	0	0	0	0	0	0	0	0	0	0	0	0	0	0	0	207	250	148	0	0	0	0	0	0	0	0	265	0	0	0	0	0	0
OTU00121	k__Bacteria							190	0	0	0	296	0	0	0	106	0	0	53	123	0	101	119	78	0	0	0	0	74	88	49	0	0	0	0	78	67	0	71	82	0	0	103	0	215	0	0	147	38
OTU00122	k__Bacteria							124	0	0	154	82	0	0	0	148	0	0	0	0	269	0	0	0	127	0	0	118	0	0	0	0	0	0	0	0	0	0	0	0	0	0	0	0	0	75	0	0	0
OTU00123	k__Bacteria							0	131	0	159	0	116	122	111	0	0	0	117	0	63	0	0	119	178	0	0	0	194	0	170	0	95	0	0	0	83	160	112	0	102	0	0	0	0	166	128	74	159
OTU00124	k__Bacteria							99	0	0	0	106	0	0	68	0	121	0	0	0	0	0	144	74	0	0	0	0	78	0	96	0	0	153	91	111	91	98	98	54	83	0	0	66	98	0	74	0	78
OTU00125	k__Bacteria							85	0	90	0	99	0	0	133	0	100	89	142	0	0	0	99	0	0	152	93	0	0	0	0	0	0	0	119	85	0	0	91	0	0	0	0	145	90	141	0	0	0
OTU00126	k__Bacteria							0	72	0	0	0	67	64	0	140	101	0	0	0	218	102	0	0	0	0	0	0	88	0	166	68	0	0	0	62	0	0	81	0	0	108	0	51	0	0	84	0	92
OTU00127	k__Bacteria							0	0	0	50	0	0	0	0	200	94	133	0	0	100	0	0	0	219	0	0	0	0	168	139	117	0	0	0	0	159	58	0	194	0	90	223	0	0	84	0	0	148
OTU00128	k__Bacteria							0	0	119	101	0	0	81	71	155	0	77	186	0	0	0	0	0	0	0	0	0	205	0	139	0	133	0	0	172	0	0	164	0	0	0	0	0	0	120	0	0	0
OTU00129	k__Bacteria							92	139	87	0	104	0	0	0	0	0	128	0	233	0	98	0	0	0	76	72	113	0	97	0	42	85	98	84	0	0	131	136	0	137	0	0	0	86	0	73	100	121
OTU00130	k__Bacteria							133	0	0	158	147	0	0	0	0	0	152	0	152	0	130	0	0	205	0	0	98	0	0	238	0	0	139	0	0	0	0	112	0	0	0	204	0	0	0	0	0	0
OTU00131	k__Bacteria							0	0	0	114	68	57	49	64	53	0	0	0	86	57	0	112	115	0	65	87	109	47	0	0	0	0	0	56	52	78	46	0	82	52	90	66	0	142	119	0	118	63
OTU00132	Unassigned							117	0	104	0	135	0	54	0	100	0	0	0	69	129	80	0	0	0	0	0	72	0	0	0	0	0	110	0	0	63	0	62	0	0	0	0	36	116	28	66	0	0
OTU00133	k__Bacteria							0	0	90	142	0	0	0	0	0	0	0	140	0	0	0	0	0	0	0	0	0	125	0	204	0	0	200	0	0	0	0	0	218	0	0	0	0	0	156	0	225	0
OTU00134	Unassigned							76	0	0	0	0	0	77	34	0	109	0	0	116	68	108	175	0	0	0	0	92	0	0	108	253	141	106	131	0	0	0	85	0	161	0	0	0	105	0	46	0	94
OTU00135	k__Bacteria							241	0	0	0	0	0	0	0	0	0	0	150	78	195	0	163	0	0	0	0	0	0	0	156	235	0	153	0	0	0	0	0	114	0	0	123	0	0	0	0	0	0
OTU00136	k__Bacteria							0	0	0	0	0	20	95	67	101	0	0	0	0	144	0	119	180	163	135	97	0	0	0	119	0	0	135	131	0	0	0	0	0	0	0	0	0	79	0	0	0	0
OTU00137	k__Bacteria							0	0	62	0	0	79	96	77	55	0	81	89	0	74	52	0	0	92	0	0	0	109	70	30	0	48	63	0	37	62	57	0	0	0	28	0	0	0	0	0	49	0
OTU00138	k__Bacteria							0	0	138	0	0	163	0	0	144	144	0	0	0	0	106	0	85	0	125	0	0	143	0	182	131	139	0	71	0	0	101	0	0	67	0	94	0	95	0	0	0	0
OTU00139	k__Bacteria	p__Proteobacteria	c__Alphaproteobacteria					0	0	0	97	0	40	0	90	58	0	44	0	98	0	0	0	0	100	0	0	0	0	72	0	43	60	56	83	36	0	0	59	92	0	78	50	39	83	0	57	23	37
OTU00140	k__Bacteria							0	104	0	0	0	136	0	0	0	0	0	111	0	0	0	0	0	164	0	163	0	0	0	128	0	0	0	0	0	0	0	0	0	108	0	138	0	0	158	0	140	133
OTU00141	k__Bacteria							0	0	0	0	189	0	0	85	0	194	0	0	77	106	0	0	104	0	0	0	129	148	0	0	0	0	0	118	0	0	0	67	0	0	0	0	0	0	0	0	311	0
OTU00142	k__Bacteria							0	95	180	0	0	0	0	0	91	115	0	62	99	48	0	90	0	54	0	133	178	103	47	0	0	0	0	25	0	31	0	68	64	0	0	0	76	0	0	219	0	0
OTU00143	Unassigned							74	81	0	85	101	70	32	0	0	0	0	0	74	80	0	64	0	102	82	0	0	0	169	62	0	0	0	71	0	0	0	0	0	72	54	114	97	0	0	112	0	0
OTU00144	k__Bacteria							0	0	0	0	0	0	0	184	0	134	0	136	74	0	0	0	0	0	0	0	0	0	117	0	101	0	0	0	0	0	0	111	117	0	0	108	0	0	0	0	0	126
OTU00145	k__Bacteria							0	0	61	0	0	0	77	0	90	0	88	67	0	84	35	78	0	99	58	0	0	0	0	0	112	134	0	0	0	33	78	0	0	0	0	83	0	0	65	78	52	0
OTU00146	k__Bacteria							0	0	0	0	0	0	0	0	0	0	0	0	97	0	0	82	86	0	0	0	0	107	58	115	158	0	0	0	103	0	235	0	0	0	0	0	0	0	0	121	111	130
OTU00147	k__Bacteria							81	86	0	0	0	72	0	105	0	101	97	0	0	0	67	192	0	0	98	59	0	90	58	75	94	0	49	125	102	61	0	87	97	0	0	98	0	95	71	0	0	0
OTU00148	k__Bacteria							0	0	0	106	108	0	0	0	100	104	0	0	148	0	0	0	106	100	0	120	0	0	0	0	0	74	121	128	91	0	0	0	0	101	0	124	0	0	0	0	0	0
OTU00149	k__Bacteria							0	0	161	0	0	0	170	0	0	165	0	0	0	177	0	159	0	0	0	0	203	0	0	0	0	0	0	0	0	0	0	0	0	0	0	114	0	0	0	0	0	177
OTU00150	k__Bacteria							0	0	0	0	0	0	0	0	0	0	0	0	0	0	0	0	0	0	0	0	0	0	0	0	36	0	0	0	0	0	0	0	0	0	0	0	0	0	0	0	0	0
OTU00151	k__Bacteria							0	0	0	0	0	0	0	0	0	97	0	0	124	0	0	150	0	0	179	0	139	0	110	0	0	0	73	0	107	0	0	48	0	0	199	120	0	145	0	0	0	0
OTU00152	k__Bacteria							127	87	0	0	69	0	26	0	0	0	0	139	126	127	0	0	85	140	0	0	56	0	81	93	0	0	0	0	0	0	0	0	0	0	0	75	0	0	0	0	0	0
OTU00153	k__Bacteria							79	0	0	0	0	104	74	0	66	0	27	0	0	0	74	93	0	0	0	0	83	0	65	0	62	94	128	56	69	45	70	80	0	0	75	0	54	0	0	0	68	0
OTU00154	k__Bacteria							0	156	42	0	0	0	0	0	0	98	0	0	0	73	0	145	0	0	0	0	0	111	0	84	0	0	0	68	166	0	0	0	0	0	0	0	0	0	0	147	153	0
OTU00155	k__Bacteria							0	0	0	145	0	0	114	0	0	129	0	0	125	0	79	95	0	96	0	0	0	124	0	0	0	0	80	0	109	193	62	0	0	113	0	0	82	0	0	81	115	0
OTU00156	k__Bacteria							89	0	0	77	0	197	0	0	0	71	0	45	156	62	0	0	80	123	0	0	0	0	0	0	0	0	0	82	106	0	60	0	0	0	0	140	0	0	140	124	0	0
OTU00157	k__Bacteria	p__Proteobacteria	c__Alphaproteobacteria					0	0	131	0	0	0	84	0	0	0	0	81	56	114	117	0	0	0	0	0	0	122	0	0	148	0	0	0	0	76	0	0	114	0	164	106	0	0	0	151	0	0
OTU00158	k__Bacteria							121	76	0	0	0	0	85	0	0	115	0	0	146	94	91	102	0	174	0	152	0	93	78	0	0	0	0	78	0	0	0	0	70	0	0	0	0	0	70	0	0	81
OTU00159	k__Bacteria							92	0	82	0	106	0	90	0	96	0	0	0	123	0	0	152	80	178	95	0	0	0	0	0	0	0	0	0	96	0	0	0	90	0	0	74	0	139	0	100	91	0
OTU00160	k__Bacteria							0	80	0	0	0	0	0	0	226	0	0	0	0	148	0	101	0	0	0	0	0	85	0	0	210	0	192	0	0	106	0	0	0	0	0	70	0	216	169	178	0	0
OTU00161	k__Bacteria							0	0	0	0	0	0	0	0	0	117	0	0	95	86	0	0	0	0	0	0	0	0	0	0	254	0	0	138	81	0	125	0	0	116	0	92	0	100	0	0	0	0
OTU00162	k__Bacteria							0	0	0	0	0	0	0	0	0	74	0	0	80	138	0	0	0	139	0	161	54	64	134	0	0	102	100	0	85	0	0	0	170	0	0	0	145	86	0	70	0	0
OTU00163	k__Bacteria							226	0	0	64	0	0	296	0	0	0	0	0	0	0	0	0	0	284	0	0	0	0	371	0	0	0	0	178	0	0	0	0	0	0	0	192	157	0	0	0	0	0
OTU00164	k__Bacteria	p__Proteobacteria						68	0	82	0	69	0	80	0	0	0	95	0	0	130	104	0	0	0	0	0	102	86	0	126	0	0	49	73	0	0	0	0	111	0	0	64	0	0	0	75	0	0
OTU00165	Unassigned							0	0	0	0	0	0	185	0	0	0	0	74	122	194	150	0	0	0	0	0	43	0	0	0	0	0	0	0	0	0	0	145	91	0	134	0	82	0	122	0	48	88
OTU00166	k__Bacteria							0	63	0	0	0	0	0	60	0	0	0	0	207	0	0	58	0	0	72	0	0	0	0	87	0	0	0	0	0	0	0	0	0	0	0	0	0	0	0	0	0	0
OTU00167	k__Bacteria							0	0	158	0	113	0	0	0	0	0	0	0	0	0	196	0	0	145	180	202	0	0	0	0	0	0	0	199	144	0	0	0	0	0	0	0	0	0	185	0	242	0
OTU00168	Unassigned							0	0	120	0	0	0	64	0	0	0	0	0	144	0	119	0	0	72	105	0	151	73	98	0	80	0	0	142	0	0	0	0	0	0	0	0	0	0	0	112	0	0
OTU00169	k__Bacteria							0	0	161	0	58	0	78	0	109	84	0	0	0	90	0	116	0	0	0	0	0	0	0	0	0	77	0	0	0	0	61	0	0	0	0	0	0	149	0	0	0	0
OTU00170	k__Bacteria							86	0	0	0	0	0	161	0	124	0	0	0	80	0	0	0	0	191	0	0	0	0	0	288	101	85	104	0	95	0	0	0	80	0	0	0	0	74	0	0	0	0
OTU00171	k__Bacteria							0	0	187	0	0	0	60	0	0	0	0	0	0	112	0	50	0	0	194	0	0	0	0	105	0	0	110	0	0	0	0	116	137	0	0	0	0	106	0	0	112	121
OTU00172	k__Bacteria							0	122	0	0	0	200	75	0	0	0	0	0	0	115	0	0	0	0	0	0	0	69	168	0	0	0	0	0	0	143	0	0	109	0	54	0	0	106	0	108	108	123
OTU00173	k__Bacteria							71	0	0	0	64	51	0	0	46	0	0	102	113	138	0	34	0	0	0	0	34	52	65	0	0	0	0	50	0	0	49	56	52	37	21	79	55	78	0	0	0	0
OTU00174	k__Bacteria							103	0	63	73	63	0	0	98	0	0	0	0	138	0	0	0	71	74	0	0	0	149	0	0	102	58	114	0	0	0	0	77	0	0	0	0	99	141	0	0	0	53
OTU00175	k__Bacteria							0	0	0	0	0	15	0	0	0	0	0	23	0	0	0	0	0	0	0	0	0	9	19	0	0	13	0	0	0	0	0	0	0	0	17	0	19	0	0	0	0	0
OTU00176	k__Bacteria							34	22	15	19	24	25	0	51	62	43	0	0	36	47	40	18	35	35	51	48	30	48	25	32	0	34	39	37	35	27	0	19	34	24	28	33	22	0	41	44	51	0
OTU00177	k__Bacteria							0	0	57	0	0	0	38	0	0	0	0	0	170	0	0	0	153	0	0	126	65	200	0	165	0	211	0	0	0	0	0	0	103	0	0	0	0	0	0	0	0	0
OTU00178	k__Bacteria							0	206	0	0	0	113	0	0	156	0	0	0	0	60	0	0	133	0	0	0	0	0	0	0	0	0	0	0	0	106	0	0	0	0	84	0	0	0	91	248	0	102
OTU00179	k__Bacteria							0	0	0	0	0	0	0	239	0	126	0	261	0	0	0	0	0	0	0	182	0	155	0	0	185	0	0	0	138	0	0	88	0	0	0	0	0	0	0	152	0	0
OTU00180	k__Bacteria							0	141	0	0	114	0	91	0	0	0	0	103	0	0	0	128	0	94	0	0	0	0	0	0	0	0	135	0	122	139	0	128	0	0	0	0	110	0	0	128	137	0
OTU00181	k__Bacteria							0	0	0	0	0	121	0	0	0	0	0	253	0	0	0	0	0	0	0	0	144	0	0	0	0	0	0	0	0	138	0	184	0	104	88	0	0	0	132	0	0	128
OTU00182	k__Bacteria							197	0	0	0	0	0	0	174	137	0	0	0	0	0	0	106	0	0	0	0	0	0	224	0	134	0	0	0	0	0	0	0	0	129	0	0	150	0	0	0	0	0
OTU00183	k__Bacteria							0	0	0	0	0	0	0	0	0	0	0	0	33	0	0	0	0	0	0	0	0	0	0	0	0	0	0	0	0	0	0	0	0	0	0	0	0	0	0	0	0	0
OTU00184	k__Bacteria							0	0	0	0	0	83	0	0	0	0	0	0	50	0	125	0	0	0	0	0	0	0	0	0	0	0	0	0	99	0	0	0	0	72	0	0	0	0	50	0	0	0
OTU00185	k__Bacteria							0	0	115	0	0	0	0	0	166	192	234	0	0	0	0	50	0	0	0	0	0	0	0	0	118	0	0	0	0	94	0	161	0	0	92	90	182	0	75	0	0	0
OTU00186	k__Bacteria							0	0	0	0	0	0	0	0	0	0	42	0	0	29	0	0	0	0	0	0	0	0	96	0	0	68	64	0	0	0	46	0	0	0	79	0	53	81	0	0	77	0
OTU00187	k__Bacteria							0	142	0	0	0	0	0	0	0	0	122	0	159	0	162	0	0	0	0	0	208	0	0	0	0	0	0	0	43	0	96	69	118	77	75	125	0	0	0	0	0	0
OTU00188	k__Bacteria	p__Proteobacteria	c__Alphaproteobacteria	o__Rickettsiales	f__mitochondria			0	38	0	0	0	0	0	0	68	93	0	0	119	0	0	0	0	53	0	0	0	0	0	0	54	0	20	0	0	0	0	0	0	0	0	0	0	0	0	0	0	0
OTU00189	k__Bacteria							0	0	0	0	144	158	0	0	0	0	0	0	0	224	0	0	0	0	0	0	0	0	0	0	0	155	0	0	0	0	57	0	0	159	0	163	0	0	145	0	0	0
OTU00190	k__Bacteria							0	158	0	0	0	0	0	133	0	0	0	0	0	0	0	0	197	0	0	0	0	243	0	0	0	0	0	0	162	0	0	178	0	0	103	118	121	0	0	0	0	0
OTU00191	k__Bacteria	p__Firmicutes						63	0	0	0	0	0	0	124	0	0	0	0	0	0	0	0	0	55	0	0	0	0	101	89	0	0	0	116	88	0	0	0	96	0	113	0	0	0	0	0	0	0
OTU00192	k__Bacteria							0	0	0	164	0	0	0	0	0	0	0	0	0	0	0	0	0	0	0	0	0	0	0	0	0	0	0	182	0	0	0	101	0	0	0	162	71	175	0	0	0	0
OTU00193	k__Bacteria							152	0	82	208	0	0	0	0	0	0	0	0	0	0	76	0	0	126	220	0	0	104	0	0	0	0	83	0	0	0	0	47	0	104	0	0	0	0	0	149	0	0
OTU00194	k__Bacteria							0	0	0	0	0	95	0	127	0	157	0	0	0	0	83	68	0	0	0	113	0	100	0	0	0	0	0	0	0	95	0	0	0	0	0	0	0	0	0	0	0	0
OTU00195	k__Bacteria							0	84	111	0	0	0	81	0	121	92	0	0	0	54	0	0	62	0	0	69	59	0	0	0	117	0	0	0	0	0	83	0	0	76	0	0	0	0	0	0	0	0
OTU00196	k__Bacteria							0	146	0	0	0	0	94	0	152	0	0	0	113	162	0	0	126	0	0	0	0	136	0	0	0	0	0	0	0	207	0	163	0	0	0	0	0	0	0	0	0	0
OTU00197	k__Bacteria							0	0	0	0	0	0	0	0	0	0	0	0	0	99	0	0	151	67	57	0	0	0	0	0	196	155	0	0	0	0	68	0	81	0	78	111	0	50	0	0	62	0
OTU00198	k__Bacteria							0	0	0	0	0	0	108	0	0	0	0	92	189	176	0	0	0	0	0	139	174	0	164	0	0	0	0	0	0	0	0	0	0	0	0	0	0	105	0	0	0	151
OTU00199	k__Bacteria							0	0	202	0	0	0	90	0	0	151	0	219	0	0	0	265	0	146	157	0	0	0	0	0	0	0	0	0	0	0	152	0	0	0	0	117	0	0	0	0	0	0
OTU00200	k__Bacteria							67	87	0	0	0	0	69	0	0	0	0	0	121	0	0	86	103	0	0	66	144	0	136	94	0	93	0	0	0	0	0	0	76	0	0	0	61	0	90	0	0	0
OTU00201	k__Bacteria							0	0	0	92	82	0	0	0	0	0	0	81	0	91	0	0	0	56	114	0	0	0	111	0	117	0	49	0	0	0	0	0	0	0	0	0	34	0	0	97	0	0
OTU00202	k__Bacteria							0	93	117	0	0	0	0	0	0	0	0	83	142	0	0	0	0	102	0	0	0	0	0	0	104	0	0	0	0	0	0	71	0	0	0	0	0	0	0	105	0	79
OTU00203	k__Bacteria							0	100	0	0	0	123	95	0	0	0	0	0	0	0	133	0	0	0	192	0	0	218	0	0	134	0	0	0	0	0	0	0	0	0	121	0	0	124	0	67	0	0
OTU00204	k__Bacteria							0	0	0	0	0	0	0	0	0	143	0	0	122	197	0	0	0	0	0	54	0	0	0	0	0	0	0	96	0	142	120	0	89	0	0	0	0	0	0	97	144	0
OTU00205	Unassigned							69	0	0	68	0	0	93	115	0	0	98	113	0	152	0	0	0	0	0	0	0	96	0	0	123	0	0	0	0	0	0	0	0	0	0	0	0	0	148	0	0	31
OTU00206	k__Bacteria							0	0	0	0	0	0	0	0	0	176	0	92	0	111	0	0	0	0	0	0	0	0	85	0	0	0	0	128	92	0	0	91	0	84	0	0	0	0	0	0	0	0
OTU00207	k__Bacteria							0	0	0	0	0	0	0	247	0	203	123	168	172	0	335	0	0	0	0	0	0	0	0	0	0	0	0	80	0	0	0	0	0	0	0	0	107	0	0	0	0	0
OTU00208	k__Bacteria							91	0	0	0	0	0	0	103	0	128	142	0	0	0	0	107	0	0	0	160	0	0	148	127	0	0	0	0	0	0	0	0	144	0	0	0	0	0	0	0	0	0
OTU00209	k__Bacteria							0	0	0	0	0	0	0	283	0	137	0	0	0	657	0	0	0	0	0	0	0	0	0	0	0	0	0	0	0	0	0	0	0	0	0	0	0	0	0	0	0	0
OTU00210	k__Bacteria							109	171	0	0	0	0	0	0	0	0	0	83	0	122	0	0	0	0	0	124	0	0	0	0	0	0	65	0	0	0	0	88	167	69	0	79	0	112	0	0	0	129
OTU00211	k__Bacteria							0	140	0	0	0	0	0	193	0	123	0	0	0	0	0	0	0	0	0	141	0	0	0	0	83	0	0	96	107	0	138	0	0	0	0	0	0	0	0	134	127	121
OTU00212	k__Bacteria							0	0	0	53	0	51	0	0	0	0	72	0	0	0	0	138	0	0	0	0	0	44	84	0	0	0	56	103	0	0	0	0	0	0	0	0	0	66	0	0	74	0
OTU00213	k__Bacteria							0	0	103	0	183	0	0	0	0	0	112	0	0	0	0	0	0	105	0	0	0	190	0	0	150	0	0	0	0	0	0	153	0	0	0	0	0	0	0	0	0	0
OTU00214	k__Bacteria							75	41	68	0	0	38	0	80	0	95	0	65	188	173	0	0	0	0	0	45	0	0	0	0	0	0	0	57	54	42	0	53	51	0	38	0	59	0	0	0	0	0
OTU00215	k__Bacteria							0	0	0	0	0	0	0	0	0	242	0	0	0	165	0	0	0	0	0	0	159	0	0	191	0	0	0	250	0	0	142	0	0	0	0	0	0	160	0	0	0	149
OTU00216	k__Bacteria							0	0	0	120	0	0	73	101	0	184	0	83	0	0	0	0	0	0	0	0	0	0	0	0	0	0	0	0	0	72	0	0	0	0	102	86	0	0	150	0	0	0
OTU00217	k__Bacteria							129	0	0	0	190	0	0	0	0	0	0	0	0	0	110	0	0	0	0	136	0	0	0	0	0	0	0	135	0	0	0	0	0	0	0	0	133	0	0	0	70	0
OTU00218	k__Bacteria							0	20	0	0	34	0	0	0	0	0	0	0	24	0	0	12	0	0	0	0	0	0	0	0	0	0	0	0	0	0	0	0	41	0	0	0	0	0	0	0	0	0
OTU00219	k__Bacteria							0	0	0	0	0	0	0	98	0	0	236	0	0	0	0	0	0	0	138	213	0	0	0	0	0	0	0	0	139	0	0	0	0	295	0	0	0	0	0	190	0	0
OTU00220	k__Bacteria							0	0	0	89	0	0	0	0	0	0	106	0	78	0	163	125	0	0	74	0	0	99	0	0	155	0	42	0	0	0	0	0	0	113	36	137	106	0	0	0	0	0
OTU00221	k__Bacteria							0	112	0	0	0	88	0	89	0	0	78	109	125	0	0	0	78	0	0	0	0	0	0	0	0	67	0	101	137	46	0	0	0	0	0	0	0	0	0	0	86	0
OTU00222	k__Bacteria							0	0	0	0	0	228	0	0	0	0	0	0	0	0	0	0	148	0	0	155	99	0	0	0	163	0	0	0	0	118	0	0	0	0	0	0	0	119	0	0	0	263
OTU00223	k__Bacteria							0	0	0	0	0	0	0	0	69	0	0	0	219	0	0	0	0	0	104	155	102	0	0	94	125	0	0	0	0	0	0	0	0	0	0	0	0	0	124	0	114	0
OTU00224	k__Bacteria							0	0	0	73	85	48	0	0	0	0	0	0	0	0	63	0	0	0	63	0	86	0	0	0	130	0	0	0	0	96	0	0	0	0	0	127	47	124	0	0	0	0
OTU00225	k__Bacteria							0	0	157	0	114	0	0	0	72	0	0	0	0	193	0	0	0	0	105	0	0	0	0	0	0	89	0	0	0	0	0	0	0	0	77	0	0	0	95	0	0	0
OTU00226	k__Bacteria							0	0	0	0	0	0	0	0	0	0	106	0	150	0	0	0	0	0	172	0	112	85	0	131	72	0	0	0	0	0	118	0	74	0	0	0	0	0	0	0	0	0
OTU00227	k__Bacteria							0	0	0	0	0	0	0	0	0	0	0	0	174	0	0	0	0	0	107	0	0	0	0	0	167	0	66	88	0	0	97	0	0	0	0	0	0	0	0	0	0	117
OTU00228	k__Bacteria							0	0	0	0	0	135	0	0	0	0	0	0	0	135	0	110	95	114	0	0	0	130	0	133	0	0	0	0	66	0	0	0	0	0	0	0	0	0	0	0	0	0
OTU00229	Unassigned							0	0	0	0	0	0	0	0	0	0	0	0	57	60	0	0	201	0	0	92	0	214	0	52	0	0	0	0	121	84	0	0	0	0	0	0	0	0	0	0	97	65
OTU00230	k__Bacteria							0	0	0	119	0	0	0	0	0	0	0	0	0	0	0	0	0	0	0	0	125	0	137	0	0	0	0	0	0	0	0	0	110	0	146	0	0	0	113	0	0	0
OTU00231	k__Bacteria							0	76	0	0	0	0	96	0	112	0	82	25	154	0	0	0	0	0	120	0	64	0	134	0	96	0	0	0	0	0	0	0	0	0	0	27	0	0	20	49	0	32
OTU00232	k__Bacteria							0	0	137	0	143	0	0	0	0	0	0	0	0	0	0	140	0	0	0	0	128	0	0	97	0	101	0	151	0	0	81	0	0	0	0	0	0	0	0	0	138	0
OTU00233	k__Bacteria							0	0	0	0	0	0	0	0	0	205	0	129	0	151	0	141	0	0	0	0	0	0	0	87	36	0	0	0	0	0	113	0	0	0	0	0	0	125	0	0	0	0
OTU00234	k__Bacteria							0	0	0	0	0	100	0	0	0	0	0	78	0	0	39	103	0	0	0	0	0	62	0	106	0	0	0	0	61	0	0	118	63	0	111	0	0	0	110	106	0	132
OTU00235	k__Bacteria							0	0	0	0	0	0	0	0	0	0	83	0	116	86	0	0	0	0	89	0	0	91	0	0	0	0	0	0	0	127	0	0	76	0	0	0	153	0	0	0	0	0
OTU00236	k__Bacteria							0	0	70	135	0	0	0	0	0	0	182	0	0	0	0	122	0	0	0	0	0	0	0	0	83	0	0	0	0	0	182	0	0	0	0	0	0	141	0	0	0	0
OTU00237	k__Bacteria							0	0	0	0	0	0	0	34	0	0	0	67	171	0	0	0	0	0	0	0	0	129	0	0	84	0	102	0	0	0	0	0	0	0	0	0	111	210	0	79	175	0
OTU00238	k__Bacteria	p__Cyanobacteria						20	0	0	0	0	0	0	24	0	92	0	0	172	0	0	0	34	0	0	0	16	0	0	0	129	0	24	0	0	0	0	0	0	0	0	0	0	0	0	0	6	0
OTU00239	k__Bacteria							170	0	0	0	0	0	0	0	0	0	0	0	118	179	51	65	0	0	19	0	79	28	0	0	145	24	0	0	0	0	71	0	63	0	0	96	0	0	0	0	0	0
OTU00240	k__Bacteria							139	127	0	142	0	0	0	0	0	203	0	0	0	0	0	0	0	0	0	0	0	0	164	0	0	0	0	0	0	90	0	0	0	0	0	123	0	0	0	151	0	0
OTU00241	k__Bacteria							0	0	0	0	0	0	0	0	0	0	66	0	25	79	0	34	0	0	68	40	0	0	0	0	0	65	0	84	0	0	0	0	0	0	0	0	0	0	0	0	0	0
OTU00242	k__Bacteria							0	0	0	0	0	0	0	0	0	0	0	0	0	0	0	82	0	0	89	99	0	0	0	0	0	49	0	0	111	157	0	93	90	0	0	0	0	0	88	0	99	153
OTU00243	k__Bacteria							165	99	0	0	0	0	0	0	0	0	0	0	41	212	194	0	0	112	0	0	0	0	0	0	0	0	0	0	0	0	0	0	0	0	0	0	145	0	132	0	0	0
OTU00244	k__Bacteria							0	46	0	0	0	0	0	0	88	0	0	0	91	114	60	0	78	60	0	59	0	0	0	0	0	0	0	0	0	0	0	102	0	0	63	88	0	0	0	131	0	0
OTU00245	Unassigned							0	0	0	0	0	0	0	66	0	58	62	0	118	106	0	88	61	0	0	0	0	79	0	0	0	0	77	0	0	0	63	0	0	0	61	56	0	0	113	67	0	67
OTU00246	k__Bacteria							0	165	0	0	0	0	134	0	0	132	86	0	0	0	0	0	0	0	0	0	0	0	0	127	0	0	0	0	0	0	0	0	0	0	0	197	0	0	0	0	0	0
OTU00247	k__Bacteria							0	0	0	256	0	0	0	0	0	0	0	0	0	0	0	0	0	0	0	0	0	0	0	0	0	0	0	0	0	0	0	168	0	0	0	162	0	0	0	0	0	0
OTU00248	k__Bacteria							0	0	67	0	67	0	72	61	0	59	0	0	48	72	0	60	37	57	0	22	75	74	0	59	0	0	53	56	0	0	0	0	71	0	0	0	0	0	48	50	21	0
OTU00249	k__Bacteria							0	0	0	0	0	0	0	0	140	81	91	0	126	0	0	0	0	0	0	0	0	0	121	0	119	0	73	0	0	0	0	0	127	0	0	0	0	0	0	0	0	0
OTU00250	k__Bacteria							0	0	0	0	0	89	164	0	231	0	0	0	0	0	0	0	0	0	0	0	0	0	88	0	0	0	0	0	0	0	0	0	112	0	153	0	0	0	116	0	0	0
OTU00251	k__Bacteria							0	0	0	0	111	0	0	0	0	0	0	0	0	0	0	0	0	154	185	0	175	0	134	0	0	0	0	0	0	0	0	0	0	149	111	0	0	0	0	0	0	0
OTU00252	k__Bacteria	p__Proteobacteria	c__Alphaproteobacteria	o__Rickettsiales	f__mitochondria			0	0	0	0	0	0	31	0	0	0	0	0	0	0	0	0	0	0	56	0	0	0	0	0	0	0	0	0	78	61	0	0	0	0	0	79	0	0	0	0	0	0
OTU00253	k__Bacteria							0	0	0	0	0	0	0	0	0	0	0	0	0	0	0	0	0	0	0	0	0	0	0	0	0	0	0	0	0	0	0	0	0	0	0	0	1414	0	0	0	15	0
OTU00254	k__Bacteria							0	0	0	0	0	0	0	134	0	0	0	0	150	226	0	0	0	0	0	0	0	0	92	0	0	165	0	0	0	0	0	0	0	0	0	0	0	127	0	0	0	0
OTU00255	k__Bacteria							0	0	0	116	112	0	0	121	0	0	0	116	0	0	0	0	136	0	0	0	0	0	0	0	0	0	0	192	0	0	0	0	0	0	0	0	0	0	0	0	0	0
OTU00256	k__Bacteria							157	0	0	0	112	0	0	0	0	0	0	0	0	0	0	0	0	0	0	0	0	0	71	0	0	0	0	167	0	0	0	0	0	0	79	0	0	0	0	0	0	0
OTU00257	k__Bacteria							131	0	0	56	103	0	0	110	0	0	45	0	91	0	0	0	0	150	0	0	0	0	0	0	0	53	0	0	0	83	0	0	0	0	0	69	104	76	0	0	112	0
OTU00258	k__Bacteria							0	47	0	0	0	78	0	0	0	0	0	0	110	141	0	47	57	0	0	0	0	122	95	198	0	0	0	0	0	0	0	0	59	0	0	91	0	0	70	0	0	0
OTU00259	k__Bacteria							0	114	0	47	0	0	121	0	0	0	0	0	187	0	0	0	0	0	0	0	0	0	0	0	137	0	124	0	0	0	127	0	158	0	139	100	0	0	0	44	0	0
OTU00260	Unassigned							0	0	0	0	0	0	0	69	0	0	125	0	0	0	0	0	0	0	0	104	148	0	0	0	0	0	0	0	0	0	0	87	0	0	0	0	0	136	0	0	0	0
OTU00261	Unassigned							140	0	0	0	86	0	0	0	0	0	0	0	0	0	0	95	80	0	0	0	0	0	0	0	0	0	0	0	52	0	80	0	0	0	0	0	0	0	0	39	0	0
OTU00262	k__Bacteria							0	0	0	0	0	116	0	0	0	0	67	0	0	0	118	0	0	90	63	0	0	0	0	0	0	0	0	0	0	0	0	0	0	0	0	0	54	0	0	0	0	0
OTU00263	Unassigned							59	0	0	0	0	76	55	0	55	0	0	0	128	90	0	98	67	67	0	0	0	0	0	0	0	0	0	0	67	0	69	0	0	0	0	0	0	0	75	0	0	0
OTU00264	k__Bacteria							91	0	0	0	115	56	0	135	0	0	0	0	0	89	0	0	0	0	44	82	0	0	0	0	98	0	0	0	0	0	0	52	0	0	0	74	0	0	0	0	0	0
OTU00265	Unassigned							104	0	0	0	0	0	0	0	0	0	0	0	0	0	69	0	0	101	0	0	0	0	0	91	0	0	0	71	0	0	0	0	49	0	58	0	0	58	0	0	46	0
OTU00266	k__Bacteria							64	0	74	0	0	0	0	0	0	0	0	0	0	0	0	0	59	0	0	0	82	76	0	0	0	107	0	0	80	0	0	0	0	0	0	0	0	97	0	0	34	0
OTU00267	k__Bacteria							0	0	0	0	0	0	0	0	119	94	0	0	0	0	99	0	0	0	0	0	0	0	0	0	0	120	0	0	0	0	71	0	65	0	0	0	0	96	0	84	0	0
OTU00268	k__Bacteria							0	0	0	0	0	122	0	0	0	90	0	0	0	111	141	0	0	0	0	62	0	0	0	0	0	0	0	114	0	0	140	0	0	102	0	79	0	0	0	0	0	0
OTU00269	k__Bacteria							0	0	0	0	0	0	0	86	84	0	0	0	0	112	0	0	101	0	0	0	0	0	0	0	0	0	0	0	0	0	0	0	0	98	0	0	0	0	97	79	0	0
OTU00270	k__Bacteria							38	0	0	0	0	19	0	0	0	0	27	0	68	70	0	0	0	0	0	0	0	0	0	86	0	0	0	0	0	35	29	0	0	0	37	78	0	39	0	0	0	0
OTU00271	k__Bacteria	p__Proteobacteria	c__Alphaproteobacteria	o__Rickettsiales	f__mitochondria			0	0	0	0	0	0	0	0	0	0	0	0	56	0	0	0	0	0	0	0	96	0	0	0	0	50	0	0	0	0	0	0	0	0	0	0	0	0	0	0	0	0
OTU00272	k__Bacteria							0	63	41	0	0	0	0	0	0	0	0	0	63	0	0	0	61	63	0	36	0	0	61	75	0	0	0	81	83	0	0	0	52	0	107	0	0	58	0	56	90	0
OTU00273	k__Bacteria							0	0	0	120	0	0	54	0	0	153	35	0	0	0	0	81	98	0	0	0	0	0	0	0	0	0	85	0	0	0	0	0	0	0	0	0	0	108	0	0	0	0
OTU00274	Unassigned							0	0	90	0	0	0	0	0	0	0	62	0	0	0	67	0	0	71	0	0	83	70	0	44	0	0	66	0	0	78	83	0	0	0	79	120	0	0	99	0	0	0
OTU00275	k__Bacteria							0	0	0	0	0	0	0	0	0	0	0	0	0	0	0	0	0	0	0	0	0	0	0	0	0	0	0	0	0	202	173	0	0	0	0	0	0	0	0	151	0	0
OTU00276	k__Bacteria							0	107	0	0	0	0	103	0	0	0	121	0	0	0	0	0	0	0	0	0	0	0	0	0	0	0	109	0	0	0	0	0	0	0	0	0	0	0	0	0	0	0
OTU00277	k__Bacteria							0	0	0	110	0	0	0	0	0	142	0	0	168	0	0	0	0	0	0	0	0	0	0	0	0	0	0	0	0	0	0	0	0	0	0	126	0	180	0	0	0	0
OTU00278	k__Bacteria							0	0	0	0	0	0	0	0	0	0	0	0	0	0	0	0	77	0	0	0	0	0	0	0	0	0	0	0	0	39	0	0	0	0	0	65	0	0	0	0	0	56
OTU00279	k__Bacteria							0	0	0	49	0	0	0	0	0	60	0	0	0	0	0	0	0	0	0	0	0	0	0	0	87	0	0	0	0	0	0	0	0	48	0	0	0	0	0	0	0	0
OTU00280	Unassigned							0	55	0	0	42	0	91	0	0	0	0	0	74	73	0	0	0	0	0	0	64	0	0	65	0	52	0	0	0	0	50	41	0	0	0	87	0	0	66	0	69	0
OTU00281	k__Bacteria							0	133	0	0	0	0	0	0	0	0	82	0	0	0	0	0	0	75	0	0	0	0	0	0	0	0	0	0	0	88	0	0	0	0	0	0	0	0	88	0	0	128
OTU00282	k__Bacteria							0	0	81	143	0	0	0	0	0	24	0	0	0	0	0	39	0	0	0	90	33	39	53	0	0	0	0	0	27	0	65	0	73	68	0	0	0	57	0	49	0	0
OTU00283	k__Bacteria							0	0	118	0	193	0	0	0	0	109	0	0	0	0	0	192	0	0	0	0	0	0	0	0	0	0	0	0	0	0	0	0	0	0	0	0	0	0	0	0	201	0
OTU00284	k__Bacteria							0	0	0	0	25	0	0	0	0	0	0	0	0	0	0	0	140	0	0	0	0	0	0	0	0	0	0	0	0	0	0	0	0	0	0	0	0	0	0	175	0	0
OTU00285	k__Bacteria							0	76	0	0	53	84	0	0	0	0	0	0	87	0	0	0	105	0	0	37	0	0	115	0	0	0	131	66	0	0	0	0	76	0	0	0	0	108	0	0	0	0
OTU00286	k__Bacteria							0	0	0	0	0	0	0	0	142	121	61	0	128	0	0	0	0	0	0	0	0	0	0	0	88	0	0	137	0	96	0	0	0	0	0	0	0	0	95	0	0	0
OTU00287	k__Bacteria							0	0	0	0	0	0	0	0	0	0	0	0	0	0	0	0	0	0	0	0	0	0	0	0	0	0	0	0	0	0	0	0	0	0	0	0	0	0	0	0	0	0
OTU00288	k__Bacteria							0	0	0	0	0	88	97	89	0	107	0	0	0	0	130	0	0	0	98	0	0	0	0	0	0	0	0	0	0	0	100	0	120	0	0	0	0	0	0	137	0	0
OTU00289	k__Bacteria							0	0	64	0	0	0	0	54	0	88	0	0	0	70	106	0	0	0	0	0	114	53	0	0	0	54	0	0	0	0	0	0	0	0	0	0	0	0	0	97	0	0
OTU00290	k__Bacteria							57	0	0	0	0	0	0	51	0	91	54	0	145	0	0	0	73	0	0	55	0	0	0	43	80	0	0	0	0	46	0	15	0	0	0	91	0	0	0	0	0	39
OTU00291	k__Bacteria							0	0	0	143	0	64	0	0	0	0	0	0	0	0	0	0	0	0	0	0	0	0	0	0	122	0	0	0	97	0	99	0	0	0	0	48	0	0	0	0	0	0
OTU00292	k__Bacteria	p__Firmicutes						0	100	0	0	137	0	0	0	0	0	0	0	0	0	0	81	0	0	148	0	0	0	0	150	98	0	0	0	0	0	0	0	0	0	0	0	0	0	83	0	0	117
OTU00293	k__Bacteria							18	0	0	0	0	0	0	0	0	11	0	0	0	0	0	0	0	0	0	0	0	0	0	0	0	0	0	0	0	0	0	0	0	0	0	0	0	18	0	0	0	0
OTU00294	k__Bacteria							62	0	0	27	0	0	0	0	0	0	34	0	58	0	35	40	0	0	0	51	43	0	72	0	0	0	38	0	0	0	0	0	0	0	0	0	61	0	0	58	32	26
OTU00295	k__Bacteria							0	122	0	0	0	0	0	0	0	0	0	0	0	0	0	0	76	0	0	0	0	0	0	0	113	0	0	0	94	69	140	0	80	0	0	0	0	0	168	0	0	0
OTU00296	k__Bacteria							0	81	0	0	0	0	0	64	0	0	0	0	0	0	0	131	0	0	94	0	86	0	0	0	0	0	128	0	0	0	0	0	0	0	0	0	57	0	0	0	0	0
OTU00297	k__Bacteria							58	0	81	106	63	0	0	0	0	0	0	0	211	0	0	0	0	125	0	0	0	0	0	0	0	45	68	0	0	0	0	0	167	0	161	0	0	0	0	0	0	0
OTU00298	k__Bacteria							0	0	0	0	0	0	0	0	0	0	0	0	0	0	0	0	0	0	0	0	0	0	122	0	0	0	0	0	0	0	0	0	0	0	0	0	0	0	99	0	105	0
OTU00299	Unassigned							145	0	95	0	91	0	0	0	54	0	0	0	0	0	0	0	82	0	44	0	0	67	0	0	174	82	0	44	80	0	31	0	0	0	0	0	0	0	45	0	55	0
OTU00300	k__Bacteria							144	0	0	0	0	0	0	0	137	0	0	83	0	0	0	0	0	0	0	0	0	0	0	0	0	103	0	173	0	0	0	102	0	0	0	130	0	0	0	0	0	0
OTU00301	k__Bacteria							0	0	0	54	47	0	0	46	0	0	0	0	0	48	0	0	59	0	0	0	0	152	0	146	0	0	0	0	0	0	0	0	49	0	0	0	0	0	0	54	0	0
OTU00302	k__Bacteria	p__Proteobacteria	c__Alphaproteobacteria					0	0	0	0	0	0	0	90	0	0	0	58	81	109	0	0	0	0	0	0	0	0	0	55	0	0	0	0	0	69	0	0	0	0	0	62	0	0	0	0	0	0
OTU00303	k__Bacteria							0	0	53	0	0	34	0	0	0	0	0	0	0	85	34	65	0	82	0	77	45	0	0	0	44	0	44	0	0	51	0	0	0	0	0	0	65	0	0	0	0	17
OTU00304	k__Bacteria							25	43	0	0	0	0	0	0	68	0	0	0	0	155	25	0	0	0	54	0	0	0	0	0	89	0	0	0	0	0	0	0	0	0	0	0	47	51	0	0	0	0
OTU00305	k__Bacteria							0	0	0	0	0	0	0	61	0	0	0	0	0	0	147	0	0	0	0	0	0	73	0	0	111	0	70	0	105	0	0	0	65	0	0	144	0	77	0	0	0	0
OTU00306	k__Bacteria							0	90	0	0	0	0	0	0	0	0	0	0	0	0	0	0	91	0	104	0	81	61	0	0	0	101	53	0	0	0	0	0	0	76	0	0	0	91	0	0	0	0
OTU00307	k__Bacteria							56	0	0	0	0	0	0	0	0	0	0	0	0	0	0	0	0	0	64	0	0	0	69	0	0	0	69	0	0	0	69	53	0	0	0	0	0	0	0	0	0	0
OTU00308	k__Bacteria							0	0	0	0	0	0	0	0	225	0	164	0	0	0	0	0	0	0	121	0	0	0	0	0	0	0	0	0	0	154	0	0	157	117	0	0	0	0	0	0	0	0
OTU00309	k__Bacteria							0	0	0	0	140	0	0	0	0	0	0	0	133	66	84	0	0	0	0	0	0	83	0	129	0	0	117	0	0	101	0	0	0	0	0	0	0	0	0	0	0	0
OTU00310	k__Bacteria							0	0	0	0	0	0	0	0	0	0	0	78	0	0	0	0	0	0	0	0	0	161	45	0	0	0	0	0	0	86	0	0	0	143	0	0	0	67	0	0	0	0
OTU00311	k__Bacteria							0	0	0	0	0	0	0	0	0	0	159	0	109	0	0	0	0	0	0	0	169	0	0	0	0	0	0	0	0	0	70	0	0	0	0	100	0	136	0	139	0	0
OTU00312	Unassigned							0	102	0	0	75	0	0	0	0	0	0	0	0	0	0	0	0	0	0	97	102	0	161	0	0	0	0	0	0	0	0	0	0	0	0	0	0	134	0	0	0	0
OTU00313	k__Bacteria							0	0	0	119	0	0	0	51	0	0	0	0	0	128	0	0	0	0	0	0	70	0	0	0	0	0	0	0	0	0	0	0	0	0	0	0	0	0	0	0	0	141
OTU00314	k__Bacteria							0	0	0	0	0	0	0	0	0	0	0	0	147	0	0	0	0	0	0	109	0	0	0	255	0	0	0	0	0	0	0	0	0	0	0	0	0	0	0	0	0	0
OTU00315	k__Bacteria							0	18	0	0	0	43	0	0	0	0	16	0	22	77	20	0	0	55	79	33	0	0	0	0	0	35	0	0	0	24	64	0	0	0	0	0	0	0	0	0	0	31
OTU00316	k__Bacteria	p__Proteobacteria	c__Alphaproteobacteria					0	0	0	0	0	0	71	0	0	81	0	153	107	0	0	0	70	0	0	0	0	137	0	0	0	0	0	0	0	76	0	0	0	0	0	0	0	0	0	0	0	0
OTU00317	k__Bacteria							0	122	0	0	0	0	0	0	0	89	0	0	0	0	0	0	0	0	0	0	0	0	0	0	79	0	0	0	0	0	0	0	0	0	0	0	0	0	0	0	0	0
OTU00318	k__Bacteria							0	0	0	0	0	0	95	0	63	0	0	68	58	0	0	0	80	0	0	0	0	0	0	0	0	0	0	0	0	0	0	0	0	0	0	0	0	0	0	92	0	77
OTU00319	k__Bacteria							0	0	0	0	0	0	0	0	0	0	87	0	0	0	0	0	0	0	149	98	0	0	0	0	0	0	0	169	0	0	0	0	0	0	0	0	0	0	165	0	0	0
OTU00320	k__Bacteria							69	0	0	0	50	70	0	68	0	0	82	0	0	0	0	0	53	87	0	86	0	0	0	0	79	0	0	0	0	35	0	0	0	0	0	0	0	28	47	0	0	24
OTU00321	k__Bacteria							0	0	0	0	90	0	0	0	0	0	0	0	0	76	0	0	0	0	0	0	82	0	0	0	0	78	0	0	0	0	75	0	0	0	0	0	0	0	0	0	69	0
OTU00322	k__Bacteria							0	0	127	125	0	0	0	0	0	0	0	58	0	0	0	131	72	0	0	0	0	0	0	112	0	0	0	0	0	0	0	0	0	0	0	0	0	0	0	0	0	85
OTU00323	Unassigned							0	0	0	69	0	0	0	0	0	49	0	0	0	0	0	0	0	0	43	0	0	0	51	0	0	0	0	0	0	0	0	0	0	77	0	72	68	0	0	0	0	62
OTU00324	k__Bacteria							0	0	0	0	0	0	39	0	0	0	0	0	0	62	0	0	68	0	0	0	0	0	0	95	0	0	0	0	20	0	0	0	0	13	0	0	47	79	94	69	0	0
OTU00325	k__Bacteria							59	0	0	0	0	0	0	0	74	128	0	0	148	0	0	0	0	0	0	0	0	0	0	0	0	0	0	0	0	0	0	0	0	0	0	0	0	0	0	0	0	0
OTU00326	k__Bacteria							98	0	0	0	0	0	0	0	0	0	0	0	0	0	0	0	0	0	0	0	0	0	0	0	73	0	0	58	54	0	0	0	100	0	0	74	0	54	41	76	0	0
OTU00327	k__Bacteria							80	0	65	0	0	0	0	0	0	49	0	0	0	0	49	0	0	0	0	0	0	0	67	82	78	0	0	0	0	0	0	0	0	0	0	0	74	0	0	98	0	0
OTU00328	k__Bacteria							0	0	0	0	0	0	0	0	0	0	0	0	0	0	0	0	0	104	0	0	0	90	0	235	0	0	0	0	0	80	0	0	0	0	0	0	0	0	102	0	0	0
OTU00329	k__Bacteria	p__Cyanobacteria						0	0	23	0	55	37	34	0	37	0	0	0	0	0	44	22	0	0	0	0	0	0	0	0	0	0	0	38	0	0	0	0	0	36	0	0	0	0	0	23	0	0
OTU00330	k__Bacteria							0	0	0	0	0	0	0	0	0	0	183	0	0	0	0	0	205	0	0	0	0	0	0	0	0	0	0	0	0	0	0	0	150	206	0	0	0	105	0	0	0	0
OTU00331	k__Bacteria							0	0	87	0	0	0	0	0	0	0	0	0	212	113	0	0	0	0	100	0	0	0	0	0	0	65	0	0	0	0	0	0	0	0	0	0	0	0	100	0	81	0
OTU00332	k__Bacteria							0	0	64	0	0	0	0	0	0	0	0	0	0	133	0	77	0	0	0	62	0	0	0	75	0	56	0	0	0	0	0	0	0	0	80	0	51	90	0	0	0	0
OTU00333	k__Bacteria							0	0	0	0	0	0	0	0	0	0	0	0	0	0	0	0	0	0	0	0	0	0	0	127	0	0	0	0	0	0	0	0	0	0	0	0	0	0	0	96	0	0
OTU00334	k__Bacteria							0	0	0	0	130	0	0	0	86	0	0	0	105	103	0	0	0	0	0	0	0	0	60	0	0	0	0	0	0	0	0	0	0	0	0	0	0	0	0	0	0	0
OTU00335	k__Bacteria							0	0	124	0	0	0	0	113	0	0	0	0	0	121	0	0	0	0	0	0	0	0	0	0	0	0	0	88	0	0	119	0	0	0	0	0	0	0	0	40	0	0
OTU00336	k__Bacteria							0	0	0	44	0	0	0	0	0	24	0	0	116	0	32	35	0	0	0	0	0	44	48	0	134	0	0	35	0	64	0	0	0	0	0	0	41	0	84	0	23	0
OTU00337	k__Bacteria							0	0	0	0	0	63	0	0	0	0	0	0	0	0	0	0	0	151	0	0	0	0	0	0	0	58	0	0	0	92	0	0	0	0	0	0	0	0	0	0	89	0
OTU00338	k__Bacteria							0	64	0	0	0	0	0	0	0	0	0	0	0	0	0	0	39	39	0	0	0	81	0	0	0	0	28	0	49	0	55	0	0	0	0	55	0	0	38	0	0	0
OTU00339	k__Bacteria							132	0	0	0	0	105	0	50	0	0	116	0	0	0	0	0	0	0	105	0	0	0	0	0	0	0	0	129	0	0	0	0	0	0	0	0	0	0	0	0	0	47
OTU00340	k__Bacteria							0	0	0	0	0	0	0	0	120	0	0	0	0	0	0	0	0	0	0	0	0	78	0	118	0	0	0	0	0	0	0	0	0	0	0	0	0	0	0	0	54	0
OTU00341	k__Bacteria							0	0	0	0	0	0	0	0	0	0	0	0	0	0	0	0	0	0	0	0	0	183	0	0	0	0	0	0	0	0	0	0	0	0	0	0	0	0	0	0	0	0
OTU00342	k__Bacteria							0	0	0	0	0	0	0	0	0	0	0	0	0	0	0	0	0	199	0	125	0	0	0	0	0	0	0	0	277	0	0	0	0	0	0	0	0	0	0	0	0	0
OTU00343	k__Bacteria							0	0	0	0	0	0	0	0	0	0	0	0	0	0	0	0	0	0	0	0	0	0	0	0	0	213	0	0	0	0	0	0	0	0	0	0	0	0	0	0	0	0
OTU00344	k__Bacteria							0	0	0	0	0	0	0	0	0	0	0	0	0	0	0	0	0	0	0	0	0	0	97	250	0	90	0	0	0	0	0	0	0	0	0	0	0	0	0	48	0	0
OTU00345	k__Bacteria							63	0	0	0	0	0	0	0	0	0	0	0	0	0	0	0	74	0	0	73	71	0	0	0	0	0	45	0	0	0	0	0	0	0	0	0	0	0	0	0	0	43
OTU00346	k__Bacteria	p__Proteobacteria	c__Alphaproteobacteria	o__Rickettsiales	f__mitochondria			0	0	0	0	0	48	0	0	0	0	0	0	0	0	0	0	0	0	0	0	0	0	50	0	0	0	0	0	0	0	0	0	0	0	0	0	0	0	0	0	0	0
OTU00347	Unassigned							0	71	0	51	0	27	0	147	0	30	0	0	60	0	0	0	0	0	0	51	0	0	0	0	0	0	0	0	85	0	0	0	0	0	0	0	0	0	0	62	0	45
OTU00348	k__Bacteria							0	0	0	0	34	0	0	0	0	0	0	0	0	0	0	0	19	0	0	0	0	0	0	0	0	0	0	0	0	0	0	0	0	0	0	0	0	0	0	0	0	0
OTU00349	k__Bacteria							0	0	0	0	0	0	0	141	0	0	0	0	0	0	134	0	0	0	0	0	0	0	0	0	0	0	0	0	0	0	0	0	0	0	115	0	0	0	0	0	168	0
OTU00350	Unassigned							0	0	73	0	0	0	0	0	0	61	94	0	29	0	55	0	0	0	0	0	0	0	63	0	0	0	0	0	0	0	0	0	0	0	95	58	0	0	0	0	0	0
OTU00351	k__Bacteria							0	69	0	0	0	0	0	0	0	49	0	0	0	0	0	0	0	62	0	65	0	0	0	0	0	0	0	0	0	0	0	0	0	0	0	0	0	69	0	0	0	152
OTU00352	k__Bacteria							0	0	0	0	0	0	0	0	0	0	0	0	0	0	0	0	0	0	0	0	0	0	0	0	0	0	0	0	0	0	0	0	0	0	0	0	0	0	0	0	0	0
OTU00353	k__Bacteria	p__Proteobacteria						103	0	0	0	0	0	0	0	0	0	0	28	0	115	0	72	0	91	0	0	0	0	49	0	121	0	0	0	0	0	0	0	0	0	0	0	0	0	0	0	0	0
OTU00354	k__Bacteria							0	0	0	0	0	0	0	0	0	0	0	0	0	0	0	52	0	0	0	0	0	0	0	98	0	51	0	0	0	110	0	0	0	0	0	61	0	120	0	0	0	0
OTU00355	k__Bacteria							0	0	0	0	0	0	0	0	0	0	0	0	0	135	0	61	0	0	0	0	0	0	0	0	61	0	0	0	0	0	0	0	0	92	0	0	0	0	0	0	0	0
OTU00356	k__Bacteria							0	0	0	0	0	0	0	0	0	0	0	0	0	24	0	0	0	0	54	43	0	0	54	0	0	0	0	0	0	64	0	0	0	0	0	18	0	0	0	0	0	0
OTU00357	k__Bacteria							0	0	85	0	0	0	0	0	53	94	0	0	0	51	27	0	34	51	0	0	0	0	0	23	0	77	0	0	0	0	0	0	0	0	0	0	0	0	0	0	0	0
OTU00358	Unassigned							0	0	0	67	0	0	0	0	0	99	0	0	0	0	0	81	0	0	0	96	0	0	47	0	0	0	0	0	0	0	0	0	74	37	110	0	0	0	0	0	0	0
OTU00359	k__Bacteria							0	0	0	0	0	0	0	0	0	0	47	0	116	0	0	93	0	0	0	0	0	0	0	0	0	0	0	0	0	0	0	0	0	0	0	0	0	38	0	0	0	118
OTU00360	k__Bacteria							0	0	0	0	0	0	0	0	0	0	0	0	136	0	0	0	0	0	0	0	0	0	165	0	0	0	0	0	0	0	0	0	129	0	0	74	0	115	0	0	0	0
OTU00361	Unassigned							0	0	0	0	0	0	0	93	75	0	0	0	0	0	0	0	109	0	0	0	0	0	0	0	0	0	0	0	110	0	128	0	0	0	0	0	0	0	0	0	101	0
OTU00362	k__Bacteria							0	49	0	0	0	0	96	0	0	0	0	0	0	0	67	0	0	0	0	0	0	0	0	0	0	0	0	0	0	0	0	0	0	0	0	93	0	0	0	0	0	0
OTU00363	k__Bacteria							88	0	47	0	0	0	0	0	89	0	0	0	0	0	0	0	0	0	0	0	0	0	0	0	0	0	79	0	91	0	0	54	51	0	41	0	0	0	82	0	0	0
OTU00364	k__Bacteria	p__Proteobacteria						0	0	0	97	0	0	0	111	0	54	0	0	0	0	0	0	0	0	0	0	0	0	56	0	0	0	0	0	109	123	0	0	0	111	0	0	123	0	0	0	0	0
OTU00365	k__Bacteria							0	0	0	29	0	0	0	0	0	0	0	0	147	55	0	67	25	0	0	73	0	0	0	0	0	0	0	67	0	0	0	46	0	31	0	0	0	0	79	56	0	0
OTU00366	k__Bacteria							0	67	0	0	0	0	0	0	0	0	0	0	67	0	0	0	0	0	0	0	77	0	0	0	0	0	0	0	0	0	0	0	0	0	0	0	0	0	0	0	175	0
OTU00367	k__Bacteria							0	0	0	0	0	0	145	0	0	0	0	0	0	0	0	0	160	0	0	0	0	0	0	0	0	0	128	0	0	0	0	0	0	0	0	0	0	0	0	76	0	0
OTU00368	k__Bacteria							0	0	0	0	0	0	0	0	0	0	0	0	0	0	123	0	0	0	0	0	0	0	0	0	0	0	0	0	0	110	88	0	0	0	49	114	0	0	0	0	79	0
OTU00369	k__Bacteria	p__Firmicutes	c__Bacilli	o__Bacillales				0	0	44	0	0	31	0	0	0	0	0	0	47	0	0	0	0	0	0	0	27	0	0	43	0	0	63	0	0	0	0	0	0	52	31	162	0	0	0	64	0	26
OTU00370	k__Bacteria							0	137	0	0	0	0	0	0	0	0	0	0	0	0	0	0	0	0	0	114	0	0	0	0	0	77	0	0	0	106	0	0	0	0	0	0	0	0	0	0	0	0
OTU00371	k__Bacteria							0	0	0	0	0	0	0	0	0	0	0	0	0	94	0	0	0	0	0	0	0	144	0	0	0	0	0	0	0	0	0	0	0	125	0	0	0	0	0	198	0	0
OTU00372	k__Bacteria							0	0	25	55	0	0	0	0	0	0	0	0	61	66	0	0	0	0	0	61	0	0	0	0	53	42	0	0	0	0	0	0	0	0	0	0	0	0	0	0	54	0
OTU00373	k__Bacteria							0	0	0	0	0	0	0	0	0	0	0	119	0	0	0	0	0	104	0	0	0	0	88	50	0	0	0	0	0	0	0	0	0	0	0	0	0	0	0	0	0	0
OTU00374	Unassigned							101	0	0	0	0	0	0	0	0	0	0	0	0	0	98	0	0	0	0	0	0	0	0	0	0	0	0	0	91	0	0	0	0	0	0	0	0	0	206	0	0	0
OTU00375	k__Bacteria							0	0	0	0	0	0	0	0	88	0	0	60	0	0	0	0	0	0	0	0	0	0	0	77	0	108	111	0	0	0	0	70	0	0	49	0	0	0	0	0	0	0
OTU00376	k__Bacteria							0	0	0	0	0	0	0	0	0	88	0	0	0	0	0	0	0	0	0	0	0	0	0	56	0	0	0	0	101	0	0	61	0	0	61	0	0	0	0	0	0	0
OTU00377	k__Bacteria							0	0	0	80	68	0	73	0	0	0	0	0	0	0	70	55	0	0	0	0	0	0	0	0	39	47	0	0	0	0	52	0	0	0	0	0	0	0	0	0	88	0
OTU00378	k__Bacteria							63	0	83	0	0	0	0	0	0	0	0	39	0	0	0	0	0	0	0	0	0	0	67	0	0	0	0	0	44	0	0	93	0	0	0	0	42	0	0	0	0	0
OTU00379	k__Bacteria							0	0	0	94	93	79	0	0	0	0	0	0	0	0	0	67	0	0	0	0	0	0	0	0	0	100	0	0	0	0	0	0	0	0	56	0	113	0	0	0	0	0
OTU00380	k__Bacteria							0	0	281	0	0	0	0	0	0	0	0	0	0	0	0	0	65	0	0	0	0	0	0	0	0	0	0	0	0	0	0	151	0	171	0	0	0	0	0	0	0	0
OTU00381	k__Bacteria							0	0	0	0	0	0	0	0	149	100	0	0	0	0	0	0	0	104	0	0	0	0	0	0	0	0	0	0	0	0	0	0	0	0	0	0	0	0	132	0	155	0
OTU00382	k__Bacteria	p__Firmicutes						0	0	0	0	0	94	0	0	0	0	0	0	0	0	0	0	0	0	0	0	107	0	0	0	0	0	0	0	0	0	0	0	0	0	0	0	0	157	0	124	0	0
OTU00383	k__Bacteria							76	0	113	0	0	0	0	132	0	0	0	0	0	0	0	0	0	0	0	0	0	0	0	0	0	0	0	0	0	0	0	0	0	0	0	71	85	0	202	0	0	0
OTU00384	k__Bacteria							0	0	0	0	0	0	0	0	0	0	0	0	0	0	0	0	0	0	0	0	0	0	138	0	0	0	0	0	0	0	0	0	0	0	159	0	0	0	0	0	0	0
OTU00385	k__Bacteria							0	0	0	0	0	0	0	0	0	0	0	0	0	0	0	0	0	0	0	0	0	0	0	0	0	0	0	0	0	0	0	0	0	0	0	0	115	0	0	0	0	0
OTU00386	k__Bacteria							0	0	0	0	0	45	0	0	0	0	0	0	86	0	0	0	0	59	0	0	0	0	0	0	51	0	0	126	0	0	0	0	0	0	0	77	0	49	0	0	0	0
OTU00387	k__Bacteria							0	0	0	0	0	0	0	0	0	0	0	0	0	0	83	0	44	0	0	0	0	0	0	0	0	0	0	0	0	65	0	0	74	0	0	0	0	0	114	0	0	67
OTU00388	k__Bacteria							106	0	0	93	0	0	0	0	152	0	0	0	0	0	0	0	0	0	0	70	0	0	0	0	105	0	0	0	0	0	70	0	0	0	0	0	0	0	118	0	0	0
OTU00389	k__Bacteria							0	0	0	54	0	0	0	0	0	0	0	0	0	0	0	0	53	83	0	0	88	0	0	0	0	0	0	0	0	0	0	0	0	0	52	35	0	0	0	0	0	0
OTU00390	k__Bacteria	p__Proteobacteria						0	0	0	0	0	0	48	0	0	0	0	0	0	0	35	0	0	39	0	60	0	0	48	0	28	27	0	0	0	35	15	0	0	0	0	24	71	0	0	0	0	15
OTU00391	k__Bacteria	p__Proteobacteria						0	102	0	0	0	63	0	0	0	0	0	0	0	0	0	76	0	0	0	0	0	0	0	0	0	0	0	0	0	0	0	98	0	0	0	0	0	93	0	0	62	0
OTU00392	k__Bacteria							0	0	0	0	35	0	0	0	0	0	0	0	0	155	0	0	0	0	52	14	0	0	0	209	0	0	0	0	17	0	0	0	0	0	18	0	0	0	0	32	0	0
OTU00393	k__Bacteria							0	0	0	0	0	0	0	0	0	83	0	0	0	123	0	76	51	76	0	32	0	0	0	0	0	0	0	0	0	0	0	0	0	0	0	0	0	0	0	0	90	96
OTU00394	k__Bacteria							0	0	0	0	0	0	0	0	0	0	0	0	0	0	0	115	176	0	0	0	0	0	0	0	0	183	0	0	0	0	0	0	0	0	0	0	130	0	0	0	0	0
OTU00395	k__Bacteria							0	0	0	0	61	0	0	0	0	0	0	0	0	0	0	0	0	0	0	0	0	0	0	0	0	71	0	117	0	0	0	0	0	0	0	0	0	0	0	0	0	0
OTU00396	k__Bacteria							0	0	0	0	0	0	0	0	0	0	0	0	0	0	65	75	0	58	0	35	0	0	116	0	0	0	0	0	0	0	0	0	122	0	0	0	0	0	0	0	0	46
OTU00397	k__Bacteria							0	0	0	0	0	50	0	64	0	0	0	0	0	0	0	0	0	0	0	0	0	0	0	0	0	0	0	137	0	64	108	0	0	96	0	0	0	0	0	0	0	0
OTU00398	k__Bacteria							0	0	0	0	0	128	0	0	0	0	0	33	0	0	24	0	0	0	0	38	44	42	0	0	0	0	0	65	57	0	0	0	77	0	0	95	0	0	0	0	0	0
OTU00399	k__Bacteria							0	0	71	173	0	0	0	0	0	0	0	0	0	0	0	0	0	0	0	0	0	0	0	0	0	124	0	0	0	0	0	0	0	0	78	0	0	0	0	0	0	0
OTU00400	k__Bacteria							0	0	0	0	0	0	0	0	0	0	0	0	0	0	0	0	0	0	0	0	0	0	0	0	0	0	0	0	0	0	0	0	0	0	0	0	0	0	0	0	0	0
OTU00401	k__Bacteria							0	0	65	0	0	44	0	30	0	87	0	29	87	0	0	28	0	0	0	0	0	0	0	0	42	0	40	0	0	29	0	0	0	0	0	0	0	0	0	0	0	71
OTU00402	k__Bacteria							52	0	0	0	0	0	0	0	0	0	0	0	0	0	0	69	44	67	0	0	0	0	0	0	0	0	0	0	88	0	0	70	146	0	0	0	136	0	0	0	0	0
OTU00403	k__Bacteria							0	0	0	0	0	0	0	0	83	0	0	0	0	0	0	0	0	91	0	0	0	41	0	0	0	0	0	0	0	0	0	0	0	0	0	111	0	52	0	0	0	0
OTU00404	k__Bacteria							0	28	0	36	0	0	0	0	0	0	0	0	0	57	0	0	0	0	0	0	50	0	0	0	0	0	0	0	0	0	55	0	0	18	0	0	0	0	0	0	57	0
OTU00405	k__Bacteria							0	0	0	0	0	0	0	0	0	0	0	71	0	0	0	0	0	0	0	80	0	0	0	0	0	0	0	0	0	0	0	0	0	0	0	52	0	0	0	0	0	0
OTU00406	k__Bacteria							0	0	0	0	0	0	0	0	0	0	0	0	0	0	0	0	0	0	0	0	0	0	0	235	0	0	0	0	0	0	0	0	0	0	0	0	0	0	0	0	0	0
OTU00407	k__Bacteria							0	0	13	0	0	0	0	29	0	0	0	0	76	135	0	0	0	0	0	0	0	0	30	180	0	0	0	0	0	0	0	0	0	0	0	0	0	0	0	0	0	0
OTU00408	k__Bacteria							0	0	0	108	0	0	0	0	0	0	67	0	0	0	74	107	0	0	0	0	71	0	0	148	0	0	0	0	0	0	0	0	0	0	0	0	0	0	0	0	86	0
OTU00409	k__Bacteria							0	0	0	0	0	0	0	0	0	0	0	0	106	0	0	0	84	0	0	0	0	0	0	0	0	0	0	0	0	0	0	0	0	0	0	99	0	0	0	0	0	0
OTU00410	Unassigned							0	0	0	0	64	0	0	0	0	0	0	0	62	150	0	0	0	0	0	0	0	0	0	0	0	0	0	0	0	0	0	0	100	0	0	0	0	0	0	0	0	0
OTU00411	k__Bacteria							0	0	0	51	0	0	0	0	0	0	0	0	0	0	0	0	0	0	0	47	0	92	101	0	0	0	0	0	0	0	0	0	0	0	0	0	0	0	0	146	0	0
OTU00412	k__Bacteria							75	0	0	0	0	0	0	0	0	89	0	0	0	85	0	0	0	0	0	0	0	0	101	0	0	0	0	0	81	82	0	0	24	0	0	0	87	0	0	0	0	0
OTU00413	k__Bacteria							0	80	0	0	0	0	0	0	0	0	62	0	0	0	0	0	0	0	0	0	69	0	0	0	0	0	0	0	0	102	0	0	0	134	0	0	0	0	0	0	0	0
OTU00414	k__Bacteria							0	0	0	0	55	39	0	37	0	0	0	0	0	0	6	66	0	66	0	0	0	0	0	0	0	0	0	0	23	0	0	0	0	0	0	0	0	0	62	0	0	0
OTU00415	k__Bacteria							0	0	0	0	0	0	0	0	97	0	0	0	0	0	0	0	88	0	0	0	100	101	0	0	0	0	0	0	0	0	0	0	0	0	0	0	0	0	0	0	0	0
OTU00416	k__Bacteria							0	0	86	0	0	0	0	0	0	0	0	0	0	0	0	0	93	0	92	0	0	0	0	0	0	0	0	0	0	0	0	0	0	0	0	0	0	127	0	0	95	0
OTU00417	k__Bacteria							0	0	0	0	0	0	0	0	0	0	137	0	0	0	0	0	122	0	0	0	0	0	0	0	0	0	0	0	0	0	0	0	0	0	0	84	0	0	0	0	0	0
OTU00418	k__Bacteria							0	0	0	0	0	0	0	0	0	0	0	0	119	0	0	0	0	0	0	0	0	0	0	0	0	0	0	0	0	0	141	0	0	188	0	0	0	0	0	0	0	0
OTU00419	k__Bacteria							0	0	0	0	0	0	113	0	0	66	0	0	66	0	0	131	0	0	0	0	0	0	0	0	0	0	0	180	0	0	0	0	0	0	74	0	0	0	0	0	0	0
OTU00420	k__Bacteria							0	0	0	0	0	0	0	40	0	142	0	0	0	0	0	0	0	0	0	0	0	0	0	0	0	0	0	0	0	60	0	79	0	0	0	0	0	0	0	0	0	0
OTU00421	k__Bacteria							0	0	0	0	0	0	0	0	0	0	49	0	0	0	0	15	0	53	0	0	0	34	36	0	0	0	39	0	0	0	43	0	0	0	37	26	0	38	0	50	0	0
OTU00422	k__Bacteria							0	0	0	0	0	0	0	0	0	0	0	0	90	79	0	66	66	0	0	0	0	0	0	0	0	0	0	133	0	0	0	0	0	61	0	0	0	0	0	0	0	0
OTU00423	k__Bacteria							0	37	0	0	61	0	0	0	0	89	0	0	0	0	0	0	0	0	67	76	0	0	0	0	0	68	0	0	0	0	0	0	0	0	0	0	0	0	0	0	0	0
OTU00424	k__Bacteria							0	0	135	292	0	0	0	0	0	0	0	0	0	0	0	0	0	0	0	0	0	0	0	0	0	0	0	0	0	0	0	0	0	0	0	0	0	0	318	0	0	0
OTU00425	k__Bacteria							0	59	0	0	0	0	0	0	0	0	0	53	0	52	0	0	29	0	0	0	0	75	0	0	0	0	0	0	46	32	0	0	0	26	0	0	0	0	0	0	0	0
OTU00426	k__Bacteria							0	0	0	0	0	0	0	0	0	0	0	0	0	119	118	0	0	0	0	0	0	0	111	121	0	0	0	0	0	0	0	0	0	109	0	0	0	0	0	0	0	0
OTU00427	Unassigned							0	0	0	0	83	0	60	78	50	0	0	65	0	0	0	0	0	0	0	0	0	75	0	0	0	0	19	0	0	0	0	0	0	0	0	0	0	0	0	0	0	0
OTU00428	k__Bacteria							0	0	0	0	0	230	0	0	0	0	0	0	0	0	0	41	0	0	0	0	0	0	0	0	0	0	0	103	0	0	0	0	0	0	0	0	0	0	0	0	0	0
OTU00429	k__Bacteria							0	0	120	0	0	0	0	0	0	0	0	0	0	0	181	0	0	0	0	0	0	0	0	0	0	0	0	0	0	0	0	0	0	0	0	0	0	0	0	0	370	0
OTU00430	k__Bacteria							0	0	0	0	0	0	0	0	0	0	0	0	0	0	0	0	0	0	0	116	0	78	0	0	0	0	0	0	0	0	0	85	0	0	0	0	0	0	123	0	0	0
OTU00431	k__Bacteria							0	0	0	0	0	0	0	0	0	0	0	0	0	0	0	0	0	0	0	0	0	0	52	122	0	0	0	0	0	0	0	0	0	0	0	0	0	0	0	0	0	0
OTU00432	k__Bacteria							0	0	0	0	203	0	0	0	0	0	0	0	0	0	0	0	0	0	170	0	0	0	0	0	0	0	0	0	0	0	0	0	0	0	69	0	0	0	129	0	154	0
OTU00433	k__Bacteria	p__Actinobacteria						0	0	0	0	0	0	0	0	0	0	0	36	101	95	41	33	0	0	0	0	78	0	0	0	0	0	0	19	0	68	0	0	0	0	0	0	0	0	50	0	0	61
OTU00434	k__Bacteria							75	0	0	0	0	0	0	0	0	0	73	0	0	0	0	0	0	0	0	0	0	80	0	0	0	0	0	0	0	0	67	0	0	0	0	0	0	0	0	0	0	0
OTU00435	k__Bacteria							0	0	0	0	0	0	0	0	84	0	0	0	122	108	0	0	0	0	0	0	0	0	0	0	75	0	0	0	0	0	0	0	0	0	0	0	0	0	0	0	0	0
OTU00436	k__Bacteria							0	0	0	0	0	0	0	0	0	0	0	0	0	0	0	0	0	0	0	0	0	0	0	0	0	0	0	0	0	0	0	0	0	0	0	0	0	0	0	0	0	0
OTU00437	Unassigned							0	0	0	0	0	97	0	45	0	0	70	0	0	153	0	0	53	0	0	0	0	0	0	0	72	0	0	0	0	0	0	0	0	0	0	0	0	60	0	0	0	0
OTU00438	k__Bacteria							0	75	0	0	34	0	0	100	79	0	0	0	0	52	0	0	0	0	0	0	0	0	0	0	0	0	0	0	0	0	0	0	0	0	0	0	0	0	0	0	49	83
OTU00439	Unassigned							0	0	0	0	0	61	0	0	0	0	43	0	0	91	0	124	0	0	0	0	66	0	0	0	0	47	0	0	0	56	0	0	0	0	0	0	0	0	89	0	0	0
OTU00440	k__Bacteria							0	0	0	0	0	0	0	0	0	0	0	111	120	89	38	0	0	0	0	0	0	0	0	0	0	0	0	0	0	24	0	0	0	0	21	0	0	0	0	0	0	0
OTU00441	k__Bacteria							181	0	0	0	0	0	0	0	0	0	0	0	0	0	0	0	0	0	0	0	0	0	0	0	0	0	0	0	0	0	0	0	147	0	0	0	0	107	0	0	0	0
OTU00442	k__Bacteria							0	0	0	43	0	87	0	0	0	0	0	0	53	0	0	0	0	0	0	0	0	0	0	0	0	0	0	0	0	0	0	0	0	69	0	0	0	0	0	0	0	0
OTU00443	Unassigned							0	0	0	0	0	0	0	0	0	0	0	0	0	113	0	0	0	74	0	0	0	100	0	0	0	85	75	0	0	0	0	68	0	0	0	0	0	0	109	0	0	0
OTU00444	k__Bacteria							0	0	0	0	0	0	0	36	0	0	74	0	0	0	0	0	0	0	0	0	74	15	31	0	0	0	31	60	0	0	0	0	0	0	60	0	0	0	0	0	0	0
OTU00445	k__Bacteria							0	0	0	0	0	0	0	0	0	50	0	0	0	0	0	140	0	0	0	0	0	0	0	0	0	0	0	0	0	0	0	0	0	0	0	50	0	0	0	0	0	0
OTU00446	k__Bacteria							0	128	0	0	0	0	0	0	0	0	0	0	0	107	0	0	0	0	0	0	0	0	0	0	0	0	0	0	0	0	0	0	0	0	0	158	74	71	0	0	0	0
OTU00447	k__Bacteria							0	0	0	0	0	0	0	0	0	0	0	0	0	0	0	0	0	0	0	0	74	0	0	0	36	0	0	0	0	0	137	0	0	0	0	0	0	0	0	0	0	80
OTU00448	k__Bacteria							43	0	79	0	0	0	0	0	0	63	0	0	0	0	0	0	0	0	0	0	0	0	0	114	0	0	0	42	0	0	0	0	0	41	0	0	0	0	0	0	0	42
OTU00449	k__Bacteria							0	0	56	0	0	44	0	43	0	0	0	0	52	0	0	0	38	20	0	0	25	0	0	0	33	0	12	0	0	43	40	0	0	0	0	0	0	0	27	0	0	0
OTU00450	k__Bacteria							0	0	0	0	0	99	0	0	0	0	0	64	0	0	77	92	0	0	0	0	0	0	0	0	0	0	0	0	0	0	0	0	0	0	89	0	0	0	0	0	0	0
OTU00451	k__Bacteria							81	0	0	0	0	0	0	50	35	0	0	0	0	0	0	0	0	0	0	0	0	0	0	0	0	0	105	0	0	0	0	0	0	0	0	0	0	0	0	0	0	0
OTU00452	k__Bacteria							54	0	0	0	0	0	0	86	0	0	0	0	70	55	0	18	0	0	0	0	27	0	0	0	0	0	0	0	0	0	0	0	0	27	34	0	0	0	0	0	0	0
OTU00453	k__Bacteria							128	0	0	138	0	0	0	0	0	0	0	0	0	0	0	0	0	0	0	0	0	90	0	0	0	0	0	0	0	0	0	0	0	0	0	0	0	0	0	101	0	0
OTU00454	k__Bacteria							0	0	0	0	0	0	0	74	0	0	55	0	138	0	0	53	0	0	0	65	0	76	0	0	0	0	0	0	0	0	75	0	0	0	0	0	0	0	132	0	0	0
OTU00455	k__Bacteria							0	0	0	0	52	0	0	0	0	0	0	0	0	0	0	0	0	0	0	0	0	0	55	0	0	0	0	39	0	0	0	0	0	0	0	0	51	0	0	128	0	0
OTU00456	k__Bacteria							0	0	0	0	0	0	0	0	0	0	0	0	0	144	0	0	157	0	0	0	0	0	0	0	0	0	0	0	0	0	0	0	0	0	0	0	0	0	0	0	0	0
OTU00457	k__Bacteria							0	0	0	0	0	0	0	0	0	0	0	0	0	0	259	0	0	0	0	0	0	84	0	0	0	0	0	0	0	0	0	0	0	0	0	0	0	0	0	0	0	0
OTU00458	k__Bacteria							150	0	0	0	0	0	0	0	0	0	0	0	0	83	0	0	0	0	0	0	0	0	0	0	0	0	0	0	0	92	0	227	103	0	0	0	0	0	0	0	0	0
OTU00459	k__Bacteria							43	0	0	52	0	51	36	0	40	0	0	0	0	0	0	0	0	88	0	75	0	0	82	0	0	0	0	0	0	0	0	0	96	0	0	0	0	0	57	0	0	0
OTU00460	k__Bacteria							0	0	0	0	0	0	0	0	0	75	0	0	0	0	0	0	0	0	0	0	0	0	66	0	102	0	0	0	0	0	0	0	61	0	0	0	0	0	69	0	0	0
OTU00461	k__Bacteria							0	30	0	0	0	0	0	0	86	0	0	0	38	0	0	0	0	0	0	0	0	0	0	0	0	46	0	55	0	0	40	0	40	0	0	0	0	0	45	0	0	0
OTU00462	k__Bacteria							0	0	0	0	56	72	0	0	0	0	0	0	0	0	0	0	0	75	0	0	0	0	0	0	0	0	0	0	0	0	0	56	0	0	70	0	0	141	0	0	73	0
OTU00463	k__Bacteria							0	0	0	0	0	0	0	0	0	110	0	0	0	0	0	0	0	0	0	0	92	0	0	0	0	0	0	0	0	0	0	0	0	0	0	118	0	0	0	0	0	0
OTU00464	Unassigned							78	0	0	0	0	0	19	0	84	0	0	0	0	0	0	29	0	0	0	0	0	0	63	0	0	0	0	59	0	0	0	0	0	0	0	0	0	0	0	0	78	0
OTU00465	k__Bacteria							30	0	0	0	84	0	0	0	0	36	0	0	0	92	0	0	0	0	0	0	0	28	0	0	0	0	0	0	0	0	0	74	55	0	43	0	0	44	0	0	0	0
OTU00466	k__Bacteria							0	0	0	0	0	0	0	0	0	64	0	0	0	0	0	0	0	0	0	0	0	0	0	0	50	0	90	0	63	0	0	0	0	0	0	95	0	0	0	0	0	0
OTU00467	k__Bacteria							0	0	0	0	0	0	0	0	0	0	0	158	0	0	134	0	0	0	0	0	0	0	0	0	0	0	0	0	0	0	0	60	0	0	0	0	0	0	0	0	0	0
OTU00468	k__Bacteria							37	0	0	0	0	0	0	0	0	120	0	0	0	79	0	0	0	0	54	0	0	0	0	0	0	0	0	0	0	0	0	0	0	0	0	108	0	28	0	0	0	34
OTU00469	Unassigned							0	0	0	0	0	0	0	0	0	0	0	0	0	119	0	0	0	0	0	0	0	0	61	0	0	0	0	0	0	0	0	0	0	0	0	0	0	0	0	0	152	0
OTU00470	k__Bacteria							0	0	0	0	0	0	106	0	0	0	0	0	0	0	0	204	0	0	85	0	0	0	0	0	0	0	0	0	0	0	0	0	0	0	0	0	0	0	0	0	0	0
OTU00471	k__Bacteria							0	0	0	0	0	0	0	40	0	0	0	0	0	0	0	0	0	0	0	0	0	0	68	0	0	0	0	0	0	0	0	0	0	70	59	128	0	0	0	0	0	0
OTU00472	k__Bacteria							0	0	0	0	0	0	0	0	0	0	0	0	0	0	0	0	0	0	0	0	0	0	0	0	0	0	0	0	0	0	0	0	0	0	0	0	0	0	0	0	0	0
OTU00473	k__Bacteria	p__Firmicutes						0	53	0	43	0	0	0	75	0	0	0	0	0	0	0	0	0	42	42	0	0	0	0	0	0	0	0	44	0	75	0	0	0	0	0	0	0	0	0	0	0	0
OTU00474	k__Bacteria							0	0	0	0	0	0	0	0	0	0	0	0	0	0	0	0	0	0	0	0	0	0	0	0	0	0	0	0	0	0	0	0	0	0	0	0	0	0	0	0	0	0
OTU00475	k__Bacteria							0	0	0	0	0	0	50	0	0	0	0	0	152	0	0	0	0	0	0	0	0	160	0	0	92	0	0	0	49	0	0	0	0	0	0	0	0	0	0	0	0	0
OTU00476	k__Bacteria							0	0	0	0	0	0	105	0	134	146	0	0	0	0	0	0	0	0	0	0	0	0	0	0	0	0	0	0	0	0	0	0	0	0	122	0	0	0	0	0	117	0
OTU00477	k__Bacteria							0	0	0	0	0	0	0	0	0	51	0	0	0	95	0	0	0	0	0	0	0	0	23	0	0	0	0	0	0	0	0	0	0	0	0	0	0	0	0	0	0	44
OTU00478	k__Bacteria							0	0	0	0	0	0	0	0	0	0	0	0	106	83	0	0	0	87	0	0	0	0	79	0	0	0	0	0	0	0	0	0	0	0	0	88	0	0	0	85	0	0
OTU00479	Unassigned							0	0	0	0	0	0	0	0	0	0	0	0	0	0	0	0	0	0	0	0	0	0	0	0	0	0	0	0	0	0	0	0	0	87	0	134	90	0	0	0	0	0
OTU00480	Unassigned							0	0	101	0	0	0	0	0	0	0	0	0	118	0	0	0	0	0	0	0	0	0	0	0	0	0	0	0	0	0	83	71	0	0	0	0	0	0	0	64	0	0
OTU00481	k__Bacteria							0	115	0	0	0	0	0	0	91	0	0	0	0	0	0	0	0	0	0	0	95	0	0	0	0	0	0	0	0	0	0	0	0	0	0	0	0	0	62	0	46	0
OTU00482	k__Bacteria							27	0	0	31	0	0	0	59	0	0	0	0	124	0	0	0	31	0	45	0	46	0	0	0	0	0	0	0	0	27	0	0	0	0	0	0	0	0	0	28	0	0
OTU00483	k__Bacteria							0	0	0	0	0	0	17	58	0	0	9	0	21	0	0	0	0	0	11	0	0	0	0	0	0	0	0	0	26	0	0	0	0	15	11	0	31	57	29	0	23	0
OTU00484	k__Bacteria							0	0	0	0	0	0	0	0	21	0	0	0	0	0	0	0	0	31	0	0	0	0	0	0	0	0	0	55	0	0	0	50	0	0	0	0	0	0	0	0	57	0
OTU00485	Unassigned							0	0	0	100	0	0	0	0	0	0	0	0	0	0	0	0	0	122	0	0	0	67	57	67	0	0	0	0	0	0	0	0	0	57	0	0	0	0	0	0	0	91
OTU00486	k__Bacteria							0	0	0	0	0	0	0	0	0	0	0	0	0	0	0	0	0	0	0	55	0	0	0	0	0	0	98	0	18	70	0	40	0	0	0	0	0	0	0	0	0	0
OTU00487	Unassigned							0	0	0	0	0	0	0	0	0	85	69	0	0	0	0	0	0	0	0	0	0	0	0	0	0	0	0	0	0	0	0	0	0	62	0	0	0	0	0	0	0	0
OTU00488	k__Bacteria							0	0	49	0	0	0	0	0	0	0	0	0	0	0	0	101	0	147	0	0	0	0	0	0	0	115	0	0	0	0	0	0	0	110	0	0	0	0	0	0	0	0
OTU00489	k__Bacteria							0	0	0	0	0	0	0	63	0	0	0	0	0	0	0	0	0	0	0	63	0	0	0	83	0	0	0	88	0	0	0	0	0	0	0	0	0	0	84	0	41	0
OTU00490	k__Bacteria							36	0	0	0	112	0	0	0	0	36	15	0	68	0	0	0	0	0	0	0	0	0	0	0	0	0	111	0	0	82	0	0	0	0	0	0	0	0	0	0	0	0
OTU00491	k__Bacteria							0	0	0	0	0	0	75	0	0	0	0	0	0	0	0	0	63	52	60	0	0	0	0	0	52	0	0	83	0	0	0	23	0	0	0	0	41	0	0	0	0	0
OTU00492	k__Bacteria							0	0	0	0	0	0	0	0	0	57	0	0	0	0	0	0	0	0	0	0	0	0	0	136	0	0	0	0	0	36	0	0	0	0	117	0	0	0	0	0	0	0
OTU00493	k__Bacteria							0	0	0	0	0	0	0	0	0	0	596	0	0	0	0	0	0	0	0	0	0	0	0	0	0	0	0	0	0	0	0	0	0	0	0	0	0	0	0	0	0	0
OTU00494	k__Bacteria							0	0	0	77	0	0	0	51	0	0	0	0	0	0	0	0	0	0	0	0	0	0	0	0	95	0	0	0	0	0	28	0	0	0	0	0	0	0	0	0	0	38
OTU00495	k__Bacteria							0	52	0	0	0	0	0	0	0	0	0	0	98	0	0	0	0	0	48	0	0	0	0	0	0	0	0	0	0	0	0	66	0	0	0	0	0	72	0	0	0	0
OTU00496	k__Bacteria							0	0	0	0	85	0	0	67	0	0	0	0	0	0	0	0	0	78	0	0	0	107	63	0	0	0	62	0	0	0	0	59	0	0	0	0	0	0	0	70	0	0
OTU00497	k__Bacteria							0	0	0	0	0	0	12	0	0	0	0	16	0	0	0	0	31	0	0	0	0	0	34	0	0	0	42	0	0	0	0	0	29	22	0	0	0	0	0	53	0	0
OTU00498	k__Bacteria							0	0	0	0	144	0	0	0	0	0	0	0	0	0	0	0	0	0	0	0	0	0	0	0	0	0	161	0	0	0	0	0	0	0	0	0	0	0	68	0	0	0
OTU00499	k__Bacteria							0	0	0	0	0	0	0	0	0	0	0	0	166	0	21	0	0	0	71	0	0	0	0	45	0	0	0	0	0	0	0	0	0	0	0	74	39	0	0	0	0	0
OTU00500	k__Bacteria							0	0	40	0	0	0	0	0	0	0	0	0	0	0	51	62	0	0	0	0	0	42	33	0	0	0	0	0	0	0	0	0	29	78	0	0	0	0	0	0	0	0
OTU00501	k__Bacteria							0	0	0	0	0	0	0	0	0	0	42	0	72	0	37	0	0	0	80	0	0	0	0	0	0	0	71	0	54	40	0	0	0	0	0	0	0	0	0	0	0	0
OTU00502	k__Bacteria							0	0	0	0	0	0	0	0	0	0	0	0	0	0	0	0	0	0	0	0	0	0	0	0	0	0	70	0	0	0	0	0	0	0	0	0	0	0	0	232	0	0
OTU00503	k__Bacteria							0	0	0	0	34	0	0	0	0	0	0	0	71	42	27	0	0	0	0	0	0	0	23	53	0	0	0	83	0	0	0	0	51	37	0	0	0	0	0	26	40	0
OTU00504	k__Bacteria							0	0	0	0	0	0	74	0	0	0	0	0	107	0	0	0	0	105	0	0	0	0	0	0	0	0	0	0	0	0	0	0	0	0	0	71	0	0	0	0	0	0
OTU00505	k__Bacteria							0	0	0	0	0	0	0	0	0	0	0	0	0	0	0	0	0	0	0	45	0	0	0	0	70	0	0	0	0	0	46	0	0	60	0	0	0	0	0	0	0	0
OTU00506	k__Bacteria							0	103	0	0	0	0	0	83	0	0	0	0	0	43	0	0	0	0	0	106	0	0	0	0	0	0	0	0	0	0	49	85	0	0	0	113	0	0	0	0	0	0
OTU00507	Unassigned							0	0	0	0	0	0	0	0	0	0	0	0	101	0	0	0	0	123	0	0	0	0	0	0	0	0	0	0	0	0	0	0	70	0	0	0	0	0	0	0	0	0
OTU00508	k__Bacteria							0	0	106	0	0	0	0	0	0	0	0	0	44	0	0	0	0	0	0	0	0	0	0	0	0	114	0	0	0	0	0	0	0	0	0	0	147	0	0	0	0	84
OTU00509	k__Bacteria							0	0	0	0	0	72	0	0	0	0	0	62	89	0	0	0	0	0	0	0	0	0	0	0	0	0	0	0	0	0	0	0	55	0	0	0	0	0	58	0	0	0
OTU00510	k__Bacteria							0	0	0	0	0	0	0	0	72	0	0	0	0	0	0	0	0	0	0	0	0	0	0	188	0	0	0	0	0	0	0	0	0	0	0	0	0	0	0	0	0	0
OTU00511	k__Bacteria							0	0	0	0	0	0	0	0	0	0	53	0	0	68	0	0	0	0	31	0	0	0	0	0	0	0	0	82	49	0	0	0	0	0	0	110	0	0	0	0	0	0
OTU00512	k__Bacteria							47	0	0	0	0	0	0	0	0	0	36	0	0	0	40	0	40	0	25	0	54	0	47	55	37	0	0	0	0	0	0	43	0	0	0	0	0	0	0	0	0	0
OTU00513	k__Bacteria	p__Proteobacteria	c__Alphaproteobacteria					0	108	0	0	48	0	0	0	0	0	0	0	54	0	37	0	0	0	0	0	0	0	0	0	0	0	0	0	0	0	0	0	0	67	0	0	0	0	58	0	0	0
OTU00514	k__Bacteria							0	0	0	81	0	0	0	0	0	0	0	42	0	60	0	0	0	0	59	0	0	0	25	0	0	0	0	0	42	0	0	0	0	55	0	0	0	0	0	0	64	0
OTU00515	k__Bacteria							0	0	0	0	0	0	0	0	0	113	0	0	0	0	0	0	0	0	0	0	0	0	0	0	0	0	107	0	106	0	0	0	0	0	0	0	0	0	0	74	0	0
OTU00516	k__Bacteria							0	0	22	0	0	0	38	0	64	120	0	0	0	0	0	0	0	0	0	0	0	0	0	105	0	0	0	0	0	0	0	82	0	0	79	0	0	0	0	0	0	0
OTU00517	k__Bacteria							0	64	0	0	145	0	0	0	0	0	0	111	0	0	0	0	0	0	0	85	0	0	0	0	0	0	0	0	92	0	0	0	0	0	0	0	0	0	0	0	0	0
OTU00518	k__Bacteria							0	0	0	0	0	0	0	0	0	0	118	0	0	0	0	0	0	0	0	0	179	0	0	0	0	0	0	0	146	0	0	0	0	0	0	0	0	0	0	0	0	0
OTU00519	k__Bacteria							0	125	0	0	0	0	0	0	83	0	0	0	0	0	0	0	31	0	0	0	0	0	0	0	0	74	0	0	0	0	0	0	0	0	0	0	0	0	0	0	0	0
OTU00520	Unassigned							0	0	20	0	0	0	0	0	0	0	0	0	0	30	28	0	51	0	0	0	17	19	25	0	0	16	0	0	0	23	0	0	0	0	0	39	0	0	0	0	0	0
OTU00521	k__Bacteria							0	0	0	121	71	34	0	0	0	0	0	0	0	0	0	0	0	0	0	41	0	0	67	0	55	0	73	0	0	102	0	0	0	0	0	0	0	0	0	0	0	0
OTU00522	k__Bacteria							0	0	0	0	62	0	0	0	85	0	0	0	0	0	0	0	0	0	0	0	0	119	0	0	0	64	0	0	0	0	0	0	0	0	0	0	0	0	0	0	0	0
OTU00523	k__Bacteria							0	0	0	0	0	0	0	78	0	0	45	45	0	0	0	0	0	0	0	63	0	0	0	0	101	0	0	0	0	0	0	0	75	0	63	0	0	0	0	0	0	0
OTU00524	k__Bacteria							0	0	0	0	0	0	0	0	0	0	0	0	0	0	0	0	0	0	0	0	0	0	0	0	0	0	0	0	0	0	0	0	0	0	0	0	0	0	0	0	0	0
OTU00525	k__Bacteria							0	0	0	0	0	0	0	0	0	0	75	0	0	0	0	0	0	0	0	0	0	0	0	0	0	0	0	0	0	0	149	0	0	0	0	0	0	0	0	0	0	0
OTU00526	k__Bacteria	p__Actinobacteria						0	0	0	0	0	0	0	0	0	0	0	0	0	0	0	0	85	0	63	0	0	0	0	0	0	0	86	0	0	0	0	0	0	42	0	0	0	0	0	0	0	0
OTU00527	k__Bacteria							0	0	0	0	0	0	0	0	47	0	0	0	0	96	0	0	0	0	0	0	0	0	0	0	0	0	0	0	0	57	0	0	0	39	42	0	0	0	0	0	45	0
OTU00528	k__Bacteria							0	0	0	0	41	0	35	0	0	0	0	0	0	0	0	0	0	0	0	0	0	41	0	0	0	0	0	0	0	0	0	0	0	94	0	0	0	0	0	0	0	0
OTU00529	k__Bacteria							0	0	0	0	0	48	0	0	0	0	0	0	0	0	0	0	0	0	0	0	0	0	29	29	0	39	33	0	0	0	0	0	25	0	0	13	0	0	0	0	0	0
OTU00530	Unassigned							0	0	65	0	0	0	28	0	0	0	0	0	63	0	0	0	0	0	0	0	0	48	0	0	0	88	0	0	101	0	0	44	0	0	0	0	0	0	0	0	0	0
OTU00531	k__Bacteria							0	72	0	17	0	0	0	0	15	0	0	17	0	53	20	0	0	0	26	0	0	0	0	0	0	0	0	0	0	24	30	0	33	15	48	0	0	0	27	36	0	0
OTU00532	k__Bacteria							0	0	164	0	0	0	0	0	0	0	0	0	54	0	0	0	0	0	0	0	0	0	0	0	107	0	0	0	0	70	0	0	0	0	0	0	0	0	0	0	0	0
OTU00533	k__Bacteria							0	0	0	0	0	41	0	0	0	0	0	0	77	82	0	0	0	0	68	0	0	0	0	0	0	0	0	0	0	80	0	0	0	0	0	41	0	0	0	0	0	0
OTU00534	k__Bacteria							74	0	0	0	0	0	0	0	0	0	0	0	0	0	0	0	0	0	0	93	0	165	0	0	0	0	0	0	0	0	0	0	0	101	0	0	0	0	0	0	0	0
OTU00535	k__Bacteria							0	0	0	0	0	0	0	0	0	0	116	0	0	0	0	98	0	0	0	71	0	0	0	0	0	0	0	0	0	0	60	0	32	0	0	0	0	0	0	0	0	82
OTU00536	k__Bacteria							59	0	0	0	0	0	0	0	0	0	0	77	0	0	0	0	0	0	93	0	0	0	0	0	0	0	0	0	0	0	0	138	0	0	0	0	0	0	0	0	0	99
OTU00537	k__Bacteria							0	0	0	0	0	0	0	0	0	0	0	0	0	0	0	0	0	0	0	0	0	0	89	0	0	0	0	0	0	0	0	0	0	0	0	104	0	0	0	0	0	0
OTU00538	k__Bacteria							0	0	0	0	0	0	0	0	0	0	0	0	0	0	0	0	0	0	0	0	109	96	0	44	0	0	0	0	0	0	0	0	0	0	0	0	0	0	0	64	0	0
OTU00539	k__Bacteria							0	0	0	0	82	0	0	0	0	0	0	0	0	0	0	96	0	0	0	0	0	0	0	0	0	0	0	0	0	0	0	0	0	0	114	0	0	0	107	0	0	0
OTU00540	k__Bacteria							0	0	0	0	0	0	0	49	74	0	0	0	0	0	0	0	0	69	0	0	0	0	0	0	0	0	73	0	0	0	0	0	0	67	0	58	0	0	0	0	0	0
OTU00541	k__Bacteria							0	82	0	0	0	0	0	0	0	0	0	0	0	0	0	0	0	38	0	0	0	0	0	0	0	54	0	0	0	0	0	68	0	0	0	0	0	0	0	0	0	0
OTU00542	k__Bacteria	p__Proteobacteria						0	0	56	93	0	0	0	0	0	0	0	0	0	0	0	0	0	0	0	0	0	0	0	0	0	0	0	78	0	0	0	0	0	0	0	0	0	82	0	0	0	0
OTU00543	k__Bacteria							0	0	94	0	0	0	0	0	0	0	0	0	0	0	0	0	0	35	116	0	0	0	0	0	0	0	0	0	0	0	0	0	0	0	0	0	83	0	86	0	40	0
OTU00544	k__Bacteria							0	0	0	0	0	0	0	57	0	0	0	0	0	0	20	0	0	0	0	0	0	0	0	44	0	0	0	0	0	0	0	69	0	0	0	0	0	0	0	12	0	0
OTU00545	k__Bacteria							0	0	0	0	0	0	0	0	0	0	191	0	0	0	0	0	0	0	0	0	0	289	0	0	0	0	0	0	0	0	0	0	0	0	0	0	0	0	0	0	0	0
OTU00546	k__Bacteria							0	0	41	0	0	24	0	20	0	0	0	0	0	0	31	0	53	0	0	33	69	0	0	0	0	0	0	0	65	0	0	0	0	0	0	0	0	36	0	0	0	0
OTU00547	Unassigned							0	0	0	0	0	55	0	102	83	0	0	60	0	0	0	0	0	0	0	0	0	0	0	0	51	0	0	0	0	0	0	0	0	0	0	0	71	0	0	0	0	0
OTU00548	k__Bacteria							0	0	0	0	0	0	0	0	82	0	0	0	0	0	0	0	0	0	0	0	0	0	0	0	0	0	124	0	0	106	0	0	0	0	75	0	0	0	0	0	0	0
OTU00549	k__Bacteria							0	0	0	0	0	0	0	0	85	57	0	0	0	0	0	0	0	0	0	0	0	113	0	0	0	0	0	0	0	0	49	0	0	0	0	0	0	0	0	0	44	0
OTU00550	k__Bacteria							0	0	0	0	0	0	0	0	0	0	0	0	0	0	0	0	0	0	0	0	0	0	0	0	0	0	0	0	0	0	0	0	145	0	0	0	0	0	0	70	0	115
OTU00551	Unassigned							0	0	0	0	0	0	0	0	0	0	0	0	0	0	0	0	0	0	0	0	0	0	0	0	0	0	42	0	45	0	0	0	0	0	0	0	0	0	0	0	0	0
OTU00552	k__Bacteria							0	0	0	0	4	15	0	12	10	19	5	0	0	15	0	0	0	13	19	0	0	17	17	0	0	0	0	13	0	16	0	0	0	9	5	0	0	0	0	18	0	16
OTU00553	Unassigned							0	0	0	0	0	0	0	0	0	0	0	0	0	116	0	47	0	142	65	0	0	0	0	23	0	0	0	0	0	0	0	0	0	0	0	0	0	0	0	0	0	0
OTU00554	k__Bacteria							0	0	0	0	0	0	0	0	22	0	0	0	0	0	0	71	42	0	0	0	0	0	0	0	0	0	0	0	0	0	27	0	0	0	0	0	0	0	77	40	0	0
OTU00555	Unassigned							0	0	0	0	0	0	0	0	0	0	0	0	107	0	0	0	0	0	0	0	17	0	0	0	0	0	0	0	0	43	0	0	0	0	0	0	0	0	139	0	0	0
OTU00556	Unassigned							0	44	0	0	0	34	0	0	0	0	0	0	113	0	0	0	0	0	0	0	0	0	62	0	0	0	0	0	0	0	0	0	0	0	0	33	0	0	57	91	0	44
OTU00557	k__Bacteria							0	0	0	40	0	0	0	0	0	0	0	0	0	0	0	0	0	0	0	0	0	0	0	0	0	0	0	0	0	0	0	0	0	0	0	0	0	0	0	0	0	0
OTU00558	k__Bacteria							0	0	0	0	0	0	0	0	52	0	55	68	0	0	0	0	0	0	0	0	0	0	125	0	0	0	0	0	0	0	0	0	83	0	0	0	0	0	0	0	0	0
OTU00559	k__Bacteria							50	0	0	0	0	0	0	0	0	0	0	0	116	72	0	0	75	0	0	0	0	0	0	0	0	38	0	0	0	0	0	0	0	0	67	0	0	0	0	36	0	0
OTU00560	k__Bacteria							0	22	0	0	0	18	20	36	0	0	0	12	0	0	0	0	0	0	7	0	0	0	0	0	0	0	0	64	33	21	0	0	0	0	34	36	36	0	0	17	0	35
OTU00561	k__Bacteria							0	0	0	0	0	0	0	0	0	0	0	0	0	0	0	0	0	0	0	0	0	0	0	38	0	0	0	0	0	0	0	0	0	0	0	0	0	0	16	0	0	55
OTU00562	k__Bacteria							0	0	0	0	0	0	0	0	0	0	0	0	0	0	0	0	0	0	0	0	0	0	0	0	0	0	0	0	0	0	0	0	0	0	0	0	0	0	0	0	0	121
OTU00563	k__Bacteria	p__Proteobacteria	c__Alphaproteobacteria	o__Rhodospirillales				0	0	46	0	0	0	0	0	0	0	0	0	49	117	0	87	0	0	0	0	0	0	0	0	0	0	0	0	0	0	59	0	0	0	0	0	0	0	0	0	0	0
OTU00564	k__Bacteria	p__Verrucomicrobia	c__Verrucomicrobiae	o__Verrucomicrobiales	f__Verrucomicrobiaceae	g__Akkermansia	s__muciniphila	19	28	0	59	0	17	0	0	0	0	0	0	0	44	20	56	0	8	0	0	0	0	0	0	17	0	0	16	0	0	0	0	0	0	0	13	15	0	0	32	0	11
OTU00565	k__Bacteria							0	0	63	0	54	0	0	0	0	0	0	0	0	0	0	0	0	0	0	0	0	0	0	0	0	0	0	46	0	0	0	0	0	0	0	0	0	0	0	0	0	0
OTU00566	Unassigned							0	0	0	0	0	0	72	0	0	87	79	0	0	0	0	0	0	0	0	0	0	57	0	0	0	0	0	64	0	0	0	0	0	0	0	0	0	0	0	94	0	0
OTU00567	k__Bacteria							0	37	0	0	0	0	0	0	0	0	0	56	0	0	0	0	0	84	0	0	61	0	0	0	0	0	0	46	0	52	0	0	0	0	0	0	0	0	0	0	0	0
OTU00568	k__Bacteria							0	0	0	0	0	62	0	0	0	0	0	0	114	0	0	42	0	0	76	0	0	0	0	78	0	0	0	0	0	0	0	0	0	114	0	0	0	0	0	0	0	0
OTU00569	k__Bacteria							0	0	0	0	0	0	0	0	0	0	0	96	0	0	0	87	0	0	0	0	0	0	0	0	0	0	0	0	0	0	0	0	0	0	0	0	0	0	0	0	0	65
OTU00570	k__Bacteria							0	0	66	0	0	0	0	0	0	0	0	0	0	0	0	0	0	0	70	0	51	0	0	0	32	26	0	0	0	0	0	0	0	0	45	0	37	0	0	0	37	17
OTU00571	Unassigned							0	0	0	0	0	0	35	0	0	0	0	0	0	0	0	0	0	72	0	0	59	0	0	0	0	0	0	0	0	0	0	0	0	63	0	0	41	0	0	0	0	0
OTU00572	k__Bacteria							0	178	0	0	0	0	0	0	0	0	0	0	0	0	0	0	0	0	0	0	0	0	0	0	0	108	0	117	0	94	0	0	0	0	0	0	0	0	0	0	0	0
OTU00573	k__Bacteria							0	180	0	0	0	0	0	0	0	0	0	0	0	0	0	0	0	0	0	0	109	0	0	0	0	0	0	0	0	0	0	0	0	0	0	0	0	0	0	0	0	0
OTU00574	Unassigned							0	0	0	69	0	0	0	0	0	0	0	0	0	0	0	0	0	0	0	0	0	0	0	0	0	0	0	0	0	0	0	0	86	0	0	0	0	28	0	0	0	0
OTU00575	k__Bacteria							49	0	0	0	0	0	0	66	0	0	0	0	0	0	0	0	0	0	0	0	0	0	120	0	0	0	0	0	0	0	0	0	0	0	0	0	0	0	0	0	0	0
OTU00576	k__Bacteria							0	0	129	0	0	0	0	0	0	0	0	0	75	75	0	0	0	0	0	0	0	0	0	0	0	0	0	0	0	0	0	0	31	0	0	0	0	0	68	42	0	0
OTU00577	k__Bacteria							43	0	0	0	0	0	0	0	0	0	0	0	0	0	0	0	0	0	0	0	38	0	0	99	0	23	0	0	0	0	0	0	0	0	0	0	0	0	0	0	0	0
OTU00578	k__Bacteria							0	87	0	0	0	0	0	0	0	0	0	0	123	0	0	0	0	0	0	0	0	0	0	0	82	0	0	0	0	0	0	0	0	0	0	0	0	0	0	0	0	91
OTU00579	k__Bacteria							0	0	0	62	0	0	0	0	57	0	0	0	0	0	0	0	0	0	0	0	0	0	0	0	0	44	0	0	0	0	0	0	0	0	0	0	0	0	0	0	0	45
OTU00580	k__Bacteria							0	0	0	54	0	0	0	0	0	0	0	66	0	0	74	0	0	0	0	0	0	0	0	0	0	0	0	78	0	0	0	0	0	0	66	0	0	0	0	0	0	25
OTU00581	k__Bacteria							0	0	0	0	42	0	0	0	0	0	0	0	0	0	58	0	0	51	0	0	0	0	0	0	67	0	0	0	0	0	0	39	0	0	0	0	0	0	0	0	44	33
OTU00582	k__Bacteria							0	0	0	0	0	0	0	0	0	0	0	0	0	0	0	0	0	0	0	0	0	0	165	0	0	122	0	0	0	0	0	0	0	0	0	0	0	0	0	0	0	0
OTU00583	k__Bacteria							0	0	0	0	0	0	0	0	0	0	0	0	0	0	55	0	0	211	0	0	0	100	0	0	0	0	0	0	0	0	0	0	0	0	0	0	0	0	0	0	0	0
OTU00584	k__Bacteria							0	0	0	0	0	0	0	0	0	0	0	0	0	0	0	0	0	0	0	0	153	0	0	167	0	0	0	0	0	0	0	0	0	0	0	0	0	0	0	0	0	0
OTU00585	k__Bacteria							0	0	0	0	0	0	58	0	0	0	0	0	147	0	0	0	0	0	46	0	0	0	0	0	0	0	0	0	0	0	0	0	0	0	0	57	0	0	0	0	89	0
OTU00586	k__Bacteria							0	0	0	0	0	0	0	67	0	34	0	0	0	44	0	0	0	0	0	0	0	0	0	0	0	0	0	0	0	0	0	0	0	0	0	0	0	0	107	0	0	0
OTU00587	k__Bacteria							50	0	0	0	0	0	0	0	0	44	0	30	55	0	0	0	43	0	0	0	0	0	0	0	0	0	0	0	0	23	0	26	0	69	0	0	0	0	0	72	0	0
OTU00588	k__Bacteria							0	0	0	0	0	0	0	0	0	31	87	46	0	0	0	0	0	0	0	0	37	0	0	0	0	0	23	0	0	51	0	0	18	0	18	0	0	0	0	0	0	0
OTU00589	k__Bacteria							0	0	0	0	0	0	0	0	0	0	0	0	0	0	0	0	0	0	0	0	0	0	0	0	0	0	0	0	0	0	0	140	0	0	0	96	0	0	0	0	0	0
OTU00590	k__Bacteria							0	0	41	0	0	87	0	0	0	0	0	84	0	0	0	0	0	0	0	0	0	0	0	0	0	0	0	0	0	0	0	0	0	0	0	0	0	0	0	0	0	0
OTU00591	k__Bacteria							0	0	0	0	0	0	0	0	0	0	0	0	0	0	0	0	0	0	0	0	0	0	0	0	0	0	0	0	0	0	0	0	0	0	0	0	0	0	0	209	0	0
OTU00592	k__Bacteria							0	0	74	0	0	0	0	0	0	0	0	109	0	0	0	0	0	0	0	0	0	0	0	0	0	0	0	0	105	0	58	0	0	0	0	62	0	0	0	0	0	0
OTU00593	k__Bacteria							0	0	0	43	0	43	0	0	26	0	0	0	0	0	0	0	0	0	0	0	0	34	0	0	0	0	0	0	46	0	0	0	0	0	0	0	0	0	0	0	0	33
OTU00594	k__Bacteria							0	0	0	0	0	0	0	0	0	0	0	0	0	0	0	0	0	0	0	0	0	128	0	0	0	74	0	0	0	0	0	0	0	0	0	0	0	0	0	0	0	0
OTU00595	k__Bacteria							0	0	0	0	0	0	0	0	0	0	0	0	0	0	0	0	0	0	0	0	0	0	101	0	0	0	95	0	0	0	0	0	132	0	0	0	0	0	0	0	0	0
OTU00596	k__Bacteria							0	0	0	0	0	0	0	0	0	0	0	0	0	0	0	0	73	0	75	0	0	0	0	0	106	0	0	0	0	0	0	63	0	0	0	0	0	0	0	0	0	0
OTU00597	k__Bacteria							0	0	0	0	0	0	0	0	0	44	0	0	0	0	0	0	0	0	0	0	0	0	0	0	51	30	0	0	0	33	0	0	0	0	43	0	0	0	0	0	0	0
OTU00598	k__Bacteria							0	0	0	0	0	104	60	0	0	58	0	0	0	0	78	0	0	0	0	0	44	0	0	0	0	0	0	116	0	0	0	0	0	0	0	0	0	0	0	0	0	0
OTU00599	Unassigned							0	0	0	0	0	0	47	0	0	0	0	0	0	0	0	52	0	0	0	0	50	0	0	0	0	0	0	0	0	0	0	0	0	0	0	120	0	48	0	63	0	0
OTU00600	k__Bacteria							0	0	0	0	0	0	0	0	0	0	0	0	75	0	6	0	0	36	0	0	64	0	0	0	0	0	0	0	0	27	0	20	0	0	64	0	43	0	0	0	0	0
OTU00601	k__Bacteria							16	0	0	0	27	0	0	0	0	0	0	32	0	0	0	0	0	11	0	0	0	0	29	0	0	0	0	0	0	0	0	0	0	0	0	0	34	0	58	0	0	0
OTU00602	k__Bacteria							0	0	0	0	0	0	0	0	0	0	0	0	49	0	30	46	0	50	0	0	53	0	0	0	0	0	0	0	0	0	0	0	0	0	0	39	0	0	0	0	0	0
OTU00603	Unassigned							0	0	50	0	58	0	0	46	0	0	0	0	0	0	31	0	0	0	53	0	0	20	0	0	0	0	0	0	0	0	0	0	0	0	0	0	0	0	0	0	0	0
OTU00604	k__Bacteria							0	0	0	0	0	0	21	0	0	0	0	0	0	121	0	0	0	0	53	63	0	0	0	0	0	0	0	0	0	0	49	0	0	0	0	0	0	0	0	0	0	0
OTU00605	Unassigned							0	58	0	0	0	0	0	0	0	0	0	0	0	0	0	0	0	0	0	0	0	0	0	0	132	0	0	0	0	0	0	0	0	0	0	0	0	0	0	0	0	0
OTU00606	k__Bacteria							0	0	0	0	0	47	31	0	0	64	0	0	0	33	0	0	0	0	29	0	0	0	0	87	0	0	0	0	35	0	0	0	0	0	0	0	64	0	0	0	0	0
OTU00607	k__Bacteria							0	0	0	0	0	0	32	0	0	0	0	0	0	0	0	0	0	25	0	0	0	0	0	61	0	15	0	0	0	0	0	0	0	0	0	0	0	17	50	34	0	0
OTU00608	k__Bacteria							0	0	0	0	0	0	0	0	0	0	0	0	0	0	133	0	0	154	0	0	0	0	0	0	0	163	0	0	0	0	0	0	0	0	0	0	0	0	0	0	0	0
OTU00609	Unassigned							0	0	0	0	0	0	0	0	0	0	0	0	0	0	0	0	0	0	0	0	0	0	88	0	0	0	0	0	0	0	0	0	0	0	55	103	0	0	0	0	0	0
OTU00610	k__Bacteria	p__Proteobacteria	c__Alphaproteobacteria	o__Rhodospirillales	f__Acetobacteraceae			0	0	0	0	0	0	0	0	0	0	0	0	0	138	0	0	0	0	0	0	96	0	0	85	0	0	0	0	0	0	0	0	0	0	0	0	0	0	0	0	0	0
OTU00611	k__Bacteria							0	0	0	0	0	0	0	0	0	0	0	0	0	0	0	95	0	0	0	0	0	0	0	0	0	0	0	0	0	0	126	0	0	0	0	165	0	0	0	0	0	0
OTU00612	k__Bacteria							97	0	0	0	25	25	0	0	32	0	0	0	0	141	0	0	0	0	0	0	0	0	0	0	0	0	0	0	0	0	0	0	0	0	0	0	0	0	0	48	0	35
OTU00613	k__Bacteria							56	0	0	0	0	0	0	0	0	0	34	0	0	0	46	0	0	0	0	36	0	0	0	0	0	0	0	0	0	0	0	0	0	0	0	0	0	0	0	0	0	0
OTU00614	k__Bacteria							0	27	0	0	0	0	0	0	0	0	0	0	0	94	0	0	32	0	0	0	0	0	0	0	0	0	0	0	0	0	0	0	0	0	34	0	0	0	0	17	0	0
OTU00615	k__Bacteria							0	0	0	0	0	0	0	0	0	0	0	0	0	0	0	0	0	0	130	0	0	0	0	0	0	0	0	0	0	0	151	0	0	0	0	0	0	0	0	0	0	0
OTU00616	k__Bacteria							0	0	0	0	0	0	0	0	0	0	0	0	0	0	65	0	0	0	0	0	0	0	0	0	0	0	0	105	0	138	0	0	0	0	0	0	0	0	0	0	56	0
OTU00617	k__Bacteria	p__Proteobacteria						0	0	0	0	0	0	0	61	0	0	0	0	0	0	0	0	0	0	0	0	0	0	0	0	0	0	0	0	0	0	78	0	0	67	0	0	0	0	0	0	69	0
OTU00618	k__Bacteria	p__Firmicutes						0	0	75	0	0	0	0	0	0	0	0	0	0	0	0	0	91	0	0	0	0	0	0	0	0	0	0	0	0	0	0	0	0	0	0	90	0	0	0	0	0	0
OTU00619	Unassigned							0	0	94	0	0	0	0	0	0	0	0	0	0	0	117	0	0	0	0	55	0	0	0	0	0	0	0	0	0	0	0	0	0	0	0	0	0	0	0	0	0	89
OTU00620	Unassigned							0	0	0	0	0	0	0	76	0	0	0	0	0	105	0	0	0	0	0	0	0	0	0	0	0	0	0	0	0	0	0	0	0	60	0	0	0	0	0	0	0	0
OTU00621	k__Bacteria							0	0	0	0	28	0	0	0	0	0	0	0	0	0	0	0	0	53	0	0	0	0	0	0	64	0	0	0	0	0	0	0	0	0	0	0	54	0	0	0	0	0
OTU00622	k__Bacteria							70	0	0	0	0	0	0	0	0	108	0	0	0	0	0	0	0	0	0	0	0	0	0	0	0	0	0	0	0	0	0	0	0	0	0	0	78	0	65	0	0	0
OTU00623	k__Bacteria							58	0	0	0	0	0	0	0	0	0	0	0	0	0	0	0	0	0	0	66	0	0	0	0	31	0	0	36	0	0	0	0	0	0	0	0	28	0	0	0	0	0
OTU00624	k__Bacteria							0	0	0	0	0	0	0	64	0	0	0	0	0	0	0	0	0	0	0	0	0	0	44	0	31	0	0	0	63	0	0	0	0	0	73	0	0	0	0	0	35	0
OTU00625	k__Bacteria							0	0	0	0	0	0	0	0	0	81	0	0	0	0	0	0	0	0	0	0	0	0	0	0	59	0	0	0	0	0	0	0	0	0	0	0	0	0	0	0	0	0
OTU00626	k__Bacteria							22	0	0	53	0	0	0	0	0	0	0	0	0	0	0	0	0	0	0	48	57	0	0	63	38	0	0	0	0	0	0	0	0	0	29	0	19	0	0	0	0	0
OTU00627	k__Bacteria							26	0	0	0	0	0	0	0	0	30	0	0	0	0	0	0	0	0	100	17	0	0	0	0	58	0	0	0	0	0	41	0	0	0	34	0	0	0	0	46	0	0
OTU00628	k__Bacteria							0	0	0	0	0	0	26	0	0	0	0	0	0	0	0	0	57	0	0	0	0	0	0	37	0	40	0	0	0	0	0	0	0	0	0	0	0	0	0	45	0	0
OTU00629	k__Bacteria							0	0	0	0	0	0	0	0	0	0	0	0	0	0	0	0	0	0	0	0	0	0	0	0	0	0	0	88	0	0	0	0	0	0	0	0	0	0	0	0	0	0
OTU00630	k__Bacteria							0	0	0	0	0	0	0	0	0	0	0	0	0	0	0	0	0	0	0	0	0	0	0	0	0	153	0	0	0	0	0	0	0	0	0	0	0	0	0	0	0	0
OTU00631	k__Bacteria							0	0	0	0	0	0	0	0	0	88	0	0	0	0	0	0	83	0	0	0	0	0	0	0	0	0	0	0	0	0	0	0	0	0	0	0	0	0	0	0	0	0
OTU00632	k__Bacteria							0	0	0	0	0	0	0	0	0	0	0	0	78	105	0	0	0	0	69	0	0	0	0	0	0	0	0	0	0	0	0	0	0	0	0	99	0	0	0	0	0	0
OTU00633	k__Bacteria							0	0	0	0	0	0	0	0	0	0	0	0	0	162	0	0	0	0	0	0	0	0	0	0	0	0	0	0	0	0	0	0	0	0	0	0	0	0	70	0	0	0
OTU00634	Unassigned							0	0	0	0	0	0	0	0	0	96	0	0	0	61	0	0	0	0	0	0	0	0	0	0	0	0	0	0	0	0	0	0	0	0	0	0	0	62	0	0	91	0
OTU00635	k__Bacteria							0	0	0	0	0	0	0	0	0	0	0	0	0	0	0	80	0	0	0	0	0	0	0	36	0	0	0	0	0	0	0	0	0	0	0	0	0	0	0	0	0	0
OTU00636	k__Bacteria							0	0	0	0	0	0	0	0	0	0	0	0	0	0	0	0	0	0	0	45	0	0	0	0	0	50	0	0	0	0	0	0	0	0	0	0	0	0	52	0	0	0
OTU00637	k__Bacteria							0	0	0	49	0	0	0	0	0	13	0	67	0	0	0	0	0	0	0	0	0	0	0	42	0	0	0	0	0	0	57	0	0	0	0	43	0	0	30	0	0	0
OTU00638	k__Bacteria							0	0	0	0	0	0	0	0	0	0	0	0	418	0	0	0	0	0	0	0	0	0	0	0	0	0	0	0	0	0	0	0	0	0	0	0	0	0	0	0	0	0
OTU00639	Unassigned							0	0	0	0	0	0	0	0	0	0	0	0	181	0	0	0	0	0	0	0	0	0	123	0	0	0	0	0	0	42	0	0	0	70	0	0	0	0	0	0	0	0
OTU00640	Unassigned							45	31	0	0	0	0	0	0	0	0	0	0	0	74	62	0	0	0	0	0	0	0	0	0	62	0	0	0	0	0	0	0	0	0	0	0	0	84	56	0	0	0
OTU00641	k__Bacteria							0	0	0	0	0	0	41	0	0	0	0	0	0	0	0	0	0	0	0	0	45	0	0	0	0	0	60	0	0	55	0	0	0	0	0	0	0	0	0	0	0	59
OTU00642	k__Bacteria							0	0	0	0	0	0	0	0	0	0	400	0	0	0	0	0	0	0	0	0	0	0	0	0	0	0	0	0	0	0	0	0	0	0	0	0	0	0	0	0	0	0
OTU00643	k__Bacteria							0	0	0	0	0	0	0	0	0	0	0	0	0	0	0	0	0	0	0	0	0	0	0	0	0	0	0	113	0	0	0	0	0	0	0	0	0	0	0	0	0	0
OTU00644	k__Bacteria							0	88	0	0	0	0	0	0	0	0	0	0	0	0	0	0	0	0	0	0	126	0	0	0	0	0	85	0	0	0	0	0	0	0	0	0	0	0	0	0	0	0
OTU00645	k__Bacteria							0	0	0	0	0	0	0	0	0	0	0	0	0	0	0	0	0	0	0	0	0	0	0	0	0	0	0	0	0	0	0	0	0	0	0	0	0	0	0	0	0	0
OTU00646	k__Bacteria	p__Proteobacteria	c__Alphaproteobacteria	o__Rickettsiales	f__mitochondria			0	0	0	0	0	0	0	0	0	0	0	0	14	0	0	0	0	0	0	0	0	0	0	0	0	0	0	0	0	0	0	0	11	0	0	0	0	0	0	0	15	0
OTU00647	k__Bacteria							0	0	0	0	0	0	0	0	0	0	0	0	0	0	0	0	0	0	0	0	0	0	0	0	0	0	0	0	0	0	0	0	0	0	0	0	97	0	0	0	0	0
OTU00648	k__Bacteria							0	0	0	0	0	20	0	0	0	0	0	0	0	0	0	0	0	0	0	0	0	0	0	0	51	0	0	0	0	0	0	0	41	0	43	0	0	0	0	0	0	0
OTU00649	k__Bacteria							0	0	0	0	0	0	0	0	0	0	0	0	0	0	0	0	0	0	0	0	212	0	0	0	0	0	0	0	0	0	0	0	0	0	0	188	0	0	0	0	0	0
OTU00650	k__Bacteria	p__Bacteroidetes	c__Bacteroidia	o__Bacteroidales	f__Bacteroidaceae	g__Bacteroides	s__	0	19	17	0	0	0	0	0	0	0	18	0	95	0	0	0	0	0	0	0	0	0	0	0	0	0	0	0	0	0	0	0	0	0	0	0	34	0	0	16	0	0
OTU00651	k__Bacteria							0	0	0	0	0	0	0	0	0	0	0	0	0	0	0	0	0	0	42	0	0	0	0	0	0	0	0	0	0	0	29	0	0	0	0	0	46	39	0	0	0	58
OTU00652	k__Bacteria							0	0	0	0	0	0	0	0	0	0	0	0	0	0	0	0	0	0	0	0	0	0	0	0	0	0	0	0	0	0	109	0	0	0	0	0	74	0	0	0	0	0
OTU00653	k__Bacteria							0	0	65	0	0	0	0	0	0	0	0	0	0	0	0	0	0	0	0	0	0	0	0	0	0	0	38	0	0	0	0	0	0	0	0	0	85	62	0	0	0	41
OTU00654	k__Bacteria							0	0	0	0	0	0	0	0	0	0	0	58	0	0	0	0	0	0	0	0	0	0	30	0	0	70	0	0	0	0	0	0	0	0	0	79	0	0	0	0	0	0
OTU00655	k__Bacteria							0	0	0	37	0	0	0	0	0	0	0	0	62	0	0	0	0	0	0	0	0	0	0	0	0	0	0	0	0	63	101	29	0	0	22	0	0	0	0	0	77	0
OTU00656	k__Bacteria							0	0	0	0	0	0	0	0	0	0	0	0	0	0	0	0	0	40	0	0	0	0	0	0	0	0	0	0	0	0	0	0	0	0	0	48	0	0	0	0	0	70
OTU00657	k__Bacteria							0	0	94	0	0	0	0	0	0	0	0	70	0	0	0	0	0	0	71	0	0	0	0	0	0	0	0	0	0	0	0	0	0	0	0	0	0	0	0	0	0	0
OTU00658	k__Bacteria							0	0	0	0	0	0	0	0	0	0	0	0	0	0	0	0	0	0	0	77	0	0	0	0	0	0	0	0	0	0	0	0	0	0	0	0	0	93	0	0	0	0
OTU00659	k__Bacteria							0	0	0	0	0	43	37	0	0	57	0	0	0	0	0	0	0	0	0	0	0	0	0	0	0	0	0	0	0	52	0	0	0	0	0	0	0	0	0	0	0	0
OTU00660	k__Bacteria							0	0	0	0	0	0	0	0	0	0	0	0	0	0	0	78	0	59	0	0	0	0	0	0	0	0	0	55	0	0	0	0	0	0	0	0	0	0	0	0	0	0
OTU00661	k__Bacteria							0	0	0	0	0	0	0	0	0	133	0	0	0	0	0	0	0	0	0	0	0	0	0	107	0	0	0	0	0	0	0	0	0	0	0	0	0	0	0	0	88	0
OTU00662	k__Bacteria							0	0	0	0	0	0	0	0	0	0	0	0	0	0	0	0	0	99	0	0	0	0	0	0	0	0	0	0	0	0	0	0	0	0	0	0	0	0	0	0	0	0
OTU00663	k__Bacteria							0	0	0	49	0	0	0	0	0	0	0	0	0	0	0	0	0	0	0	0	69	0	0	0	66	0	0	0	0	66	0	0	0	0	0	0	64	0	0	0	0	0
OTU00664	k__Bacteria							0	0	0	0	0	0	0	0	0	0	0	0	0	0	0	0	0	0	0	0	0	0	0	0	0	0	0	0	0	0	0	38	0	0	0	14	49	25	0	0	0	70
OTU00665	k__Bacteria							0	0	0	0	30	0	0	0	0	0	0	0	0	0	30	0	0	0	0	0	0	25	0	0	0	0	0	68	46	0	0	0	0	0	0	0	0	0	0	0	0	0
OTU00666	k__Bacteria							0	0	0	67	0	0	0	0	0	0	0	0	0	0	0	0	0	0	52	0	41	0	0	131	0	0	0	0	0	0	0	0	0	0	0	0	0	0	0	0	0	0
OTU00667	k__Bacteria							0	0	0	0	0	377	0	0	0	0	0	0	0	0	0	0	0	0	0	0	0	0	0	0	0	0	0	0	0	0	0	0	0	0	0	0	0	0	0	0	0	0
OTU00668	k__Bacteria							0	0	0	0	0	0	0	0	0	0	0	0	0	0	0	0	0	0	0	0	0	0	0	0	0	0	0	0	0	0	0	0	0	0	0	0	0	0	0	0	0	0
OTU00669	Unassigned							0	0	0	0	0	0	0	62	0	0	0	0	125	65	0	0	0	0	0	0	0	0	82	0	0	0	0	0	0	0	0	0	0	0	0	0	0	0	0	0	0	0
OTU00670	k__Bacteria							0	40	0	0	0	0	0	0	0	0	0	0	30	0	22	0	0	0	39	0	11	0	0	0	0	0	0	0	0	0	0	0	19	0	0	0	0	0	0	0	0	0
OTU00671	k__Bacteria	p__Firmicutes						0	0	0	0	0	0	0	0	0	0	0	0	0	0	0	0	0	0	0	0	0	0	0	0	0	0	0	0	0	0	0	0	0	0	41	56	0	64	0	0	0	0
OTU00672	k__Bacteria							0	0	0	0	88	0	0	0	0	0	0	0	0	0	0	0	46	0	0	0	0	0	0	60	0	0	0	0	0	0	0	0	0	0	0	0	0	0	0	0	0	0
OTU00673	k__Bacteria							0	0	0	0	0	0	0	58	0	122	0	0	0	0	0	0	0	0	0	0	0	0	0	0	0	0	0	0	0	0	0	0	0	0	0	0	0	0	0	63	0	0
OTU00674	k__Bacteria							0	0	0	0	0	0	0	0	0	0	0	0	0	0	0	0	161	0	0	0	0	0	0	0	0	0	0	0	0	0	0	0	0	0	0	0	0	0	0	0	0	0
OTU00675	k__Bacteria							0	0	67	0	0	0	0	0	66	0	0	0	0	0	0	105	0	0	0	0	0	0	0	0	0	0	0	0	0	0	65	0	0	0	0	0	0	0	0	0	0	0
OTU00676	k__Bacteria	p__Cyanobacteria						0	0	0	0	0	0	0	0	0	0	0	18	0	0	0	0	0	0	0	0	0	76	0	0	0	0	0	0	0	0	38	0	0	0	0	0	0	0	0	0	0	0
OTU00677	k__Bacteria	p__Proteobacteria						0	0	0	0	0	0	0	0	0	0	0	0	200	0	0	0	0	0	0	0	0	0	0	0	0	0	0	0	0	0	0	0	0	0	0	0	0	0	0	0	0	0
OTU00678	k__Bacteria							0	0	0	0	0	0	0	0	0	91	0	0	0	0	0	0	0	0	0	0	0	0	0	0	0	0	0	0	0	0	57	0	0	0	0	0	0	0	0	0	0	0
OTU00679	k__Bacteria							0	0	0	0	0	77	0	0	0	0	0	0	0	0	0	0	0	0	0	0	0	0	0	0	81	0	0	69	0	0	0	0	75	0	0	0	0	0	0	0	62	0
OTU00680	k__Bacteria							0	0	0	0	0	0	0	0	0	0	0	0	0	0	0	0	0	0	0	0	0	0	0	0	133	0	0	0	0	0	0	0	0	0	0	0	0	0	0	0	0	0
OTU00681	Unassigned							0	0	0	0	0	0	0	0	0	0	0	110	0	0	96	0	0	0	0	0	0	0	0	0	0	0	0	0	0	0	0	0	0	0	0	0	0	0	78	0	0	0
OTU00682	k__Bacteria							0	0	16	0	25	0	0	47	0	41	0	0	0	0	0	0	0	0	0	0	60	0	0	0	0	0	0	0	0	0	0	0	0	0	0	0	44	0	0	0	0	0
OTU00683	k__Bacteria							0	0	0	11	0	0	0	0	0	0	0	37	0	0	0	0	0	0	0	0	0	0	0	0	0	0	0	0	0	0	0	0	0	0	0	0	0	0	0	0	0	0
OTU00684	k__Bacteria							79	0	72	0	0	0	0	0	68	0	0	0	0	0	0	0	0	0	0	0	0	0	0	0	0	138	0	0	0	0	0	0	0	0	0	0	0	0	0	0	0	0
OTU00685	k__Bacteria							0	0	0	0	49	0	0	68	0	0	0	62	0	0	0	0	0	0	0	0	0	0	0	129	0	0	0	0	0	0	0	0	0	49	0	0	0	0	0	0	0	0
OTU00686	Unassigned							0	0	0	0	0	0	0	0	0	0	0	0	0	0	0	0	0	0	0	0	0	0	0	0	0	0	55	0	0	0	45	0	0	0	0	0	0	0	0	0	0	0
OTU00687	k__Bacteria							0	0	0	0	0	0	0	0	0	0	0	0	0	0	0	0	0	0	0	0	0	0	0	0	0	0	0	0	0	0	0	0	122	0	0	0	0	0	0	0	0	0
OTU00688	k__Bacteria							0	90	0	0	0	0	0	0	62	0	0	0	0	0	0	0	0	0	0	0	0	0	51	66	0	0	0	0	0	0	0	0	0	0	0	87	0	0	0	0	0	0
OTU00689	k__Bacteria	p__Firmicutes	c__Erysipelotrichi	o__Erysipelotrichales	f__Erysipelotrichaceae	g__Clostridium	s__ramosum	0	0	0	0	0	0	0	0	0	34	0	0	0	27	0	0	0	0	18	21	0	0	0	0	0	0	0	0	0	38	32	0	0	0	35	0	26	25	0	0	13	14
OTU00690	k__Bacteria							0	0	0	0	0	0	0	0	0	89	0	0	0	0	0	0	0	113	0	0	0	55	97	0	0	0	0	0	0	0	0	0	0	0	0	0	0	0	0	0	0	0
OTU00691	k__Bacteria							0	0	0	0	0	0	0	0	0	0	0	0	0	0	0	70	0	0	0	0	0	0	0	0	0	0	0	44	0	0	36	47	0	0	43	0	0	0	0	0	0	0
OTU00692	k__Bacteria							0	0	0	0	84	0	0	0	0	72	0	0	0	0	0	49	0	0	0	0	0	0	0	0	0	0	0	0	0	0	0	0	0	0	47	0	0	0	0	0	0	0
OTU00693	k__Bacteria							0	0	0	0	0	113	0	0	0	0	0	0	0	0	0	89	0	76	0	0	0	0	0	0	0	0	0	0	0	0	0	74	0	0	0	0	0	0	0	0	0	0
OTU00694	k__Bacteria							51	0	0	0	0	0	0	0	0	0	0	0	0	0	45	0	0	0	0	0	0	0	0	0	0	0	0	0	0	59	0	0	0	0	0	0	0	0	0	0	0	0
OTU00695	k__Bacteria							0	0	0	0	0	0	0	35	0	49	0	15	0	0	0	0	0	0	0	19	0	0	16	0	0	0	0	0	0	0	8	22	0	0	0	0	0	0	0	0	0	0
OTU00696	k__Bacteria							0	0	0	0	0	0	0	0	43	0	0	0	56	0	0	0	0	0	0	38	0	0	0	0	0	0	0	0	0	0	0	0	0	0	0	0	0	0	0	0	0	29
OTU00697	k__Bacteria							0	0	0	0	0	0	0	0	0	0	0	0	32	0	0	0	0	0	0	0	0	0	0	0	0	0	34	0	0	0	0	41	0	0	0	0	0	0	31	0	0	24
OTU00698	k__Bacteria							0	0	0	0	0	29	0	0	0	0	0	0	0	0	0	0	0	27	0	33	0	0	0	0	0	0	0	0	49	0	0	0	0	0	0	0	0	0	59	0	27	0
OTU00699	k__Bacteria							0	0	80	0	0	0	0	56	0	0	0	0	0	0	0	0	64	0	0	0	0	0	0	0	0	0	0	0	0	0	0	0	0	0	0	0	0	0	0	0	0	0
OTU00700	k__Bacteria							0	0	0	0	0	0	0	0	0	0	0	0	0	0	0	0	0	0	0	0	0	0	0	0	0	0	0	0	0	0	0	0	0	0	0	0	0	0	0	0	0	0
OTU00701	k__Bacteria							0	0	0	0	0	0	0	0	0	0	16	0	0	0	0	0	0	0	0	0	0	0	0	0	0	0	0	0	0	0	0	0	0	0	0	0	26	37	54	0	30	0
OTU00702	k__Bacteria							0	0	0	79	0	0	0	0	0	0	0	0	0	0	0	0	0	60	0	0	0	0	0	0	0	0	0	0	0	0	0	0	75	0	0	0	0	0	0	0	76	0
OTU00703	k__Bacteria	p__Proteobacteria						0	0	0	0	64	97	0	0	0	0	0	89	0	0	0	0	0	0	0	0	0	0	0	0	0	0	0	0	0	0	0	0	0	0	0	0	0	0	0	0	0	0
OTU00704	k__Bacteria							0	0	0	0	0	0	0	0	0	0	0	0	0	119	0	0	0	0	0	0	0	0	0	0	0	0	0	0	0	0	0	0	0	0	0	0	0	0	0	0	0	0
OTU00705	k__Bacteria							0	0	0	0	0	0	0	0	0	0	0	0	0	191	0	0	0	0	0	0	0	0	0	0	154	0	0	0	0	0	0	0	0	0	0	0	0	0	0	0	0	0
OTU00706	k__Bacteria							0	0	0	0	0	0	0	0	0	0	0	0	0	0	0	0	0	0	0	0	41	0	0	0	0	0	30	0	0	0	0	0	0	0	0	0	0	35	0	0	0	26
OTU00707	k__Bacteria							0	0	0	0	0	0	0	0	0	0	0	0	0	0	64	0	0	0	0	0	0	0	0	0	70	84	0	0	0	0	0	77	0	0	0	0	0	0	0	0	0	0
OTU00708	k__Bacteria							0	0	0	0	0	0	0	0	0	0	0	0	0	0	68	0	0	0	0	0	0	99	0	0	0	0	0	0	0	0	0	0	0	0	0	0	0	0	0	0	0	66
OTU00709	k__Bacteria							0	0	0	25	0	0	38	0	0	0	0	0	0	0	0	0	0	0	0	0	0	0	0	0	0	0	23	26	50	0	0	0	0	0	0	0	0	0	0	0	0	0
OTU00710	k__Bacteria							0	0	0	0	0	0	0	0	0	0	0	0	0	0	0	0	0	0	0	55	0	0	0	0	0	0	0	0	0	0	0	0	0	0	0	0	0	0	0	0	145	0
OTU00711	k__Bacteria							0	0	0	0	0	0	0	30	0	0	0	0	0	0	0	0	0	0	0	0	0	0	0	0	0	36	0	0	0	48	0	0	0	0	38	78	0	0	0	0	0	0
OTU00712	k__Bacteria							0	0	0	0	0	0	0	0	0	0	0	0	0	0	0	0	0	0	0	56	0	0	0	0	37	0	72	0	0	0	0	34	72	0	0	0	32	0	0	0	0	0
OTU00713	k__Bacteria							0	0	0	0	0	0	0	0	0	0	0	0	0	0	0	0	0	0	0	0	72	0	0	0	0	55	0	0	0	0	0	0	0	0	0	0	0	0	0	0	44	0
OTU00714	k__Bacteria							0	0	0	0	0	0	0	0	0	0	0	0	0	0	0	0	0	0	0	0	0	0	0	0	0	0	0	0	0	0	0	0	0	54	39	0	0	0	0	0	0	0
OTU00715	k__Bacteria							0	0	0	0	0	0	0	0	0	0	0	0	0	0	0	0	0	0	0	0	0	0	0	0	0	0	0	0	0	0	0	0	0	0	0	340	0	0	0	0	0	0
OTU00716	k__Bacteria							0	0	0	0	53	0	0	0	0	0	0	0	0	0	0	0	0	0	0	0	0	0	0	0	0	0	0	0	59	0	0	0	0	0	0	0	0	99	0	0	0	0
OTU00717	k__Bacteria							0	0	0	0	0	0	0	0	0	0	58	0	0	0	0	0	0	0	0	0	0	0	0	57	0	0	0	0	0	0	0	0	0	0	0	0	0	0	0	55	0	0
OTU00718	k__Bacteria							0	0	0	0	0	0	0	0	0	0	0	0	0	0	0	0	0	0	0	0	0	0	0	0	0	0	0	0	0	0	0	56	0	0	0	0	0	42	0	0	49	0
OTU00719	k__Bacteria							0	0	0	0	0	0	0	0	0	0	0	0	0	0	0	0	0	0	0	0	0	0	0	119	0	0	0	0	0	0	0	0	0	0	0	0	0	0	31	0	0	29
OTU00720	k__Bacteria							0	0	0	0	0	0	0	0	0	0	0	0	0	0	0	0	0	0	0	0	0	0	0	0	0	0	0	0	0	0	0	159	0	0	177	0	0	0	0	0	0	0
OTU00721	Unassigned							0	0	0	0	0	0	0	0	0	0	0	0	0	0	0	0	0	0	0	0	0	0	0	0	0	0	0	0	0	0	0	0	0	0	0	0	64	0	0	0	0	0
OTU00722	k__Bacteria	p__Actinobacteria	c__Actinobacteria	o__Actinomycetales				0	38	0	0	0	0	0	0	0	14	45	0	0	0	0	0	0	0	0	0	0	0	0	39	0	0	0	0	0	0	0	36	0	0	41	0	0	0	0	0	0	0
OTU00723	k__Bacteria							0	0	0	0	0	0	0	62	0	0	56	0	0	0	0	0	0	0	0	0	0	0	0	0	0	0	0	0	0	0	0	0	0	0	0	50	0	0	0	0	0	0
OTU00724	k__Bacteria	p__Proteobacteria						58	0	0	0	0	0	0	0	0	0	0	0	85	0	0	0	0	0	13	0	0	0	0	0	0	0	0	0	0	0	0	27	0	0	0	0	0	53	0	0	0	0
OTU00725	k__Bacteria							0	49	0	0	0	0	0	62	0	0	0	0	0	42	0	55	0	0	0	0	0	0	0	0	0	33	0	0	0	0	0	0	0	0	0	0	0	0	0	0	0	0
OTU00726	k__Bacteria							0	0	0	135	0	0	0	0	0	0	0	0	0	0	0	0	0	0	0	0	0	0	0	0	0	0	87	0	0	0	0	0	110	0	0	0	0	0	0	0	0	0
OTU00727	k__Bacteria							0	0	0	0	70	0	0	0	0	0	0	0	25	0	0	0	0	0	0	0	0	0	58	0	0	0	0	0	0	0	0	0	0	0	0	157	0	0	0	0	0	0
OTU00728	k__Bacteria							0	0	0	0	0	40	0	0	44	0	0	67	0	0	0	0	0	0	0	0	0	0	0	0	0	0	0	0	0	0	0	0	0	0	0	0	0	0	0	0	0	0
OTU00729	k__Bacteria							0	0	0	0	0	0	0	0	0	0	0	0	0	0	0	0	0	69	0	0	0	0	0	0	0	0	0	0	0	0	0	0	0	0	0	0	0	0	0	0	0	0
OTU00730	k__Bacteria							31	0	0	0	0	0	0	0	0	0	0	0	41	0	15	0	0	0	14	0	0	0	0	0	0	35	0	0	0	0	0	0	0	0	0	0	0	0	0	0	0	0
OTU00731	k__Bacteria							0	0	0	0	0	0	0	0	0	0	0	69	93	0	0	104	0	0	0	0	0	0	0	0	0	0	0	0	0	0	0	0	0	0	0	0	0	31	0	0	0	0
OTU00732	k__Bacteria							0	29	0	0	0	0	0	0	0	0	62	0	0	0	0	0	0	0	0	0	0	0	0	0	0	0	0	0	0	0	0	0	0	0	0	0	0	0	0	0	97	0
OTU00733	k__Bacteria							0	0	0	0	0	0	0	0	0	0	0	0	0	110	0	0	0	0	0	0	0	0	0	0	0	0	0	0	0	0	38	0	0	0	0	0	0	0	0	0	0	0
OTU00734	k__Bacteria							0	0	39	0	0	0	33	0	0	0	0	0	0	0	0	0	0	0	0	0	0	0	0	0	27	0	0	0	0	0	0	0	0	0	76	0	0	0	0	0	0	0
OTU00735	Unassigned							0	0	0	0	0	0	0	0	0	0	0	0	0	0	0	0	0	0	77	0	0	0	0	39	0	0	0	0	0	0	0	0	0	0	37	0	0	0	0	0	0	0
OTU00736	k__Bacteria							0	0	0	0	28	0	0	0	0	0	14	0	0	0	0	43	0	0	43	0	0	29	0	0	0	0	52	0	0	70	0	0	0	0	0	0	0	0	0	0	0	0
OTU00737	k__Bacteria							0	0	0	0	0	0	0	0	0	0	25	0	0	0	0	0	0	0	0	36	0	0	0	0	0	12	58	0	0	0	0	26	0	0	0	32	0	0	0	0	0	0
OTU00738	k__Bacteria							0	0	0	0	0	0	0	0	0	0	0	0	0	0	0	76	0	0	92	0	0	0	0	0	0	0	0	0	0	0	0	0	0	0	0	0	0	0	70	0	0	0
OTU00739	k__Bacteria							75	0	0	0	0	0	0	0	0	0	0	0	0	0	0	0	0	0	0	0	0	0	47	0	0	0	0	0	0	0	0	0	0	0	0	0	47	0	36	48	0	0
OTU00740	k__Bacteria							0	0	0	0	0	0	0	0	0	0	0	0	48	0	0	0	11	0	0	42	0	0	0	0	0	0	0	0	0	0	0	0	0	0	0	17	0	0	23	0	0	0
OTU00741	k__Bacteria	p__Firmicutes						0	0	0	0	0	0	0	0	0	0	0	0	0	0	0	149	0	0	0	0	0	0	0	0	0	0	91	0	0	0	0	0	0	0	0	0	0	0	0	0	0	0
OTU00742	k__Bacteria							0	0	0	35	0	0	0	0	0	0	0	0	0	0	0	0	0	0	0	0	0	0	0	0	0	0	0	0	0	0	0	0	0	0	0	0	0	0	0	0	0	0
OTU00743	k__Bacteria							0	0	0	0	0	0	0	0	0	0	0	0	0	0	0	0	0	0	0	0	0	0	0	0	0	0	0	0	0	0	0	0	0	0	0	0	0	0	0	0	0	0
OTU00744	k__Bacteria							23	0	0	0	0	0	0	0	11	35	0	0	0	0	0	0	0	0	22	0	23	0	0	0	0	0	0	0	0	26	0	0	0	0	0	0	0	0	0	0	0	33
OTU00745	k__Bacteria							0	0	0	0	0	16	0	0	29	0	0	0	0	0	0	0	23	0	0	0	0	0	26	0	0	0	0	9	0	0	0	33	0	0	0	0	0	0	0	15	27	0
OTU00746	k__Bacteria							0	0	0	0	0	65	0	0	0	0	126	0	0	0	0	0	0	0	0	0	0	0	0	64	0	0	0	0	0	0	0	0	0	0	0	0	0	0	0	0	63	0
OTU00747	k__Bacteria							0	0	24	0	0	0	0	0	0	0	0	0	0	0	0	0	0	0	0	0	0	0	0	0	0	0	0	0	0	0	0	0	0	0	0	93	0	0	62	0	0	0
OTU00748	k__Bacteria							0	0	0	0	0	0	0	85	0	0	90	0	0	0	0	0	0	0	0	0	0	0	0	0	0	0	0	0	0	0	0	0	0	0	0	0	0	0	0	0	0	0
OTU00749	k__Bacteria							0	0	0	0	0	0	0	0	67	0	0	0	0	0	0	0	0	0	0	0	0	0	0	58	0	0	0	0	0	0	0	0	0	0	0	71	0	0	0	0	0	0
OTU00750	k__Bacteria							0	0	0	0	0	0	0	0	0	0	0	144	0	0	0	0	0	61	0	0	0	0	0	0	0	0	0	0	0	0	0	0	0	0	0	0	0	0	0	0	0	0
OTU00751	k__Bacteria							0	0	0	0	0	0	25	25	0	0	0	0	0	0	0	35	0	0	0	0	0	0	0	0	0	0	0	0	0	0	0	0	0	0	0	0	63	0	35	0	0	0
OTU00752	k__Bacteria							0	0	0	0	0	0	0	0	0	0	0	0	61	0	0	0	0	0	0	0	0	0	0	129	0	0	0	0	0	0	0	0	0	0	0	0	0	0	123	0	0	0
OTU00753	k__Bacteria							0	0	0	0	0	0	0	0	0	0	0	0	0	0	0	0	0	0	0	0	0	0	52	0	108	0	0	43	22	0	0	0	0	0	58	0	0	0	0	0	0	0
OTU00754	k__Bacteria							0	0	0	0	0	0	0	0	0	0	0	0	0	0	0	0	0	0	0	0	0	0	0	0	0	0	0	0	0	0	0	0	0	0	0	0	0	0	0	0	0	0
OTU00755	k__Bacteria							0	0	40	0	0	56	0	0	0	0	0	0	0	0	0	0	0	0	0	44	25	0	0	0	0	0	0	44	0	0	0	0	0	0	46	0	0	0	0	0	0	0
OTU00756	k__Bacteria							0	0	0	61	0	0	0	0	0	0	0	0	0	0	0	0	0	0	0	0	0	0	0	0	0	95	0	0	0	0	0	60	0	0	0	0	0	0	0	0	0	0
OTU00757	k__Bacteria							0	0	0	0	0	0	0	0	0	84	0	0	0	0	0	0	0	0	0	47	0	0	0	0	0	0	0	0	0	0	0	0	0	0	0	0	0	0	0	0	90	0
OTU00758	k__Bacteria							31	0	31	0	0	0	0	0	65	0	0	0	0	0	0	0	0	0	0	0	0	0	0	0	31	11	0	0	14	0	0	0	0	43	0	0	0	0	0	0	0	0
OTU00759	k__Bacteria							0	57	0	0	0	0	0	0	0	0	0	43	0	0	0	0	0	0	0	0	0	0	0	0	0	98	33	0	0	0	0	0	0	0	0	0	0	0	0	0	0	0
OTU00760	k__Bacteria							27	0	0	18	0	0	0	0	0	0	0	44	0	0	0	0	0	0	0	0	0	0	0	0	0	0	20	0	0	0	38	0	0	0	0	0	0	0	0	0	0	0
OTU00761	Unassigned							54	0	0	0	0	0	0	0	0	0	0	0	68	54	23	0	0	0	0	0	0	0	0	0	0	0	0	0	0	0	10	0	0	0	0	0	0	0	0	0	0	18
OTU00762	k__Bacteria							21	0	0	0	32	0	0	0	0	0	0	22	0	0	0	9	0	52	0	0	0	13	0	0	0	0	0	0	0	0	28	0	0	0	0	0	0	17	0	0	0	0
OTU00763	k__Bacteria							0	0	0	0	40	0	0	0	0	0	0	0	0	60	42	0	0	0	0	0	0	0	0	0	0	0	0	0	0	0	0	0	0	0	0	0	0	0	0	0	0	0
OTU00764	k__Bacteria							0	0	0	0	0	0	0	0	0	0	0	0	64	0	0	0	52	0	0	0	0	0	0	0	0	0	0	0	0	0	0	0	0	27	0	40	0	0	14	0	0	0
OTU00765	k__Bacteria							44	0	0	0	0	0	0	0	0	0	0	0	0	0	0	0	0	0	0	0	0	0	0	0	0	0	0	0	17	0	0	43	0	81	0	0	0	0	0	0	0	0
OTU00766	k__Bacteria							0	26	0	0	0	0	0	0	0	0	0	24	0	28	0	0	0	0	0	0	22	0	0	0	0	0	0	0	0	0	0	0	0	0	0	0	0	0	17	0	0	0
OTU00767	k__Bacteria							0	0	0	80	0	0	0	0	0	0	0	0	0	0	0	0	0	0	0	0	0	0	0	0	0	0	54	0	0	49	0	0	0	0	0	0	0	0	0	0	0	0
OTU00768	k__Bacteria							0	0	0	0	0	0	0	0	0	0	0	0	0	0	0	0	0	0	0	0	0	99	0	0	0	0	0	0	0	0	0	0	0	0	0	0	0	0	0	0	0	0
OTU00769	k__Bacteria	p__Actinobacteria	c__Actinobacteria	o__Actinomycetales				0	0	0	0	29	0	0	0	0	0	0	0	0	0	0	0	0	0	0	0	0	0	0	0	0	0	0	0	0	0	0	0	72	0	0	0	59	0	0	0	0	0
OTU00770	k__Bacteria							0	0	0	0	0	0	0	0	0	0	23	0	41	0	0	0	0	30	0	0	0	0	0	0	0	0	23	0	0	0	0	0	0	0	0	0	17	0	0	0	0	0
OTU00771	Unassigned							0	0	0	0	0	0	0	0	0	0	0	0	0	0	0	0	0	0	53	0	0	0	0	0	0	0	0	0	0	0	0	0	0	0	0	0	0	0	0	0	0	0
OTU00772	k__Bacteria	p__Firmicutes	c__Bacilli					0	0	0	0	0	0	15	0	0	0	0	0	0	59	0	0	0	0	0	57	0	0	0	0	0	0	0	0	0	0	0	24	62	0	0	0	0	0	0	0	0	0
OTU00773	k__Bacteria							0	0	0	0	0	0	0	0	47	0	44	106	0	0	0	0	0	0	0	0	0	0	0	0	0	0	0	0	0	0	0	0	0	0	0	0	0	0	0	0	0	0
OTU00774	k__Bacteria							0	0	0	0	0	0	0	0	0	0	0	0	62	0	24	0	0	0	11	0	0	0	0	15	0	0	0	0	0	0	0	0	16	0	0	53	0	0	0	0	0	0
OTU00775	k__Bacteria							0	58	0	0	45	0	0	0	0	0	0	0	0	0	0	55	0	0	0	0	0	0	0	0	75	0	0	0	0	0	0	0	0	0	0	0	0	0	0	0	0	0
OTU00776	k__Bacteria							0	0	0	0	0	0	0	0	0	0	0	39	0	0	0	0	0	0	0	0	0	0	0	0	0	0	0	0	0	65	0	0	0	0	0	0	116	0	0	54	0	0
OTU00777	k__Bacteria							0	0	0	0	0	0	0	0	0	0	0	0	0	0	0	0	0	0	0	0	0	0	106	0	0	0	0	0	0	0	0	0	0	0	0	0	0	0	0	0	0	0
OTU00778	k__Bacteria	p__Proteobacteria						0	0	42	0	0	0	0	0	0	0	0	0	0	0	0	0	0	0	0	0	0	0	0	0	0	0	29	40	0	0	0	0	34	0	70	0	0	0	0	0	0	0
OTU00779	k__Bacteria							0	0	0	0	0	0	0	0	0	21	0	36	54	0	0	0	0	0	0	0	0	0	39	0	0	15	0	0	0	0	0	0	0	0	15	0	0	0	0	0	0	0
OTU00780	k__Bacteria							0	0	0	0	0	0	0	0	0	0	0	0	0	0	0	0	0	0	0	0	0	0	0	0	0	0	0	0	0	0	0	0	0	59	0	0	85	0	0	0	0	0
OTU00781	k__Bacteria							0	0	0	53	0	0	0	0	0	0	0	0	0	0	0	0	0	0	0	0	0	0	0	0	0	0	0	0	0	0	0	0	0	0	0	78	0	0	0	0	0	66
OTU00782	k__Bacteria							0	0	0	0	0	0	0	0	115	0	0	0	0	0	0	0	0	0	0	0	0	0	0	0	0	0	0	0	0	0	0	0	182	0	0	0	0	0	0	0	0	0
OTU00783	k__Bacteria	p__Proteobacteria	c__Alphaproteobacteria	o__Rhodospirillales	f__Acetobacteraceae			0	0	0	0	0	0	0	0	0	0	106	0	0	0	0	0	0	0	0	0	0	94	0	0	0	0	0	0	0	0	0	0	0	0	0	0	0	0	23	0	0	0
OTU00784	k__Bacteria	p__Actinobacteria	c__Actinobacteria	o__Actinomycetales				0	0	0	0	0	0	0	0	0	0	0	16	0	0	0	38	0	0	25	34	0	0	53	0	0	0	0	0	0	0	29	0	33	0	0	0	45	0	0	0	0	0
OTU00785	k__Bacteria							0	0	0	0	135	0	0	0	0	0	0	0	0	0	0	0	0	0	0	0	0	0	0	0	0	0	0	0	0	0	0	0	0	0	0	0	0	0	0	0	0	0
OTU00786	Unassigned							0	0	0	0	0	0	0	0	0	0	0	122	0	0	0	0	0	0	0	0	0	0	0	0	0	0	0	0	0	0	0	51	0	0	0	0	37	0	0	0	0	0
OTU00787	k__Bacteria							0	0	0	0	0	0	0	0	0	0	0	0	0	39	40	0	0	0	0	0	30	0	0	23	13	0	0	41	25	0	0	0	0	0	28	0	0	0	0	0	0	0
OTU00788	k__Bacteria							0	0	107	0	0	0	0	0	0	0	0	0	0	0	0	0	0	0	0	0	0	0	0	0	0	0	0	0	0	0	0	0	0	24	0	0	43	0	0	0	0	0
OTU00789	Unassigned							0	0	0	0	0	0	0	0	83	51	0	0	0	0	0	0	0	0	0	0	0	0	65	0	0	0	0	0	0	45	0	0	0	0	0	0	0	0	0	0	0	0
OTU00790	k__Bacteria							0	0	0	41	0	0	0	0	0	0	0	0	0	29	0	0	0	0	0	0	0	0	0	0	0	0	0	0	0	0	0	0	28	0	0	41	0	0	0	0	0	0
OTU00791	k__Bacteria							0	0	0	19	0	0	0	0	0	0	40	0	34	0	7	0	0	0	0	0	0	0	0	0	0	0	0	0	21	0	0	0	0	0	0	50	0	0	0	0	0	0
OTU00792	k__Bacteria							0	0	0	0	0	0	54	0	26	0	0	0	0	0	0	0	0	0	0	0	0	28	58	0	0	0	0	44	0	0	0	0	0	0	0	0	0	0	0	0	0	0
OTU00793	k__Bacteria							0	0	0	0	0	0	0	0	50	0	221	0	0	0	0	0	0	0	0	0	0	18	0	0	0	0	0	0	0	0	0	0	0	0	0	0	0	0	0	0	0	0
OTU00794	k__Bacteria							60	0	0	0	54	0	0	0	0	0	0	0	0	0	0	0	0	0	0	0	0	0	0	0	0	0	0	0	0	0	0	0	0	0	0	0	0	0	0	0	0	0
OTU00795	k__Bacteria							0	0	0	0	0	0	0	31	37	0	0	0	0	0	0	0	0	0	0	0	0	0	0	23	0	0	55	0	23	0	0	0	0	0	0	18	0	0	0	0	0	29
OTU00796	k__Bacteria							0	0	0	0	0	0	0	0	0	0	0	0	0	0	0	0	0	0	0	0	0	0	0	0	0	101	0	0	0	0	0	0	0	0	0	0	0	0	0	0	0	0
OTU00797	k__Bacteria							0	0	0	0	0	82	0	0	0	0	0	0	0	0	0	0	0	0	0	65	0	0	0	0	137	0	0	0	0	0	0	0	0	0	0	0	0	0	0	0	0	0
OTU00798	k__Bacteria							0	0	0	0	0	0	31	41	0	0	0	0	0	0	0	32	0	0	0	0	0	0	0	0	18	0	0	50	0	0	0	0	0	30	0	0	0	0	0	0	0	0
OTU00799	k__Bacteria							0	0	0	0	0	0	0	0	0	0	65	0	0	0	0	0	0	0	0	0	0	64	0	0	0	0	0	0	0	0	56	0	0	0	0	98	0	0	0	0	0	0
OTU00800	k__Bacteria							0	0	0	0	0	0	0	0	0	0	0	0	69	0	0	0	0	0	0	0	0	0	0	0	0	0	0	0	0	0	0	0	0	0	0	0	0	0	0	0	0	0
OTU00801	k__Bacteria							0	56	0	0	36	0	0	0	0	0	0	0	0	0	0	0	0	0	0	0	0	0	0	0	0	64	0	30	0	0	0	0	0	0	49	0	0	0	0	0	0	0
OTU00802	k__Bacteria							0	19	18	0	0	0	0	0	0	0	32	0	41	0	44	0	0	0	0	0	0	0	0	0	0	0	0	0	0	0	0	0	0	0	0	0	0	0	0	0	0	0
OTU00803	k__Bacteria							0	0	70	0	0	0	0	0	0	0	0	0	82	0	0	0	0	0	0	0	0	0	0	0	0	0	0	0	80	0	0	0	0	0	0	0	0	0	0	0	0	0
OTU00804	k__Bacteria							0	0	0	0	0	0	0	0	0	0	0	0	0	0	0	0	0	0	0	0	0	0	0	0	0	0	0	0	0	0	0	0	0	0	0	0	0	0	0	0	0	0
OTU00805	k__Bacteria							0	66	0	0	0	0	42	0	0	0	0	55	0	0	0	0	0	0	0	0	0	0	0	0	0	0	51	0	0	0	0	0	0	0	0	0	0	0	0	67	0	0
OTU00806	k__Bacteria							0	0	0	64	0	0	0	0	0	0	0	0	0	0	0	0	0	0	0	0	0	0	0	0	0	0	0	0	30	0	0	0	0	0	0	0	0	0	0	0	0	0
OTU00807	k__Bacteria							0	22	0	0	0	0	0	0	0	0	0	0	0	0	0	0	41	42	0	0	0	20	0	0	0	0	0	0	0	35	0	0	0	0	0	0	0	0	0	0	0	0
OTU00808	k__Bacteria							0	0	0	0	0	0	0	0	0	91	0	0	0	0	0	0	0	0	0	0	33	0	0	0	0	0	0	0	0	0	0	0	0	0	0	0	51	0	0	0	0	0
OTU00809	Unassigned							0	0	0	34	0	0	33	0	0	0	0	0	0	0	85	0	0	0	0	0	0	0	0	0	0	0	0	0	0	0	0	0	0	0	0	0	0	0	0	0	0	0
OTU00810	k__Bacteria							0	0	0	0	0	0	0	0	0	0	0	0	0	94	0	0	0	0	0	0	0	0	0	0	0	0	0	0	0	0	0	0	0	0	0	0	0	0	0	0	0	0
OTU00811	k__Bacteria							0	0	0	0	0	0	0	0	0	0	0	0	0	0	0	0	0	0	0	0	0	0	0	0	0	0	0	0	0	0	0	0	0	99	0	0	0	0	0	0	0	0
OTU00812	k__Bacteria							0	0	0	0	0	0	0	0	0	0	0	0	0	0	0	0	0	0	0	0	95	0	0	0	0	0	0	84	0	0	0	0	0	0	0	0	0	0	0	0	0	0
OTU00813	k__Bacteria							0	0	114	0	0	0	0	0	0	0	0	0	0	0	48	0	0	0	0	0	0	0	0	0	0	0	0	0	60	0	0	0	0	0	0	0	0	0	0	0	53	0
OTU00814	k__Bacteria	p__Proteobacteria						0	0	0	0	0	0	0	0	34	20	0	40	0	69	0	32	0	0	0	0	27	0	0	0	0	0	0	0	0	0	0	0	0	0	0	0	0	0	0	0	0	0
OTU00815	k__Bacteria							0	0	0	0	0	0	0	0	0	0	0	0	0	0	0	0	0	0	0	0	0	0	0	0	0	0	0	0	0	0	0	0	0	0	0	0	38	0	0	0	0	49
OTU00816	k__Bacteria							0	0	0	0	0	0	29	0	0	0	0	0	0	0	0	0	0	0	0	0	0	0	0	0	0	0	0	0	0	0	0	0	0	0	0	0	0	0	0	0	42	0
OTU00817	k__Bacteria							0	0	0	0	0	0	0	0	0	0	0	0	0	0	0	0	0	0	0	0	0	0	0	0	0	0	0	0	0	0	0	0	0	0	0	0	0	0	0	0	0	0
OTU00818	k__Bacteria							0	0	0	0	0	0	0	0	0	0	0	0	0	0	0	0	0	0	73	0	0	0	0	0	0	0	0	0	0	0	0	0	0	0	0	0	0	0	0	0	0	0
OTU00819	k__Bacteria							0	0	0	0	0	0	0	0	0	0	0	0	0	0	0	66	0	0	0	0	0	0	0	0	0	0	0	0	0	0	0	0	0	0	0	0	0	0	0	0	0	0
OTU00820	k__Bacteria							68	0	0	0	0	0	0	0	18	0	0	0	0	0	0	0	0	0	0	0	0	0	0	0	34	0	21	0	0	0	0	0	0	0	0	0	0	23	0	0	0	0
OTU00821	k__Bacteria							0	0	0	0	0	85	0	0	0	0	0	0	0	0	0	0	0	0	0	0	0	0	0	0	0	0	0	0	0	0	0	0	0	0	0	0	0	0	0	110	0	0
OTU00822	k__Bacteria							0	0	0	0	0	0	0	0	0	0	0	0	0	0	0	0	0	0	0	0	0	0	0	79	0	0	97	0	0	0	0	0	0	0	0	0	0	0	0	0	0	0
OTU00823	k__Bacteria	p__Firmicutes						89	0	0	0	0	0	0	0	0	0	0	0	0	0	0	0	0	0	0	0	0	0	0	0	40	0	0	0	0	0	0	0	50	0	0	0	0	0	0	0	0	0
OTU00824	k__Bacteria							0	0	0	0	0	0	28	0	0	36	0	32	0	0	49	0	0	0	0	0	0	0	0	0	0	0	0	0	0	0	0	0	0	0	0	0	34	0	0	0	0	0
OTU00825	k__Bacteria							0	0	0	0	0	0	0	0	0	32	0	0	0	0	0	28	0	0	0	0	0	0	0	0	0	0	0	0	0	0	0	34	0	20	0	0	0	0	0	0	0	0
OTU00826	k__Bacteria							0	0	0	0	0	0	0	0	0	0	0	0	0	0	0	0	0	0	0	0	0	0	0	0	0	0	0	0	0	0	0	0	59	0	0	38	0	52	0	0	0	0
OTU00827	k__Bacteria	p__Firmicutes						0	0	0	0	0	0	0	0	0	0	0	0	0	0	0	0	0	0	0	0	66	0	0	0	0	0	0	0	0	60	0	0	0	0	0	0	0	0	46	0	0	22
OTU00828	k__Bacteria							0	0	0	0	0	0	0	0	0	0	0	0	0	0	0	0	0	0	0	0	0	0	0	141	0	0	0	0	0	0	0	0	0	0	0	0	0	0	0	0	0	0
OTU00829	k__Bacteria	p__Proteobacteria						0	0	0	0	0	0	0	0	0	0	0	0	105	85	0	0	0	0	0	0	0	0	0	0	0	0	0	0	0	0	0	0	0	0	0	0	0	0	0	0	0	0
OTU00830	k__Bacteria							0	26	0	0	0	0	0	0	0	0	0	0	44	0	0	0	0	0	0	0	0	0	0	0	0	0	0	0	0	29	0	0	0	0	0	34	0	0	70	0	0	0
OTU00831	k__Bacteria							0	0	0	0	88	0	0	0	0	0	0	0	0	0	0	0	0	0	0	0	0	0	0	0	0	0	0	0	0	0	68	0	0	0	0	0	0	60	0	0	0	0
OTU00832	k__Bacteria							0	0	0	0	43	0	0	0	0	0	0	0	62	0	0	0	0	0	0	0	0	0	0	0	0	0	0	0	0	0	0	0	0	0	0	0	0	0	47	0	0	0
OTU00833	k__Bacteria							0	0	0	0	0	0	0	0	0	0	0	0	94	0	0	0	93	0	0	0	0	0	0	0	0	0	0	0	0	0	0	0	0	0	0	0	0	0	0	0	0	80
OTU00834	k__Bacteria							0	0	0	0	0	0	0	0	0	0	0	0	0	0	0	0	0	31	0	0	0	0	0	54	0	0	0	0	0	0	0	0	0	0	0	0	0	0	0	0	0	0
OTU00835	k__Bacteria							0	0	0	0	0	0	0	0	0	0	0	0	0	0	0	0	0	0	0	0	0	0	0	0	0	0	0	0	0	0	0	32	0	0	40	0	0	30	0	0	0	0
OTU00836	Unassigned							12	0	0	0	10	22	0	0	0	0	0	0	16	0	0	10	0	0	0	0	0	0	0	0	0	0	0	8	0	0	0	0	0	0	0	0	0	0	0	22	0	11
OTU00837	k__Bacteria							0	75	0	0	0	0	0	60	0	0	63	0	0	0	0	0	0	0	0	0	0	0	0	0	0	0	0	0	0	0	0	0	0	0	0	0	0	0	0	0	0	0
OTU00838	k__Bacteria							0	0	0	0	0	39	39	0	0	0	0	0	0	0	0	0	0	0	37	0	0	0	0	0	0	0	0	0	0	0	0	0	0	0	35	0	0	42	0	0	0	0
OTU00839	k__Bacteria							0	0	0	0	0	0	12	0	0	0	0	0	57	0	0	0	0	0	0	0	0	0	0	0	0	0	0	0	0	0	0	0	0	0	0	0	0	0	15	0	0	0
OTU00840	k__Bacteria							0	0	0	0	0	0	0	0	0	0	0	63	101	0	63	0	0	0	0	0	0	0	0	0	0	0	0	0	0	0	0	0	0	0	0	0	0	0	0	0	0	0
OTU00841	k__Bacteria							0	0	0	0	0	0	0	0	0	0	0	0	0	0	0	0	0	0	0	0	0	0	0	0	0	0	0	0	0	0	0	0	0	0	0	0	0	0	53	41	0	0
OTU00842	k__Bacteria							44	0	0	0	0	0	55	0	0	0	0	0	0	0	0	0	0	55	0	0	0	0	0	0	0	0	62	0	0	0	0	0	0	0	0	0	0	0	0	0	0	0
OTU00843	k__Bacteria							0	35	0	0	0	0	0	0	34	48	0	0	0	32	0	0	34	0	0	0	0	0	0	0	0	0	0	0	0	0	0	0	0	0	0	0	0	0	0	0	0	49
OTU00844	k__Bacteria	p__Actinobacteria	c__Actinobacteria	o__Actinomycetales				0	0	62	0	0	0	0	0	0	0	0	0	0	0	40	0	26	0	0	0	0	0	0	0	45	0	0	0	0	0	0	0	0	0	0	0	0	0	0	13	0	0
OTU00845	k__Bacteria							0	0	0	0	0	0	0	0	0	0	0	0	0	0	0	0	0	0	0	0	0	0	53	0	0	0	0	0	0	0	0	0	0	0	0	0	0	0	0	48	0	0
OTU00846	k__Bacteria	p__Firmicutes	c__Erysipelotrichi	o__Erysipelotrichales	f__Erysipelotrichaceae	g__Clostridium	s__ramosum	66	44	0	0	0	0	23	0	0	0	0	0	32	0	0	0	0	0	0	0	0	24	0	0	0	0	0	0	0	0	0	0	0	0	0	0	0	0	0	28	0	0
OTU00847	k__Bacteria							0	0	0	0	0	0	0	0	0	0	0	0	0	19	0	0	23	0	0	26	0	0	0	24	0	0	0	0	0	50	0	0	0	0	0	0	0	0	0	0	41	0
OTU00848	k__Bacteria							0	0	0	0	0	0	0	0	0	0	0	0	74	0	0	0	0	0	0	0	0	0	0	65	0	0	0	0	0	0	0	0	0	0	0	32	0	0	0	0	0	0
OTU00849	k__Bacteria							0	0	0	0	0	0	0	0	0	0	0	0	0	0	0	0	0	0	0	0	0	0	0	0	0	0	0	0	0	0	0	0	0	0	0	0	0	0	0	0	0	0
OTU00850	k__Bacteria							83	0	0	0	0	0	0	0	0	0	0	0	0	0	0	0	45	53	0	0	0	0	0	38	0	0	0	0	0	0	0	0	0	0	0	0	0	0	0	0	0	0
OTU00851	k__Bacteria							0	0	0	72	0	0	0	0	0	0	0	0	0	0	0	0	0	0	0	0	0	0	0	0	0	0	0	0	0	0	0	0	0	74	88	0	0	0	0	0	0	0
OTU00852	k__Bacteria							0	0	0	0	0	0	0	0	0	0	0	0	0	0	0	0	101	0	0	0	0	0	0	0	0	0	0	100	0	0	0	0	0	0	0	0	0	0	0	0	0	0
OTU00853	k__Bacteria							0	0	82	0	0	0	0	0	0	0	0	100	0	0	0	0	0	0	0	0	0	0	0	0	0	0	0	0	0	0	0	0	0	0	0	0	0	0	0	0	0	0
OTU00854	k__Bacteria							0	0	0	0	0	0	8	0	0	0	0	0	0	0	0	0	0	0	0	0	0	0	0	42	0	0	0	31	0	0	0	0	0	34	0	0	0	0	0	0	0	0
OTU00855	k__Bacteria							0	0	0	0	0	0	0	0	0	0	0	0	0	0	0	0	0	0	0	0	0	0	0	0	0	0	0	0	25	0	0	0	0	0	0	48	0	0	71	0	0	0
OTU00856	k__Bacteria							0	0	66	0	0	0	0	0	0	0	0	0	0	191	0	0	0	0	0	0	0	0	0	0	0	0	0	0	0	0	0	0	0	0	0	0	0	0	0	0	0	0
OTU00857	k__Bacteria							0	0	0	0	0	0	0	0	0	0	0	0	79	0	0	0	0	0	0	0	0	0	0	0	0	0	0	0	0	0	0	0	0	0	0	0	0	95	0	0	0	0
OTU00858	k__Bacteria							0	0	0	0	0	0	0	0	0	0	0	0	0	0	0	0	0	0	0	0	0	0	0	0	0	0	0	0	0	0	0	0	0	0	0	146	0	0	0	0	0	0
OTU00859	k__Bacteria							0	0	0	0	0	0	0	0	0	0	0	0	0	0	0	0	0	0	0	0	0	0	0	0	0	0	0	0	0	0	0	0	0	0	0	0	0	0	0	0	0	0
OTU00860	k__Bacteria							0	0	0	12	0	0	0	0	0	0	21	0	0	0	0	0	0	0	0	0	0	0	0	0	0	0	27	0	0	16	0	0	0	0	0	0	0	29	0	34	6	0
OTU00861	k__Bacteria							0	0	0	0	0	0	0	0	0	0	0	0	0	64	0	0	0	0	0	0	0	0	0	0	0	0	0	0	0	0	0	0	0	0	0	0	0	0	0	0	0	0
OTU00862	k__Bacteria	p__Actinobacteria						0	0	81	0	0	0	29	0	0	0	0	0	0	0	0	0	0	0	0	0	0	0	0	0	0	0	0	0	0	0	24	0	0	0	0	0	0	0	0	0	0	0
OTU00863	k__Bacteria	p__Proteobacteria						0	0	0	0	0	0	0	0	78	0	0	0	0	0	0	0	0	0	0	0	0	0	53	0	0	0	0	0	0	0	0	0	0	70	0	0	0	0	0	0	0	0
OTU00864	k__Bacteria							0	0	0	0	0	0	0	0	0	0	0	0	0	0	23	0	0	45	0	0	22	0	0	0	59	0	0	0	0	0	0	0	103	0	0	0	0	0	0	0	0	0
OTU00865	k__Bacteria							0	0	0	0	0	0	0	0	0	0	0	0	0	0	0	0	0	0	0	0	0	0	0	0	0	0	0	0	0	0	0	0	0	0	0	0	0	0	0	0	0	0
OTU00866	k__Bacteria							0	0	0	0	0	0	0	0	0	0	0	0	0	0	0	0	0	0	0	0	0	0	0	0	0	0	0	0	0	0	0	0	0	0	0	0	0	0	0	0	0	0
OTU00867	k__Bacteria							0	0	0	0	0	0	0	0	0	77	0	0	0	0	0	0	0	0	0	0	0	0	0	0	0	0	0	0	0	0	0	0	0	0	0	0	0	0	63	0	40	0
OTU00868	k__Bacteria							0	0	0	0	0	0	0	0	0	0	0	0	0	0	0	0	0	0	0	0	0	0	73	0	0	0	63	0	0	0	0	0	0	0	0	0	0	0	0	64	0	0
OTU00869	k__Bacteria							0	0	0	0	0	0	0	0	0	0	0	0	0	0	0	0	0	0	0	0	0	0	0	0	0	0	0	0	0	0	0	50	0	0	0	0	0	0	0	78	0	0
OTU00870	k__Bacteria							0	0	0	0	0	0	0	57	0	0	0	0	0	0	0	0	0	0	0	0	0	0	0	0	0	0	0	0	0	0	0	0	0	0	0	0	0	0	0	0	0	0
OTU00871	k__Bacteria							0	0	0	0	0	0	0	0	0	0	0	0	0	0	0	0	0	0	80	0	0	0	0	0	0	0	75	0	0	0	0	0	0	0	0	0	0	0	0	0	0	0
OTU00872	k__Bacteria							0	0	0	0	0	0	0	0	0	0	0	0	0	0	0	0	0	0	0	0	0	0	89	0	0	105	0	0	0	0	0	0	0	0	0	0	0	0	0	0	0	0
OTU00873	k__Bacteria							0	0	0	0	0	0	0	0	0	0	0	0	0	0	0	0	0	0	0	0	0	0	0	249	0	0	0	0	0	0	0	0	0	0	0	0	0	0	0	0	0	0
OTU00874	k__Bacteria							0	0	0	0	0	0	0	0	0	0	0	0	0	0	0	0	0	0	0	0	0	0	0	0	97	42	0	0	0	0	0	51	31	0	0	0	0	0	0	0	0	0
OTU00875	k__Bacteria							0	53	0	0	0	0	0	0	0	0	0	0	0	0	0	0	0	0	0	0	0	0	0	0	38	0	0	0	0	60	0	0	0	0	0	0	0	0	0	0	0	0
OTU00876	k__Bacteria							0	0	0	0	0	0	0	0	0	0	24	125	0	0	0	0	0	0	0	0	0	0	0	0	0	0	0	0	0	0	0	0	0	0	0	0	26	0	73	0	0	0
OTU00877	k__Bacteria							0	0	0	0	0	0	0	0	0	0	0	0	0	0	0	0	0	0	0	0	134	0	0	0	0	0	0	0	0	0	0	0	0	0	0	0	0	114	0	0	0	0
OTU00878	k__Bacteria	p__Proteobacteria						0	0	0	0	0	0	0	0	0	0	0	0	0	0	0	0	0	0	0	0	0	0	0	0	0	0	71	0	0	0	0	0	0	0	0	0	0	0	0	0	0	0
OTU00879	k__Bacteria							0	40	0	0	0	0	0	0	0	0	0	0	0	0	0	0	0	0	0	0	0	0	0	0	0	0	0	0	0	0	0	37	0	0	50	0	0	0	0	0	0	0
OTU00880	k__Bacteria							0	0	0	0	0	0	140	0	0	0	0	0	0	0	0	0	0	0	0	0	0	0	0	0	0	0	0	0	0	0	0	0	0	0	0	0	0	0	0	0	0	0
OTU00881	k__Bacteria							0	0	0	0	0	0	0	0	0	0	0	0	0	0	0	0	0	0	0	0	0	0	0	0	0	0	0	0	0	0	0	0	0	0	0	0	0	0	0	0	0	0
OTU00882	k__Bacteria							0	0	0	0	0	0	0	0	0	0	0	0	0	0	0	0	0	0	0	68	0	0	0	0	0	0	0	0	46	0	0	0	0	0	0	0	0	0	0	0	0	0
OTU00883	k__Bacteria							0	0	69	0	0	0	0	0	0	0	0	0	0	0	0	0	0	0	0	0	0	0	0	0	0	0	0	0	0	0	0	0	0	0	0	0	0	0	0	0	0	0
OTU00884	k__Bacteria							0	0	0	0	0	0	0	0	0	0	0	0	0	0	0	0	0	0	0	0	0	0	0	0	0	0	0	0	0	0	0	0	0	0	0	0	0	0	0	0	0	0
OTU00885	k__Bacteria							0	0	0	17	0	0	0	0	0	0	0	0	0	0	0	0	0	0	0	0	0	56	0	0	0	0	0	0	0	0	0	0	31	0	0	0	0	0	0	0	33	0
OTU00886	Unassigned							73	97	0	0	0	0	0	0	0	0	0	0	0	0	0	0	0	0	71	0	0	0	0	0	0	0	0	0	0	0	0	0	0	0	0	0	0	0	0	0	0	0
OTU00887	k__Bacteria							0	0	0	0	0	0	0	0	0	192	49	0	0	0	0	0	0	0	0	0	0	0	0	0	0	0	0	0	0	0	0	0	0	0	0	0	0	0	0	0	0	0
OTU00888	k__Bacteria							0	0	0	0	0	0	0	0	0	0	0	0	0	0	0	0	0	0	0	0	0	0	0	0	0	0	0	0	0	0	0	0	123	0	0	0	0	0	0	0	118	0
OTU00889	Unassigned							0	0	98	0	0	0	0	0	0	0	0	0	0	34	0	0	0	0	0	0	0	63	0	0	0	0	0	0	0	0	0	0	0	0	0	0	0	0	0	0	0	0
OTU00890	Unassigned							0	0	0	0	0	0	0	0	0	0	54	0	186	0	0	0	0	0	0	0	0	0	0	0	0	0	0	0	0	0	0	0	0	0	0	0	0	0	0	0	0	0
OTU00891	k__Bacteria							0	0	0	0	0	0	0	0	0	0	0	0	35	0	0	0	0	0	0	0	0	37	0	0	0	14	0	13	0	0	0	0	0	0	0	0	24	0	0	0	0	0
OTU00892	k__Bacteria							0	0	0	0	0	0	0	0	0	0	0	0	0	127	0	0	0	0	0	0	0	0	0	0	0	0	0	0	0	0	0	0	0	0	0	0	0	55	0	0	0	0
OTU00893	k__Bacteria							0	0	0	0	0	0	0	0	0	0	0	0	0	0	127	113	0	0	0	0	0	0	0	0	0	0	0	0	0	0	0	0	0	0	0	0	0	0	0	0	0	0
OTU00894	k__Bacteria							0	0	0	57	0	0	0	0	0	0	0	0	0	0	0	27	31	0	0	0	0	8	0	0	0	0	0	0	0	0	0	0	0	0	0	0	0	22	21	0	0	0
OTU00895	k__Bacteria							0	0	0	0	0	0	70	0	0	0	0	0	0	0	0	0	0	0	0	0	0	0	35	0	0	0	0	0	0	0	0	0	0	0	58	0	0	0	0	0	0	0
OTU00896	k__Bacteria							0	0	0	0	0	0	0	0	0	0	0	0	0	0	0	0	0	0	0	0	0	0	91	74	0	0	0	0	0	0	0	0	0	0	0	0	0	0	0	0	0	0
OTU00897	k__Bacteria							0	0	0	0	0	0	0	0	0	0	0	0	0	0	0	0	54	0	0	0	0	0	0	0	0	0	0	0	0	0	0	37	0	0	0	0	0	0	0	0	0	0
OTU00898	k__Bacteria							0	0	0	0	0	0	0	0	0	0	0	0	0	0	0	0	0	0	0	0	0	0	0	0	0	0	0	0	0	0	0	0	0	0	0	0	0	0	0	0	0	0
OTU00899	k__Bacteria							0	0	0	0	0	0	0	40	0	0	0	0	0	0	0	0	0	0	0	0	0	62	0	0	0	0	28	0	0	0	0	0	0	0	0	42	0	0	0	20	0	0
OTU00900	k__Bacteria							0	0	0	0	0	0	0	0	0	0	0	0	0	39	0	0	0	0	26	0	0	0	0	0	34	0	0	0	0	0	0	38	0	51	0	0	0	0	0	0	0	0
OTU00901	k__Bacteria							0	0	0	0	0	0	0	0	0	0	0	0	0	0	0	52	0	0	0	0	0	0	0	0	0	0	0	0	0	0	0	0	28	0	0	0	0	0	0	0	0	0
OTU00902	k__Bacteria							0	0	0	0	0	0	0	0	0	0	0	0	0	0	0	0	0	0	0	0	0	0	0	0	0	0	0	0	0	0	0	0	0	0	0	0	53	0	0	0	0	0
OTU00903	k__Bacteria							0	0	38	0	0	0	0	0	0	0	0	0	0	60	0	0	29	0	0	0	0	0	0	0	0	38	0	0	25	0	0	0	0	0	0	0	0	0	0	0	0	26
OTU00904	k__Bacteria							0	0	0	0	0	38	0	0	0	0	0	0	0	0	0	0	0	0	0	0	0	0	0	0	0	0	0	0	65	0	0	0	0	0	0	0	0	0	0	0	0	0
OTU00905	k__Bacteria							0	0	0	0	0	0	0	0	0	0	0	0	148	0	0	0	0	0	0	0	0	0	0	0	0	0	0	0	0	0	0	0	0	0	0	0	0	0	0	0	0	0
OTU00906	Unassigned							0	0	0	0	0	0	0	0	0	0	0	0	86	0	0	0	89	0	0	0	0	0	0	0	0	0	0	0	0	0	0	0	0	0	0	0	0	0	0	0	59	0
OTU00907	k__Bacteria							0	0	0	0	0	0	0	0	0	0	0	0	0	0	0	0	0	0	0	0	0	0	0	234	0	0	0	0	0	0	0	0	0	0	0	0	0	0	0	0	0	0
OTU00908	k__Bacteria							0	0	0	0	20	0	0	0	0	41	0	0	0	0	0	0	0	0	0	0	0	0	0	0	0	0	29	0	43	0	0	0	0	0	0	0	0	0	0	0	0	0
OTU00909	k__Bacteria							0	0	0	0	0	0	0	0	0	0	0	0	0	0	0	98	0	0	0	0	0	0	0	0	0	0	0	0	0	0	0	0	0	45	0	0	90	0	0	0	0	0
OTU00910	Unassigned							0	64	0	0	0	0	0	0	0	0	0	0	0	0	0	0	0	0	0	0	0	0	0	0	0	0	0	0	29	0	0	0	0	0	0	0	0	0	0	0	0	0
OTU00911	k__Bacteria							0	0	0	0	0	0	0	0	0	0	0	0	0	0	0	0	0	0	0	0	0	0	0	0	0	0	0	0	0	0	0	0	0	0	0	0	57	0	0	0	80	0
OTU00912	k__Bacteria							0	0	0	0	0	0	0	0	0	0	0	0	0	0	0	0	0	0	0	0	49	0	0	0	0	0	0	0	0	0	0	0	0	0	0	38	0	0	0	0	0	0
OTU00913	k__Bacteria							0	0	0	0	0	16	0	0	0	0	0	0	0	0	0	0	0	0	0	0	0	0	0	0	0	0	0	0	0	0	0	0	40	44	0	0	27	0	0	0	0	0
OTU00914	k__Bacteria							0	0	0	0	0	0	0	0	0	0	0	0	0	35	0	0	0	0	0	0	0	0	0	0	0	0	43	0	0	0	0	0	34	0	0	0	0	45	0	0	0	0
OTU00915	k__Bacteria							0	68	0	0	0	0	0	0	0	0	0	0	0	0	0	0	109	0	0	0	0	52	0	0	0	0	0	0	0	0	0	0	0	0	0	0	0	0	0	0	0	0
OTU00916	k__Bacteria							0	0	0	0	0	0	25	0	0	0	0	0	0	0	0	0	0	0	0	0	0	0	0	0	0	0	22	0	0	0	0	0	0	0	0	0	62	0	0	0	0	0
OTU00917	k__Bacteria							0	0	0	0	0	0	47	0	0	0	0	93	46	0	0	0	0	43	0	0	0	0	0	0	0	0	0	0	0	0	0	0	0	0	0	0	0	0	0	0	0	0
OTU00918	k__Bacteria							0	0	0	0	0	0	0	0	0	0	0	0	53	0	0	0	0	0	0	0	0	0	0	0	0	0	22	0	34	0	0	0	27	0	0	0	10	21	0	0	0	0
OTU00919	k__Bacteria							0	0	0	0	0	0	0	0	0	0	0	0	0	76	0	0	0	0	0	0	0	0	0	0	40	0	56	0	0	0	0	0	0	0	0	0	0	0	0	0	0	0
OTU00920	k__Bacteria							13	0	0	44	0	0	0	0	0	30	0	0	17	33	0	0	0	0	24	0	0	0	0	0	0	20	0	0	0	0	0	0	0	0	0	0	0	23	0	0	15	0
OTU00921	k__Bacteria							0	57	0	0	0	0	0	0	0	0	68	0	0	0	0	0	0	102	0	0	0	0	0	0	0	0	0	0	0	0	0	0	0	0	0	0	0	0	0	0	0	0
OTU00922	k__Bacteria							0	0	0	0	0	0	44	28	0	0	0	0	0	0	0	20	0	0	0	0	0	0	0	0	0	0	0	0	0	0	0	0	0	0	0	0	0	0	0	0	0	0
OTU00923	k__Bacteria	p__Proteobacteria						0	0	0	0	0	0	0	0	0	0	0	0	0	0	0	0	0	0	0	68	56	0	0	0	0	0	0	0	0	0	0	0	0	0	0	0	0	0	0	0	0	0
OTU00924	k__Bacteria							0	0	0	0	0	0	0	0	0	0	0	0	0	0	0	0	0	0	0	0	0	0	0	56	0	0	0	0	33	0	0	0	0	0	0	0	0	0	0	0	0	0
OTU00925	k__Bacteria							0	0	0	0	0	0	0	0	0	0	0	0	0	0	0	0	0	0	0	0	0	0	0	0	0	0	0	0	0	0	0	0	0	0	41	0	0	0	0	50	0	0
OTU00926	Unassigned							0	60	0	0	0	0	0	0	0	0	0	0	0	0	0	0	0	0	0	0	0	0	0	0	0	0	0	90	0	0	0	0	0	0	0	0	0	0	0	0	0	0
OTU00927	k__Bacteria							0	0	0	0	0	34	0	0	0	0	0	0	0	0	0	0	0	0	0	0	0	0	0	0	0	43	53	0	0	0	0	0	0	0	30	0	0	0	0	0	0	0
OTU00928	k__Bacteria							0	0	0	0	0	0	0	0	0	0	0	0	0	0	0	0	0	0	0	0	0	0	0	0	0	0	0	18	0	0	0	0	0	0	0	0	0	0	0	0	0	0
OTU00929	k__Bacteria							0	0	0	0	0	0	0	0	0	0	0	0	0	0	0	0	0	0	0	0	47	0	0	0	0	0	0	0	0	0	0	0	0	0	0	0	0	0	0	0	0	0
OTU00930	k__Bacteria							0	0	0	0	0	0	0	0	0	0	0	0	0	0	0	0	0	0	0	0	0	0	0	0	0	0	0	0	0	0	0	0	0	0	0	0	0	0	0	0	0	0
OTU00931	k__Bacteria							10	4	0	0	0	0	0	0	0	0	0	0	0	0	0	0	0	25	0	8	0	0	0	0	0	0	0	0	0	0	0	0	0	0	15	0	0	0	0	0	0	19
OTU00932	k__Bacteria							0	0	0	0	0	0	0	0	0	0	0	0	0	0	0	0	0	0	0	0	0	0	0	90	0	0	0	0	0	0	0	0	0	0	0	0	0	0	0	0	0	0
OTU00933	k__Bacteria							0	0	0	0	0	0	0	0	0	0	0	0	0	0	0	0	0	0	0	0	0	0	0	0	0	0	0	0	0	0	0	0	0	0	0	0	0	0	0	0	0	0
OTU00934	k__Bacteria	p__Firmicutes						0	0	0	0	49	0	0	0	0	0	0	14	0	0	0	0	34	0	0	0	0	0	0	0	0	0	0	0	0	0	0	0	0	0	0	0	0	49	0	0	0	0
OTU00935	k__Bacteria							0	0	0	0	39	0	0	0	0	0	0	0	0	0	0	0	0	0	0	0	0	0	0	0	0	0	26	0	0	0	0	0	0	0	15	0	12	0	0	0	0	37
OTU00936	k__Bacteria							0	0	0	0	0	0	0	0	0	0	222	0	0	0	0	0	0	0	0	0	0	0	0	0	0	0	0	0	0	0	0	0	0	0	0	0	0	0	0	0	0	0
OTU00937	k__Bacteria							0	0	0	0	0	0	0	0	0	0	0	0	0	0	0	0	0	0	0	0	0	0	0	0	0	0	0	0	0	0	0	0	42	0	0	42	0	0	0	0	0	33
OTU00938	k__Bacteria							0	0	0	0	0	0	0	0	0	0	0	0	0	52	0	0	0	0	0	0	54	0	0	0	54	0	0	26	0	0	0	0	0	0	0	0	0	0	0	0	0	0
OTU00939	k__Bacteria							0	0	0	0	0	0	0	0	0	0	0	0	0	0	0	0	0	0	0	0	0	0	0	193	0	0	0	0	0	0	0	0	0	0	0	0	0	0	0	0	0	0
OTU00940	k__Bacteria							0	0	0	0	0	0	0	0	0	0	0	0	0	0	0	0	0	0	0	0	0	0	0	0	0	0	0	0	0	0	0	0	0	0	0	0	0	0	0	0	0	0
OTU00941	k__Bacteria							0	0	42	0	0	0	0	0	32	0	0	0	0	0	0	0	0	0	0	0	0	0	0	0	0	0	0	0	0	0	0	0	56	0	0	0	0	0	0	0	0	0
OTU00942	Unassigned							0	0	0	0	0	0	0	0	0	0	53	0	0	121	0	0	0	0	0	0	0	0	0	0	0	0	0	0	0	0	0	0	0	0	0	0	0	0	0	0	0	0
OTU00943	k__Bacteria							0	0	0	0	0	0	0	0	0	0	0	0	0	0	0	0	26	0	0	0	0	0	0	0	121	0	0	0	72	0	0	0	0	0	0	0	0	0	0	0	0	0
OTU00944	k__Bacteria							0	0	0	0	0	0	0	0	0	0	0	0	0	0	0	0	0	0	0	0	0	0	0	0	102	0	0	0	0	0	0	0	0	0	0	0	0	0	0	0	0	0
OTU00945	k__Bacteria							0	0	0	0	0	0	0	0	0	0	0	0	218	0	0	0	0	0	0	0	0	0	0	0	0	0	0	0	0	0	0	0	0	0	0	0	0	0	0	0	0	0
OTU00946	k__Bacteria							0	0	0	0	0	0	0	0	0	0	0	0	0	87	0	0	0	0	0	0	0	0	0	0	59	0	0	0	0	0	0	0	0	0	0	0	0	43	29	0	0	0
OTU00947	k__Bacteria							0	0	0	0	0	0	51	0	0	0	0	0	0	0	0	0	0	0	0	0	0	0	0	0	0	0	0	0	0	0	0	0	0	0	0	0	0	0	0	0	0	0
OTU00948	k__Bacteria							0	0	0	0	0	0	0	0	0	0	0	0	0	0	0	63	0	0	0	0	0	0	0	28	0	0	0	53	0	0	0	0	0	0	0	0	26	0	0	0	0	0
OTU00949	k__Bacteria							0	0	0	0	0	0	0	0	0	0	0	0	0	0	0	0	0	0	0	0	0	0	0	0	0	0	0	0	0	0	0	0	0	0	55	0	0	0	0	94	0	0
OTU00950	k__Bacteria							0	0	0	0	0	0	0	0	0	0	0	0	0	0	0	0	0	0	0	0	0	0	0	0	0	0	0	0	0	0	0	0	0	0	0	0	0	0	0	0	0	0
OTU00951	k__Bacteria							0	25	0	0	0	0	0	0	0	0	0	0	0	0	0	0	0	0	0	0	0	0	0	0	0	0	0	0	0	0	0	0	0	0	0	0	0	0	0	0	0	44
OTU00952	k__Bacteria							0	58	0	0	0	0	0	0	0	0	0	0	0	0	0	0	0	0	0	0	0	0	0	41	0	0	0	0	0	0	17	0	0	0	0	0	0	0	0	0	0	0
OTU00953	k__Bacteria	p__Actinobacteria	c__Actinobacteria	o__Actinomycetales				0	0	0	0	0	0	0	25	32	0	0	0	0	0	0	0	0	0	0	0	0	0	0	0	0	38	0	0	0	0	0	0	68	0	0	0	0	0	0	0	0	0
OTU00954	k__Bacteria							0	0	0	0	0	0	0	0	0	0	0	0	0	42	0	0	0	0	0	0	28	0	0	0	0	0	0	0	15	0	0	0	0	0	0	38	0	23	0	0	0	0
OTU00955	k__Bacteria							0	0	0	0	0	0	0	0	0	0	0	0	0	0	0	19	0	0	0	0	0	0	0	0	0	0	0	32	0	0	0	35	0	0	0	0	0	34	0	0	65	0
OTU00956	k__Bacteria							0	0	0	0	0	0	0	0	0	0	0	0	0	0	0	0	0	0	0	0	0	0	0	0	21	0	0	0	0	0	0	0	0	0	0	0	29	0	0	0	0	0
OTU00957	k__Bacteria							0	0	0	0	0	0	0	0	0	0	0	0	0	0	0	0	0	0	0	0	0	0	0	0	0	0	129	0	0	0	0	0	0	0	0	0	0	0	0	0	0	0
OTU00958	k__Bacteria							0	0	0	17	0	0	0	0	0	0	0	0	0	64	0	0	0	0	0	0	0	0	29	0	0	0	0	0	0	0	0	0	0	0	0	0	0	0	0	0	0	0
OTU00959	k__Bacteria							0	0	0	0	0	0	0	39	0	0	0	0	0	0	0	0	0	0	0	0	6	0	0	0	0	0	0	0	0	0	0	0	0	0	9	44	0	0	0	14	26	0
OTU00960	k__Bacteria							0	0	0	0	0	0	0	0	0	0	39	0	0	0	0	0	0	0	34	0	0	0	0	0	0	0	0	0	0	0	0	0	0	0	0	0	0	0	0	56	0	0
OTU00961	k__Bacteria							0	0	0	0	0	0	0	0	0	0	0	0	0	0	0	0	0	0	0	0	0	0	0	0	49	0	75	0	0	0	0	0	0	0	0	0	0	0	0	0	0	0
OTU00962	k__Bacteria							69	38	0	0	0	0	0	0	0	0	0	0	0	0	0	0	0	0	0	0	0	0	0	0	0	0	0	0	0	0	0	0	0	0	0	0	0	56	0	0	0	0
OTU00963	k__Bacteria							0	0	0	62	0	0	0	0	0	0	0	0	0	0	0	0	0	0	0	0	0	42	0	0	0	0	0	0	0	0	0	0	0	0	0	0	0	0	0	0	0	0
OTU00964	k__Bacteria	p__Verrucomicrobia	c__Verrucomicrobiae	o__Verrucomicrobiales	f__Verrucomicrobiaceae	g__Akkermansia	s__muciniphila	0	0	0	0	0	0	0	29	0	0	0	14	0	0	0	0	0	0	28	0	0	0	23	0	0	29	8	0	0	0	0	0	8	0	0	0	0	0	0	0	0	0
OTU00965	k__Bacteria							0	0	0	0	0	0	0	0	0	0	0	0	0	0	0	0	0	0	0	0	0	0	45	0	0	0	0	0	0	0	0	0	0	64	0	0	0	0	0	0	0	0
OTU00966	k__Bacteria							0	0	0	0	0	0	0	0	0	0	0	0	0	0	0	0	25	0	0	0	0	0	0	0	0	0	0	0	0	0	0	0	0	0	0	0	173	0	0	0	0	0
OTU00967	k__Bacteria							0	0	0	0	0	0	0	0	0	0	0	0	0	0	0	0	0	0	0	0	0	0	115	0	0	0	0	0	0	0	0	0	0	0	0	0	0	0	0	0	0	0
OTU00968	k__Bacteria							0	0	0	0	0	0	0	0	0	0	0	0	0	0	0	69	0	0	0	0	74	0	0	0	0	0	0	0	0	0	0	0	25	0	0	0	0	0	0	0	0	0
OTU00969	k__Bacteria							0	0	0	0	0	0	0	0	0	0	0	0	0	0	0	0	0	0	0	0	0	0	0	0	0	0	0	0	0	0	0	0	0	0	0	0	0	0	0	0	0	0
OTU00970	k__Bacteria							0	0	0	0	0	0	0	0	0	0	0	0	0	0	0	0	66	143	0	0	0	0	0	0	0	0	0	0	0	0	0	0	0	0	0	0	0	0	0	0	0	0
OTU00971	k__Bacteria							0	0	0	0	0	0	0	0	0	0	0	0	0	0	0	0	0	0	0	77	0	0	0	0	0	0	0	0	0	0	0	0	0	0	0	0	0	0	0	0	0	0
OTU00972	k__Bacteria							0	48	0	0	0	0	0	0	0	0	0	0	0	0	0	0	0	0	0	0	0	29	0	0	0	0	0	0	0	0	0	0	0	0	0	0	0	0	0	0	0	0
OTU00973	Unassigned							0	0	117	0	0	0	0	0	0	0	0	0	0	0	0	0	0	0	0	0	91	0	0	0	0	0	0	0	0	0	0	0	0	0	0	0	0	0	0	0	0	0
OTU00974	Unassigned							0	0	0	0	0	0	0	0	0	0	0	42	0	0	0	0	0	0	0	0	0	0	0	0	0	0	0	0	0	0	0	0	0	0	0	0	0	0	112	0	0	0
OTU00975	k__Bacteria							0	0	0	0	0	0	0	0	0	0	0	0	80	0	0	0	0	0	0	0	0	0	0	0	0	24	39	0	0	0	0	0	0	0	0	0	0	0	0	0	0	0
OTU00976	k__Bacteria							0	0	0	0	0	0	0	0	0	47	0	0	58	0	0	0	0	0	0	0	0	0	0	0	0	0	0	0	0	0	0	0	0	0	0	0	0	49	0	0	0	0
OTU00977	Unassigned							0	0	0	0	0	0	0	0	0	0	0	28	0	0	0	0	0	59	0	0	0	0	0	0	0	0	0	0	0	0	0	79	0	0	0	0	0	0	0	0	18	0
OTU00978	k__Bacteria							0	0	0	0	0	0	0	0	0	0	0	0	0	0	0	0	0	0	61	0	14	0	0	0	0	0	0	0	0	0	0	0	0	0	0	0	25	0	0	0	0	0
OTU00979	k__Bacteria							0	0	0	0	0	0	0	0	0	0	0	0	0	0	0	0	0	0	0	0	19	0	0	0	80	0	0	0	0	0	0	0	73	0	0	0	0	0	0	0	0	0
OTU00980	k__Bacteria							0	0	28	0	45	0	0	0	0	0	0	0	0	0	0	0	0	0	0	0	0	0	0	0	0	21	0	0	0	0	0	0	0	0	0	26	0	0	0	0	0	0
OTU00981	k__Bacteria							0	0	0	0	0	0	0	0	0	0	0	0	45	0	0	0	0	0	0	0	0	0	0	0	0	0	0	0	0	0	0	0	0	0	0	0	0	0	0	0	0	0
OTU00982	Unassigned							0	0	0	0	0	0	0	0	0	0	0	0	0	0	0	0	0	0	0	0	0	77	0	0	0	0	0	0	0	0	0	0	0	0	0	0	0	0	0	0	0	0
OTU00983	k__Bacteria							0	0	0	0	0	0	0	0	0	0	0	0	0	0	0	0	0	0	0	0	0	0	0	0	0	97	0	0	0	0	0	0	0	0	0	0	0	0	0	0	0	0
OTU00984	k__Bacteria	p__Proteobacteria	c__Alphaproteobacteria	o__Rhodospirillales				126	0	0	0	0	0	0	0	0	0	0	0	0	0	0	0	0	0	0	0	0	0	0	0	0	0	0	0	0	0	0	0	0	0	0	0	0	0	0	0	0	0
OTU00985	k__Bacteria							0	0	47	0	0	0	0	0	0	0	0	0	0	0	0	44	0	0	0	0	0	0	0	0	0	0	0	0	34	0	0	0	0	0	0	0	0	0	0	0	0	0
OTU00986	k__Bacteria							0	0	0	0	24	0	0	0	0	0	0	0	0	0	0	0	0	0	0	0	0	0	0	0	40	0	0	0	0	0	34	0	0	0	9	0	0	39	0	0	0	0
OTU00987	k__Bacteria							0	0	0	0	23	0	0	0	0	0	0	0	0	0	0	0	0	0	0	0	0	0	0	0	0	0	0	0	0	0	0	36	0	0	0	0	0	0	0	0	0	0
OTU00988	Unassigned							0	0	0	0	0	0	0	0	0	30	0	0	41	0	0	0	0	0	0	0	0	0	0	0	0	0	0	0	0	0	0	0	0	0	0	0	0	0	0	47	0	0
OTU00989	k__Bacteria							0	0	0	0	0	0	0	0	0	0	88	0	0	0	0	0	0	0	0	0	0	0	0	0	0	0	95	0	0	0	0	0	0	0	0	0	0	0	0	0	0	0
OTU00990	k__Bacteria							0	0	0	0	0	103	0	0	0	0	0	0	0	0	0	0	0	0	0	0	0	0	0	0	0	0	0	0	0	0	0	0	0	0	0	0	0	0	0	0	0	0
OTU00991	Unassigned							0	0	0	0	0	0	0	0	0	0	0	0	0	0	0	0	0	0	0	0	0	0	0	0	0	0	0	0	0	0	0	0	0	0	0	0	0	0	0	0	0	0
OTU00992	k__Bacteria							0	0	44	0	0	0	43	0	0	0	0	0	0	55	0	0	0	0	0	0	0	0	0	0	61	0	0	0	0	0	0	0	0	0	0	0	0	0	0	0	0	0
OTU00993	k__Bacteria							0	0	0	0	0	0	0	0	0	0	0	0	0	0	0	0	0	0	0	0	0	0	0	0	0	0	0	0	0	0	0	0	0	0	0	0	0	0	0	0	0	0
OTU00994	k__Bacteria							72	0	0	0	0	0	0	0	0	0	0	0	74	0	0	0	0	0	0	0	0	0	0	0	0	0	0	0	0	0	0	0	0	0	0	0	0	0	0	0	0	0
OTU00995	k__Bacteria							0	0	34	0	0	0	0	0	0	0	0	80	0	0	0	0	0	0	0	0	0	0	0	0	0	0	0	0	0	0	0	0	0	0	0	0	0	0	88	0	0	0
OTU00996	k__Bacteria							0	0	0	0	0	0	0	0	0	0	0	0	0	0	0	0	0	0	0	0	0	0	0	0	106	0	0	40	0	0	0	0	0	0	0	0	0	0	0	0	0	0
OTU00997	k__Bacteria							0	0	0	0	0	0	0	0	0	0	0	0	0	0	0	0	0	0	0	0	0	0	0	0	0	0	90	0	0	0	0	0	0	0	0	0	0	0	0	0	0	0
OTU00998	k__Bacteria							0	0	0	0	0	0	0	0	0	0	0	0	0	0	0	0	0	0	0	0	0	0	0	0	0	0	0	0	0	0	0	0	0	0	0	0	0	0	0	0	0	0
OTU00999	k__Bacteria							0	0	0	0	0	0	0	0	0	0	0	0	0	0	0	0	0	0	0	0	0	0	0	0	0	0	0	0	0	0	0	0	0	0	0	0	0	0	0	0	0	0
OTU01000	k__Bacteria							0	0	0	0	0	0	0	0	0	0	0	0	0	66	0	0	52	0	0	0	0	0	0	0	0	0	0	0	0	0	0	0	0	0	0	0	0	0	0	19	0	0
OTU01001	k__Bacteria	p__Proteobacteria	c__Alphaproteobacteria					0	0	0	0	0	0	0	0	0	0	0	0	0	0	0	0	0	0	0	92	0	0	0	0	0	0	0	0	0	0	0	0	0	0	0	0	0	0	0	0	0	0
OTU01002	k__Bacteria							0	0	0	0	0	0	0	0	0	0	0	0	0	0	0	0	0	0	0	0	0	0	0	0	0	0	0	0	0	0	0	0	0	0	0	0	0	0	0	0	0	0
OTU01003	k__Bacteria							0	0	0	0	0	0	0	0	0	0	0	45	0	0	0	0	0	0	0	0	0	0	0	0	0	0	0	0	0	0	0	0	0	0	0	0	0	0	0	0	0	0
OTU01004	k__Bacteria							0	0	0	0	0	0	0	0	0	0	0	0	0	0	0	0	0	0	0	0	42	0	0	0	0	25	0	0	0	0	0	0	0	0	0	0	0	0	0	0	0	0
OTU01005	k__Bacteria							0	0	24	0	70	0	0	0	0	0	0	0	0	0	0	0	0	0	33	0	0	0	0	0	0	0	0	0	0	0	0	0	0	0	0	0	0	70	0	0	0	0
OTU01006	k__Bacteria							0	0	0	0	0	0	0	25	0	49	0	0	0	0	0	0	0	0	0	0	0	0	0	70	0	0	0	0	0	0	0	0	0	0	0	0	0	0	22	0	0	0
OTU01007	k__Bacteria							0	0	0	0	0	0	0	0	0	0	0	0	0	0	0	0	0	0	0	0	0	0	0	67	0	0	0	0	0	0	0	0	0	0	0	0	0	0	0	0	0	0
OTU01008	k__Bacteria							0	0	0	0	0	0	0	0	0	0	0	0	0	0	0	0	0	0	0	0	0	0	0	0	0	0	0	0	0	0	0	0	0	81	0	0	0	0	0	0	0	0
OTU01009	k__Bacteria	p__Firmicutes						0	0	0	0	0	0	0	0	0	0	0	0	0	0	0	0	0	0	0	0	0	0	0	0	0	0	0	0	0	0	0	0	0	0	0	0	0	0	0	0	0	0
OTU01010	k__Bacteria							0	0	0	0	0	0	0	0	0	0	0	39	0	140	0	0	0	0	0	0	0	0	0	0	0	0	0	0	0	0	0	0	0	0	0	0	0	0	0	0	0	0
OTU01011	k__Bacteria							0	0	0	0	0	0	0	0	0	0	0	0	78	0	0	0	0	0	0	0	0	0	0	0	0	0	0	0	0	0	0	0	0	0	0	0	0	0	0	0	0	0
OTU01012	k__Bacteria							0	0	0	0	0	0	0	0	0	0	0	0	0	196	0	0	0	0	0	0	0	0	0	0	0	0	0	0	0	0	0	0	0	0	0	0	0	0	0	0	0	0
OTU01013	k__Bacteria							0	0	0	0	0	0	0	0	0	0	0	0	0	0	0	0	0	0	0	20	25	0	0	0	0	0	0	0	0	0	0	0	0	0	0	0	0	0	12	0	0	0
OTU01014	Unassigned							0	0	0	0	0	0	0	0	0	0	0	0	0	0	0	0	0	0	0	0	0	0	0	0	0	0	0	0	0	0	0	0	0	0	0	107	0	0	0	0	0	0
OTU01015	Unassigned							0	0	0	0	0	0	0	0	0	0	0	0	0	0	0	0	0	0	0	0	0	0	0	0	0	0	0	0	0	0	0	0	0	0	0	0	0	71	0	0	0	0
OTU01016	k__Bacteria							0	0	0	0	0	0	0	0	0	0	0	0	0	0	0	0	0	0	0	0	0	0	0	0	0	0	0	0	0	0	0	0	0	0	0	0	0	0	0	0	0	0
OTU01017	k__Bacteria							0	17	0	0	0	0	0	0	0	0	0	0	0	0	0	0	0	0	0	0	0	0	0	0	0	0	0	0	0	0	0	0	0	0	0	0	0	0	0	0	0	0
OTU01018	k__Bacteria							0	0	35	0	0	0	0	0	0	0	0	0	0	0	0	0	0	0	39	0	0	0	0	0	0	0	36	0	0	0	0	21	0	0	0	0	0	0	0	36	0	9
OTU01019	k__Bacteria							0	0	0	0	0	0	0	32	0	0	0	0	0	0	0	0	0	0	0	0	0	0	24	0	0	0	0	0	0	0	0	0	0	0	28	38	0	0	0	0	0	0
OTU01020	k__Bacteria							0	0	0	0	0	0	0	0	0	0	0	0	0	0	0	0	0	0	0	0	0	0	60	0	0	0	0	0	0	0	0	0	0	0	0	0	0	0	65	0	0	0
OTU01021	k__Bacteria							0	0	0	58	0	0	0	0	0	0	0	0	0	0	0	0	0	0	0	0	0	0	0	0	0	0	0	0	0	0	0	0	36	0	0	0	0	0	67	0	0	0
OTU01022	k__Bacteria							0	0	0	0	0	0	0	0	0	194	0	0	0	0	0	0	0	0	0	0	0	0	0	0	0	0	0	0	0	0	0	0	0	0	0	0	0	0	0	0	0	0
OTU01023	k__Bacteria							0	0	0	0	0	0	0	0	0	0	0	0	0	26	0	0	0	0	0	0	0	0	0	0	11	0	0	0	0	0	0	0	0	0	0	0	0	0	19	44	0	45
OTU01024	k__Bacteria							66	0	0	0	0	40	0	0	0	0	0	0	0	28	0	0	0	0	0	0	0	0	0	0	44	0	0	0	0	0	0	0	0	0	0	0	0	0	0	15	0	0
OTU01025	k__Bacteria							0	0	0	0	74	0	0	0	0	0	0	0	0	0	0	0	0	0	0	0	0	0	0	0	0	0	0	0	0	0	0	0	0	0	0	0	49	0	0	70	0	0
OTU01026	k__Bacteria							0	0	0	0	0	0	0	0	0	0	0	0	0	0	0	0	0	0	0	0	0	0	0	0	0	0	0	0	0	0	0	0	0	0	0	0	0	0	0	0	0	0
OTU01027	k__Bacteria							0	0	25	0	0	0	0	0	0	0	0	0	0	8	0	0	0	0	0	0	46	0	0	0	0	0	0	0	0	17	0	0	22	16	0	0	9	0	0	0	0	11
OTU01028	k__Bacteria							0	0	0	0	0	0	0	0	0	48	0	0	0	0	0	0	0	0	0	55	17	0	0	0	0	0	0	0	0	0	0	0	0	0	0	0	0	0	0	0	0	0
OTU01029	k__Bacteria							0	0	0	0	0	0	0	0	0	0	0	0	0	0	0	0	66	46	0	0	0	0	0	0	0	0	0	0	0	0	0	0	0	0	0	0	0	0	0	0	0	0
OTU01030	k__Bacteria							0	0	0	0	0	0	0	0	0	0	0	0	0	0	0	0	0	0	0	0	0	0	0	192	0	0	0	0	0	0	0	0	0	0	0	0	0	0	0	0	0	0
OTU01031	k__Bacteria							0	0	0	0	0	0	0	191	0	0	0	0	0	0	0	0	0	0	0	0	0	0	0	0	0	0	0	0	0	0	0	0	0	0	0	0	0	0	0	0	0	0
OTU01032	k__Bacteria							17	0	26	0	0	0	0	35	0	0	0	0	0	0	0	0	0	0	0	0	0	0	0	0	0	0	0	0	0	0	0	0	0	0	0	0	0	0	0	0	0	0
OTU01033	Unassigned							52	21	0	0	0	0	0	0	0	0	0	0	17	0	0	0	0	0	0	0	0	26	0	0	0	0	0	0	0	0	0	0	0	0	0	37	0	0	0	19	0	0
OTU01034	k__Bacteria							71	0	0	0	0	0	0	0	71	0	0	0	0	0	0	0	0	0	0	0	0	0	0	0	0	0	0	0	0	0	0	0	48	0	0	0	0	0	0	0	0	0
OTU01035	k__Bacteria							0	0	0	0	0	0	15	0	0	0	0	0	0	0	0	0	0	41	43	0	0	0	0	0	0	0	0	0	0	0	0	0	0	0	0	0	0	0	0	0	0	0
OTU01036	k__Bacteria							0	0	0	0	0	0	0	39	0	0	0	0	0	16	0	0	0	0	0	0	0	0	0	0	33	0	0	0	0	0	0	0	0	0	0	27	0	0	0	0	0	0
OTU01037	k__Bacteria							0	0	0	0	0	0	0	0	0	0	0	0	0	0	0	0	0	0	0	0	0	0	0	112	78	0	0	0	0	0	0	0	0	0	0	0	0	0	0	0	0	0
OTU01038	k__Bacteria							0	0	0	0	0	0	0	0	0	0	0	0	0	0	0	0	0	0	0	0	0	0	0	0	0	0	0	0	0	0	0	0	0	0	0	0	0	0	0	0	0	0
OTU01039	k__Bacteria							0	0	0	0	0	0	0	0	0	36	0	47	0	0	0	0	0	0	0	0	0	0	0	0	0	0	37	0	0	0	0	0	0	0	0	0	0	0	0	0	0	0
OTU01040	k__Bacteria							0	0	0	0	0	0	0	0	0	0	72	0	0	0	0	0	0	0	0	0	0	0	0	0	0	0	0	0	0	0	0	0	0	0	0	0	0	0	0	0	0	0
OTU01041	k__Bacteria							0	0	0	0	0	0	0	0	0	0	0	0	0	0	0	0	0	0	0	0	0	0	0	0	0	0	0	0	0	0	0	0	0	0	0	0	0	0	95	0	0	0
OTU01042	k__Bacteria							0	0	0	0	0	0	0	0	0	0	0	0	0	0	0	0	0	0	0	0	0	0	0	0	0	0	0	0	0	0	0	0	0	0	0	0	0	0	0	0	0	0
OTU01043	k__Bacteria	p__Proteobacteria						0	0	0	0	0	0	0	0	0	0	78	0	0	0	0	0	0	0	0	0	0	0	0	0	0	0	0	0	0	0	0	0	0	0	0	0	0	0	0	0	0	0
OTU01044	k__Bacteria							0	0	0	0	0	0	0	0	0	0	0	0	0	0	37	0	62	0	0	0	0	0	0	0	0	0	52	0	0	0	0	37	0	0	0	0	0	0	0	0	0	0
OTU01045	k__Bacteria							0	0	0	0	0	0	0	0	0	0	0	0	0	0	0	0	0	0	0	0	0	0	0	0	0	0	0	0	0	0	0	0	0	0	0	0	0	0	0	0	26	0
OTU01046	k__Bacteria	p__Firmicutes						0	0	0	0	0	0	0	0	0	0	0	0	0	0	0	0	0	0	0	0	0	0	0	0	0	0	0	0	0	0	0	0	0	0	0	0	0	0	0	0	0	0
OTU01047	k__Bacteria							0	0	0	0	0	0	0	0	0	0	0	0	0	0	0	0	0	0	0	0	0	0	0	0	0	0	0	0	0	0	0	0	0	0	0	0	0	0	0	0	0	0
OTU01048	k__Bacteria							0	0	70	0	0	0	0	0	0	0	0	0	0	117	0	0	0	0	0	0	0	0	0	0	0	0	0	0	0	0	0	0	0	0	0	0	0	0	0	0	0	0
OTU01049	Unassigned							0	0	0	0	0	0	58	0	0	0	0	0	0	0	0	0	26	0	0	0	0	0	0	0	0	0	0	0	0	0	0	0	0	0	0	0	0	0	0	0	0	0
OTU01050	k__Bacteria							0	0	0	0	0	0	0	0	0	0	0	36	0	47	0	0	0	0	0	0	0	0	0	0	0	0	0	0	0	8	0	0	0	0	0	32	0	0	0	0	0	0
OTU01051	k__Bacteria							0	0	0	0	0	0	0	0	0	0	0	0	0	0	0	0	0	0	0	0	0	0	0	0	0	0	0	95	0	0	0	0	0	0	0	0	0	0	0	0	0	0
OTU01052	k__Bacteria							0	0	0	0	0	0	0	0	0	0	0	0	0	0	0	0	0	0	0	0	0	0	0	0	0	0	0	0	0	0	0	0	34	0	0	0	0	0	0	0	53	0
OTU01053	k__Bacteria							186	0	0	0	0	0	0	0	0	0	0	0	0	0	0	0	0	0	0	0	0	0	0	0	0	0	0	0	0	0	0	0	0	0	0	0	0	0	0	0	0	0
OTU01054	k__Bacteria							0	0	0	47	0	0	0	0	0	0	0	0	0	0	0	0	0	0	0	0	0	0	0	0	0	0	0	0	0	0	0	0	0	0	0	0	0	0	0	0	0	0
OTU01055	k__Bacteria							0	0	0	0	17	0	0	0	0	0	0	0	0	0	0	0	0	0	0	0	0	0	0	0	0	0	0	0	0	0	0	0	0	0	0	0	0	0	0	0	0	0
OTU01056	k__Bacteria							0	0	0	0	0	0	20	0	0	0	8	0	0	31	21	0	0	0	0	0	0	0	0	0	0	0	0	0	0	0	33	19	0	0	0	31	0	0	0	0	0	0
OTU01057	k__Bacteria	p__Proteobacteria						0	0	0	0	0	0	0	76	0	0	24	0	0	0	41	0	0	0	0	0	0	0	0	0	0	0	0	0	0	0	0	0	0	0	0	0	0	45	0	0	0	0
OTU01058	k__Bacteria	p__Proteobacteria	c__Alphaproteobacteria					0	0	0	0	0	0	0	0	0	0	0	0	37	0	0	0	0	0	0	0	0	0	0	0	0	0	0	0	0	0	0	0	0	0	0	29	0	0	0	11	0	0
OTU01059	k__Bacteria							0	0	0	0	0	0	0	0	0	0	0	0	0	0	0	0	0	0	0	0	0	0	0	0	0	0	0	0	0	0	39	0	0	0	0	0	0	0	0	0	0	0
OTU01060	k__Bacteria							0	0	0	0	0	0	0	0	0	0	0	0	0	0	0	0	0	0	0	0	0	0	0	0	0	0	0	0	0	0	0	0	0	0	0	28	0	33	0	0	0	0
OTU01061	Unassigned							0	0	23	0	0	43	0	0	0	0	0	0	0	0	0	13	0	0	0	0	0	0	0	0	32	0	0	0	0	0	0	0	0	0	0	0	0	33	0	0	0	0
OTU01062	k__Bacteria							0	0	0	0	0	0	0	82	0	42	0	0	0	0	0	0	0	0	0	0	0	0	0	0	0	0	0	0	0	0	0	0	0	0	0	0	0	0	0	0	0	0
OTU01063	k__Bacteria							0	0	0	0	0	0	0	0	35	0	0	0	0	0	0	0	0	0	0	0	0	0	0	0	0	0	0	0	0	0	0	0	0	0	41	0	0	0	0	0	0	0
OTU01064	k__Bacteria							0	0	0	0	0	0	0	0	0	0	0	0	118	0	0	0	0	0	0	0	67	0	0	0	0	0	0	0	0	0	0	0	0	0	0	0	0	0	0	0	0	0
OTU01065	k__Bacteria							0	0	0	0	0	0	0	0	0	0	0	0	0	0	0	0	0	30	0	0	0	29	0	0	0	0	0	0	0	0	0	0	0	0	53	0	0	0	0	0	0	24
OTU01066	k__Bacteria							0	0	0	56	0	0	0	0	0	0	0	0	0	0	0	0	0	0	0	0	0	0	0	0	0	0	0	0	0	0	0	0	0	0	36	0	0	0	0	0	0	0
OTU01067	k__Bacteria							0	0	0	0	184	0	0	0	0	0	0	0	0	0	0	0	0	0	0	0	0	0	0	0	0	0	0	0	0	0	0	0	0	0	0	0	0	0	0	0	0	0
OTU01068	k__Bacteria							0	0	0	0	20	0	0	0	0	0	0	0	0	0	0	0	0	0	0	0	0	0	29	0	0	0	0	0	0	0	0	0	0	29	0	0	0	0	0	32	0	26
OTU01069	k__Bacteria							0	0	0	0	0	0	0	0	74	0	0	0	0	0	0	0	0	0	0	0	0	0	0	0	0	0	0	0	0	0	0	0	0	0	0	0	0	0	0	0	68	0
OTU01070	k__Bacteria							0	0	0	0	0	0	0	0	0	0	0	0	0	0	59	0	0	0	0	0	0	0	0	0	0	0	0	0	0	0	0	0	0	0	0	0	124	0	0	0	0	0
OTU01071	k__Bacteria							0	0	0	0	0	0	0	0	0	83	0	0	0	0	0	0	0	0	0	0	0	0	0	0	0	0	0	0	0	0	0	0	0	0	0	0	0	0	0	0	0	99
OTU01072	k__Bacteria							0	0	63	0	0	0	0	0	0	0	42	0	0	0	0	0	0	0	0	15	0	0	0	0	0	0	0	0	0	0	0	51	0	0	0	0	0	0	0	0	0	0
OTU01073	Unassigned							0	0	0	0	61	0	0	0	0	0	0	0	0	0	0	0	0	0	0	0	0	0	0	0	0	0	0	0	0	0	0	0	0	0	0	0	0	0	0	0	0	0
OTU01074	k__Bacteria							0	0	0	0	0	74	0	0	0	0	0	0	0	0	0	0	0	0	0	0	0	0	0	107	0	0	0	0	0	0	0	0	0	0	0	0	0	0	0	0	0	0
OTU01075	k__Bacteria							0	0	0	0	0	0	0	74	0	0	0	0	0	0	0	0	0	0	0	0	0	0	0	0	0	0	0	0	0	0	0	0	0	0	0	0	0	0	0	0	0	0
OTU01076	k__Bacteria							0	0	0	0	0	0	0	0	67	0	27	0	0	0	0	0	0	0	0	0	0	0	0	0	0	0	0	0	0	0	0	0	0	0	0	0	0	0	0	0	0	0
OTU01077	k__Bacteria							0	0	0	0	0	0	0	0	0	0	0	0	0	97	0	0	0	0	0	0	32	0	0	0	0	0	0	0	0	0	0	0	0	0	0	0	0	0	0	0	0	0
OTU01078	k__Bacteria	p__Proteobacteria						0	0	0	0	0	0	0	0	0	0	0	0	0	0	0	0	0	0	0	0	0	0	0	0	0	0	0	0	0	0	0	0	0	0	60	0	0	0	0	0	0	0
OTU01079	k__Bacteria							42	0	0	0	48	0	0	0	0	0	0	0	0	0	0	0	0	41	0	0	0	0	0	0	0	0	0	0	0	0	0	0	0	0	0	0	0	0	0	0	0	0
OTU01080	k__Bacteria	p__Firmicutes						0	0	0	0	41	0	0	0	0	0	0	0	0	0	0	0	0	0	0	55	0	0	0	0	0	0	0	0	0	0	0	0	0	0	0	0	0	0	0	0	0	0
OTU01081	k__Bacteria							95	0	0	0	0	0	0	0	0	0	0	0	0	0	0	0	0	0	0	0	0	0	0	0	83	0	0	0	0	0	0	0	0	0	0	0	0	0	0	0	0	0
OTU01082	k__Bacteria							0	31	0	0	0	0	0	0	0	0	0	0	0	0	0	0	0	0	0	0	0	0	70	0	0	0	0	0	0	0	0	0	0	0	0	0	29	0	0	0	0	0
OTU01083	k__Bacteria							0	0	12	0	0	14	0	0	0	0	0	0	0	0	0	0	0	0	0	0	0	33	0	27	0	0	0	0	0	0	11	0	31	0	0	0	0	0	0	0	0	0
OTU01084	k__Bacteria							0	0	0	0	0	0	0	0	0	0	0	0	0	36	0	0	0	0	0	0	0	0	0	0	0	0	0	0	0	0	0	0	0	0	0	20	9	0	0	14	13	0
OTU01085	k__Bacteria							0	0	0	0	0	0	0	0	0	0	0	0	0	0	0	0	0	0	0	0	0	0	0	0	0	0	0	0	0	0	0	0	83	0	0	0	95	0	0	0	0	0
OTU01086	k__Bacteria							0	0	0	0	0	0	0	0	0	0	0	0	0	0	0	0	0	0	0	0	0	0	0	0	0	0	0	0	0	0	0	0	0	0	0	0	0	0	0	45	45	0
OTU01087	k__Bacteria							0	0	0	0	0	0	0	0	0	0	0	0	0	0	0	0	0	0	0	0	0	0	0	0	0	0	0	0	0	0	0	0	0	0	0	0	0	0	0	0	0	0
OTU01088	k__Bacteria							92	0	0	0	0	0	0	0	0	0	0	0	0	0	0	52	0	0	0	0	0	0	0	0	0	0	0	0	0	0	0	0	0	0	0	0	0	0	0	0	0	0
OTU01089	Unassigned							0	32	0	0	0	0	0	0	0	0	0	0	0	0	0	74	0	0	0	0	0	0	0	0	0	0	0	0	0	0	0	29	0	0	0	0	0	0	0	0	0	0
OTU01090	k__Bacteria							0	0	0	0	0	0	0	0	0	89	0	0	0	0	0	0	0	0	0	0	0	0	0	0	0	0	0	0	0	0	0	0	0	0	0	0	0	0	0	0	0	0
OTU01091	k__Bacteria							0	0	0	0	0	0	0	0	0	0	0	0	0	0	0	0	0	0	0	0	0	0	0	0	0	0	50	0	0	0	0	0	0	0	0	0	0	0	0	24	0	0
OTU01092	k__Bacteria							0	0	0	0	0	0	0	0	0	0	0	0	0	0	0	0	0	0	0	0	0	0	0	0	0	0	0	0	0	0	0	0	0	0	0	0	0	0	0	0	0	0
OTU01093	k__Bacteria							0	0	0	0	0	0	0	0	0	0	0	0	0	0	0	0	0	0	0	0	0	0	0	0	0	0	0	0	0	0	0	0	0	0	0	0	0	0	0	0	0	0
OTU01094	Unassigned							0	94	0	0	0	0	0	0	0	0	0	0	0	0	0	0	0	0	0	0	0	0	0	15	0	0	0	0	0	67	0	0	0	0	0	0	0	0	0	0	0	0
OTU01095	k__Bacteria							0	30	0	41	0	0	0	0	0	0	0	0	0	0	0	0	0	0	0	0	0	0	0	0	0	0	0	0	0	0	0	0	0	0	0	0	0	0	0	0	0	0
OTU01096	k__Bacteria							0	0	0	0	0	0	35	0	0	0	0	0	0	0	0	0	0	0	0	0	0	0	0	0	0	0	0	0	0	0	0	15	11	0	0	0	0	0	0	0	0	0
OTU01097	k__Bacteria							0	0	0	0	0	0	0	65	0	0	0	0	0	0	0	0	0	0	0	0	0	0	0	0	0	0	0	0	0	0	0	0	0	0	0	0	0	0	0	0	0	0
OTU01098	k__Bacteria							0	0	0	0	0	0	0	0	0	0	0	0	0	0	0	0	0	0	0	31	0	0	0	0	0	0	0	0	0	30	0	0	0	0	0	0	0	0	0	0	0	0
OTU01099	k__Bacteria							0	0	0	0	0	0	0	0	0	0	0	0	0	0	0	0	0	0	0	0	0	0	0	0	0	0	0	0	0	0	0	0	0	0	0	0	0	0	0	0	0	0
OTU01100	k__Bacteria	p__Firmicutes						0	0	0	0	0	175	0	0	0	0	0	0	0	0	0	0	0	0	0	0	0	0	0	0	0	0	0	0	0	0	0	0	0	0	0	0	0	0	0	0	0	0
OTU01101	k__Bacteria							0	0	0	0	0	0	0	0	0	0	0	0	74	0	0	0	0	0	0	0	0	0	0	0	0	0	0	0	0	0	0	0	0	0	0	0	0	0	0	0	0	0
OTU01102	k__Bacteria							0	0	0	0	0	0	0	0	0	0	0	0	0	0	0	0	0	0	0	0	0	0	0	0	0	72	0	0	0	0	0	0	0	0	0	0	0	51	0	0	52	0
OTU01103	k__Bacteria							0	0	0	25	0	0	0	25	0	0	0	0	0	0	0	0	0	0	0	33	0	0	0	0	0	0	0	0	0	39	0	0	0	0	0	0	0	0	0	0	0	0
OTU01104	k__Bacteria							0	0	0	0	0	61	0	0	0	0	0	0	0	0	0	0	0	0	0	0	0	0	0	0	0	0	0	0	0	0	0	44	0	0	0	0	0	0	0	0	0	0
OTU01105	k__Bacteria							0	0	0	0	0	0	0	52	0	0	0	0	0	0	0	0	47	0	0	0	0	0	0	0	0	0	0	0	0	0	0	0	0	0	0	0	31	0	0	0	0	0
OTU01106	k__Bacteria	p__Proteobacteria	c__Gammaproteobacteria					0	0	0	0	0	0	0	0	0	0	0	0	0	0	0	0	0	0	0	0	0	0	0	0	0	44	0	0	0	0	0	0	0	0	0	0	0	0	0	0	0	0
OTU01107	k__Bacteria							0	0	0	0	0	0	0	0	0	0	0	0	0	0	0	0	0	0	0	0	0	0	0	0	0	0	0	0	0	0	0	0	0	0	0	0	0	0	0	0	0	0
OTU01108	k__Bacteria							0	0	31	0	0	0	0	0	0	0	0	0	0	0	0	0	0	0	22	0	0	0	0	0	0	0	0	0	0	0	0	0	0	0	0	0	0	0	0	0	0	13
OTU01109	k__Bacteria							23	0	0	0	0	0	0	0	0	0	0	0	0	0	0	0	0	0	0	0	0	0	0	0	0	0	0	0	0	0	26	0	0	0	0	0	0	0	0	0	0	0
OTU01110	k__Bacteria							0	0	0	84	0	0	0	0	0	0	0	0	0	0	0	0	0	0	0	0	0	0	0	0	0	0	0	0	0	0	0	0	0	0	0	0	0	0	0	0	0	0
OTU01111	k__Bacteria							0	0	0	0	0	0	0	0	0	0	0	0	0	0	0	0	0	0	0	0	61	0	0	0	0	0	0	0	0	0	0	0	0	0	0	0	0	0	0	0	0	0
OTU01112	k__Bacteria							0	0	0	0	0	0	0	0	0	0	0	0	0	0	0	0	0	0	0	0	0	0	0	0	0	0	0	0	0	0	0	0	0	0	0	0	0	0	0	0	0	0
OTU01113	k__Bacteria							0	0	0	0	0	0	0	0	0	44	0	0	0	0	0	0	0	0	0	0	0	0	0	0	0	0	0	0	0	0	0	0	0	43	0	0	0	0	48	0	0	0
OTU01114	k__Bacteria							0	0	0	0	0	0	0	0	0	0	0	0	0	0	0	0	0	0	0	0	0	0	0	0	0	0	0	0	0	0	0	0	0	0	0	0	0	0	0	0	0	0
OTU01115	k__Bacteria							0	0	0	0	0	0	0	0	0	0	0	0	0	0	0	0	0	0	0	0	0	0	0	0	0	0	0	0	0	0	0	0	0	0	0	0	0	0	0	0	0	0
OTU01116	k__Bacteria							0	0	0	0	45	0	0	0	0	0	0	0	0	0	0	0	0	0	0	0	0	0	0	0	0	0	0	0	0	0	0	0	0	0	0	0	0	0	0	0	0	0
OTU01117	k__Bacteria							0	0	0	0	0	0	0	0	0	0	0	0	0	0	0	0	0	0	0	0	0	52	0	0	0	0	0	0	0	0	0	76	0	0	0	0	0	0	0	0	0	0
OTU01118	k__Bacteria							0	0	0	0	0	0	0	0	0	0	0	0	0	0	0	0	0	0	0	0	0	0	0	0	0	0	0	0	0	0	0	0	0	0	0	83	0	0	0	0	0	0
OTU01119	k__Bacteria							0	0	0	0	0	0	0	0	0	0	0	0	0	0	26	0	0	0	0	0	0	0	0	0	0	0	0	0	0	0	0	0	0	0	0	0	0	0	0	7	0	0
OTU01120	k__Bacteria							0	0	0	0	0	0	31	0	38	0	0	0	0	0	0	0	0	0	0	11	0	0	0	0	0	0	0	0	0	0	0	0	0	0	0	0	0	0	0	0	0	0
OTU01121	k__Bacteria							0	0	0	0	0	0	0	0	0	0	0	0	0	0	0	0	0	0	0	0	0	74	0	0	0	0	0	0	0	0	0	0	0	0	0	0	94	0	0	0	0	0
OTU01122	k__Bacteria							0	0	0	0	0	0	0	0	0	0	0	0	0	0	0	0	0	0	0	0	0	0	56	0	0	0	0	0	0	0	0	0	0	0	0	0	0	36	0	0	0	0
OTU01123	k__Bacteria							0	0	0	0	0	0	0	0	0	0	0	0	0	0	0	0	0	0	0	0	0	0	0	0	0	0	0	0	0	0	0	0	0	0	0	0	0	0	0	0	0	0
OTU01124	k__Bacteria							0	0	0	0	0	0	0	0	0	0	0	0	0	0	0	0	0	0	0	0	0	0	99	0	0	0	0	0	0	68	0	0	0	0	0	0	0	0	0	0	0	0
OTU01125	k__Bacteria							0	0	0	0	0	0	0	0	54	0	112	0	0	0	0	0	0	0	0	0	0	0	0	0	0	0	0	0	0	0	0	0	0	0	0	0	0	0	0	0	0	0
OTU01126	k__Bacteria							0	0	0	0	0	0	0	0	0	0	0	0	0	0	13	0	0	0	0	0	0	0	0	0	0	0	0	0	0	0	0	0	0	0	0	0	0	0	0	0	0	0
OTU01127	k__Bacteria							0	0	0	0	0	0	0	0	0	0	0	0	0	0	0	0	0	0	0	0	0	46	0	0	0	0	0	0	0	0	0	0	0	0	0	0	0	0	0	0	0	47
OTU01128	k__Bacteria							0	0	0	0	0	0	0	0	0	0	0	0	0	0	0	0	0	0	0	0	0	0	0	0	0	0	0	35	30	0	0	0	0	0	0	0	0	0	0	29	0	0
OTU01129	k__Bacteria							0	42	0	0	0	0	0	0	0	0	0	0	0	0	0	0	0	0	0	0	0	0	0	0	0	73	0	0	0	0	0	0	0	0	0	0	0	0	0	0	0	0
OTU01130	k__Bacteria							0	0	24	0	0	0	0	0	0	0	0	0	0	0	0	62	0	0	0	0	0	0	0	0	0	0	0	0	31	0	0	0	0	0	0	17	0	0	0	0	0	0
OTU01131	k__Bacteria							0	0	0	0	0	0	0	0	0	0	0	0	0	0	0	0	0	0	44	0	0	0	0	0	0	0	72	0	0	0	0	0	0	0	0	0	0	0	0	0	0	0
OTU01132	k__Bacteria							0	0	0	0	0	0	0	0	0	0	0	0	0	0	0	0	0	0	0	0	0	0	0	0	0	0	0	0	0	0	0	0	0	0	0	0	0	0	0	0	0	0
OTU01133	k__Bacteria							23	0	0	49	0	0	0	0	0	0	0	0	0	0	0	0	0	0	0	0	0	0	0	0	0	0	0	0	0	0	0	12	0	0	20	0	0	0	0	0	0	0
OTU01134	k__Bacteria							0	0	0	37	0	0	23	0	0	0	0	0	9	0	0	0	0	29	0	0	0	0	0	0	0	0	0	0	0	0	0	0	0	0	0	0	0	0	0	0	0	0
OTU01135	k__Bacteria							0	0	0	0	0	0	0	0	0	0	0	0	0	0	0	0	0	0	0	0	0	0	0	24	0	0	0	0	0	0	0	0	0	0	22	0	0	18	0	0	0	30
OTU01136	k__Bacteria	p__Proteobacteria						0	0	0	0	0	0	0	0	0	0	0	0	0	0	0	0	0	0	0	0	0	0	0	0	0	0	0	66	0	0	0	0	0	0	0	0	0	0	0	0	39	0
OTU01137	Unassigned							0	0	0	0	0	59	0	0	0	0	0	0	0	0	0	0	0	0	0	47	0	0	0	0	0	0	0	0	0	0	0	0	0	0	0	0	0	0	0	0	0	0
OTU01138	k__Bacteria							0	0	0	0	0	0	0	0	0	0	0	0	8	0	0	0	0	0	0	0	0	0	0	0	0	0	0	0	0	0	0	0	0	0	0	6	13	0	0	0	0	0
OTU01139	k__Bacteria							0	0	0	0	0	0	0	0	0	0	0	0	0	0	0	0	81	0	0	0	0	0	0	0	0	0	0	0	0	0	0	0	0	0	0	0	0	0	0	0	0	0
OTU01140	k__Bacteria	p__Proteobacteria	c__Alphaproteobacteria	o__Rhodospirillales	f__Acetobacteraceae			0	0	0	0	0	0	0	0	0	0	56	0	0	0	0	0	0	0	0	29	0	0	0	0	0	0	0	0	0	0	0	11	0	0	0	0	20	0	0	0	0	0
OTU01141	k__Bacteria							0	39	0	0	0	0	0	41	0	0	0	0	0	0	0	0	0	0	0	0	0	0	0	0	48	0	0	0	0	0	0	0	0	0	0	0	0	0	0	33	0	0
OTU01142	k__Bacteria	p__Firmicutes	c__Erysipelotrichi	o__Erysipelotrichales	f__Erysipelotrichaceae	g__Clostridium	s__spiroforme	0	0	0	0	0	0	0	0	0	0	0	0	0	0	0	0	0	0	0	0	0	0	0	0	0	0	0	0	0	0	0	0	0	0	0	0	0	0	0	0	0	0
OTU01143	k__Bacteria							0	0	0	10	0	0	0	0	0	0	0	0	40	0	0	0	26	0	0	0	0	0	0	0	0	0	0	0	11	0	10	0	0	0	0	0	0	0	0	0	0	14
OTU01144	k__Bacteria							0	0	0	0	0	0	0	0	0	160	0	0	0	0	0	0	0	0	0	0	0	0	0	0	0	0	0	0	0	0	0	0	0	0	0	0	0	0	0	0	0	0
OTU01145	k__Bacteria							0	0	0	0	0	0	0	0	0	0	0	0	0	70	0	0	0	0	0	0	0	0	0	0	0	0	58	0	0	0	32	0	0	0	0	0	0	0	0	0	0	0
OTU01146	k__Bacteria							0	0	0	0	0	0	0	0	0	0	0	0	0	32	0	0	0	0	0	0	0	0	0	0	0	0	0	0	0	0	0	0	0	0	0	0	0	0	0	0	0	0
OTU01147	k__Bacteria	p__Proteobacteria						0	0	0	0	0	0	0	0	0	0	0	0	0	0	60	0	0	0	49	0	0	0	0	0	0	0	0	0	0	0	0	0	0	0	51	0	0	0	0	0	0	0
OTU01148	k__Bacteria							0	0	0	0	0	0	0	0	0	0	0	0	0	0	0	0	0	0	0	0	66	0	0	0	0	0	0	0	0	0	0	0	0	0	0	0	0	0	0	0	0	0
OTU01149	k__Bacteria							0	0	0	0	0	0	0	0	0	0	0	0	0	0	0	0	0	0	0	0	0	0	0	0	0	0	0	0	0	0	0	0	0	83	0	0	0	0	0	0	0	0
OTU01150	k__Bacteria							0	47	0	0	27	0	0	0	0	0	0	23	0	0	0	0	0	0	0	7	0	0	0	32	0	0	0	0	0	0	0	0	0	0	0	0	0	0	0	0	0	0
OTU01151	k__Bacteria							0	0	0	0	0	0	0	0	0	0	0	0	0	55	0	0	0	0	0	0	0	0	0	0	0	0	0	0	0	0	0	0	0	12	0	0	0	0	0	0	0	0
OTU01152	k__Bacteria							0	0	0	0	0	0	0	0	0	0	0	0	0	159	0	0	0	0	0	0	0	0	0	0	0	0	0	0	0	0	0	0	0	0	0	0	0	0	0	0	0	0
OTU01153	k__Bacteria							0	0	0	0	0	0	0	0	0	0	0	0	0	0	0	0	0	0	65	0	51	0	0	0	0	0	0	0	0	0	0	0	0	0	0	0	0	0	0	0	0	0
OTU01154	k__Bacteria							0	0	0	0	0	0	0	0	0	0	0	0	0	0	0	0	0	0	0	0	0	0	0	0	0	68	0	0	0	0	0	0	0	0	0	0	0	0	0	53	0	0
OTU01155	k__Bacteria							0	0	0	0	0	0	0	0	0	0	0	0	0	0	0	0	0	0	0	0	0	0	0	0	0	0	0	0	27	0	0	0	0	0	0	0	0	0	0	0	0	0
OTU01156	k__Bacteria							78	0	0	0	0	0	0	0	0	0	0	0	0	0	0	0	0	0	0	0	0	0	0	0	0	0	0	0	0	0	0	0	0	0	0	0	0	0	0	0	0	0
OTU01157	k__Bacteria							0	0	0	66	0	0	0	0	0	0	0	0	0	0	0	0	0	0	0	0	92	0	0	0	0	0	0	0	0	0	0	0	0	0	0	0	0	0	0	0	0	0
OTU01158	k__Bacteria							0	0	0	31	0	0	0	0	0	0	0	0	0	85	0	0	0	0	0	0	0	0	0	0	0	0	0	0	0	0	0	0	0	0	0	0	0	42	0	0	0	0
OTU01159	Unassigned							0	0	0	0	0	0	0	0	0	0	0	0	59	0	0	0	0	0	0	0	31	0	0	0	0	0	0	0	0	0	0	0	0	0	0	0	0	0	0	19	0	0
OTU01160	k__Bacteria							0	0	0	0	0	0	0	0	0	0	0	0	0	0	0	0	0	0	0	0	0	0	0	158	0	0	0	0	0	0	0	0	0	0	0	0	0	0	0	0	0	0
OTU01161	k__Bacteria							0	0	0	0	0	0	0	0	0	0	0	0	0	0	0	0	0	0	0	0	0	0	0	0	0	29	0	49	0	0	0	0	48	0	0	0	0	0	32	0	0	0
OTU01162	k__Bacteria							0	0	0	0	0	0	0	0	0	0	0	0	0	0	0	0	0	0	0	0	0	0	0	0	0	0	0	0	0	0	0	0	0	0	0	0	0	0	0	0	0	0
OTU01163	k__Bacteria							0	32	0	0	0	0	0	0	0	0	0	0	0	0	0	0	0	0	0	0	0	0	0	65	0	0	0	0	0	0	0	0	0	0	0	0	0	0	60	0	0	0
OTU01164	k__Bacteria							0	0	0	0	0	0	41	0	0	0	0	0	0	0	0	0	0	0	0	0	0	0	0	0	0	0	0	0	0	0	0	0	0	0	0	0	0	66	0	0	0	0
OTU01165	k__Bacteria							0	0	0	0	0	0	0	14	0	0	0	0	35	0	0	0	0	23	27	0	0	0	0	0	0	0	0	0	0	0	0	0	0	0	0	0	0	0	25	0	0	0
OTU01166	k__Bacteria							0	0	0	0	0	0	0	0	0	0	22	0	0	0	0	0	0	51	0	0	0	0	0	0	0	0	0	0	0	0	0	0	0	0	0	0	0	0	0	0	0	0
OTU01167	k__Bacteria							0	0	0	0	0	0	0	0	0	0	0	0	0	28	0	0	44	0	0	49	0	0	0	0	0	0	0	36	0	0	0	0	0	0	0	0	0	0	0	0	0	0
OTU01168	k__Bacteria							0	0	0	0	0	0	0	0	0	0	0	0	0	0	0	0	0	0	0	0	0	56	0	0	0	0	0	0	0	0	0	0	0	0	0	0	0	0	0	47	0	0
OTU01169	k__Bacteria							0	0	0	0	0	0	0	0	0	0	0	0	0	0	0	0	0	0	0	0	0	0	0	0	0	0	0	0	0	0	0	0	0	0	0	0	0	0	0	0	0	0
OTU01170	k__Bacteria							0	46	0	0	0	0	0	0	0	0	0	0	0	0	0	0	0	0	0	0	0	0	0	0	0	0	0	0	0	0	0	0	0	0	35	0	0	0	0	0	0	0
OTU01171	Unassigned							0	0	0	0	0	0	0	34	0	0	0	0	0	0	0	0	18	0	0	0	0	0	0	0	0	0	0	0	0	0	0	0	0	0	0	0	0	0	0	0	0	0
OTU01172	Unassigned							0	0	0	0	0	0	0	0	119	0	0	0	0	0	0	0	37	0	0	0	0	0	0	0	0	0	0	0	0	0	0	0	0	0	0	0	0	0	0	0	0	0
OTU01173	k__Bacteria							0	0	0	0	0	0	0	0	0	0	48	0	0	0	0	0	0	0	0	0	0	0	0	0	0	0	53	0	0	0	0	0	0	0	0	0	0	0	0	0	0	0
OTU01174	k__Bacteria							0	0	0	0	0	0	0	0	0	0	0	0	0	0	0	0	0	0	0	0	0	0	0	0	0	0	0	0	0	0	0	0	0	0	0	0	0	0	0	0	0	0
OTU01175	k__Bacteria							31	31	0	0	0	0	0	0	0	0	13	16	0	0	14	0	0	0	0	0	0	0	0	0	0	0	0	0	0	0	0	0	0	0	0	0	0	0	0	0	0	0
OTU01176	k__Bacteria							0	0	24	0	0	0	0	0	0	0	0	0	0	0	0	0	0	0	0	0	0	0	0	0	0	0	0	0	0	0	0	0	0	0	0	0	0	0	0	0	0	0
OTU01177	k__Bacteria							0	0	0	0	0	0	0	0	0	0	35	0	0	0	0	0	0	0	0	0	0	0	0	0	0	0	0	0	0	0	0	0	0	0	0	0	0	0	0	0	0	0
OTU01178	k__Bacteria							0	0	0	0	0	0	0	0	0	0	0	0	0	0	0	0	0	0	0	19	0	0	0	0	0	0	0	0	0	0	64	0	16	0	0	0	0	0	0	0	0	0
OTU01179	Unassigned							0	0	0	0	0	0	0	0	50	0	0	0	0	0	0	0	0	0	45	19	0	0	0	0	0	0	0	18	0	0	0	0	0	0	0	0	22	0	0	0	0	0
OTU01180	k__Bacteria							0	0	0	0	0	0	0	0	0	0	0	0	0	52	0	0	0	0	0	0	0	0	0	0	0	0	0	0	0	0	0	0	0	0	0	0	0	0	0	0	0	0
OTU01181	k__Bacteria							0	0	38	0	0	0	0	0	0	0	0	0	0	0	0	0	0	0	0	0	52	0	8	0	0	0	0	9	26	0	0	0	0	0	0	0	0	0	0	0	0	0
OTU01182	k__Bacteria	p__Proteobacteria						0	0	0	0	0	0	0	43	0	0	0	0	0	0	0	0	0	0	0	0	0	0	0	0	0	0	0	0	59	0	0	0	51	0	0	0	0	0	0	0	0	0
OTU01183	k__Bacteria							0	0	0	0	0	0	0	0	0	0	0	0	93	0	0	0	0	0	0	0	0	0	0	0	0	0	0	0	0	0	0	0	0	0	0	0	0	0	0	0	0	0
OTU01184	k__Bacteria							0	0	0	0	0	0	0	0	0	0	0	0	30	0	0	0	0	0	0	0	0	0	0	0	0	0	0	0	0	0	0	0	0	0	0	0	0	0	123	0	0	0
OTU01185	k__Bacteria	p__Firmicutes						0	0	0	0	0	0	0	0	0	0	0	0	0	0	0	0	0	75	0	0	0	0	0	0	0	0	0	0	0	0	0	0	0	0	0	0	0	0	0	0	0	0
OTU01186	k__Bacteria							0	0	0	0	0	0	0	0	0	0	0	0	0	0	0	0	0	0	0	0	0	7	0	123	0	0	0	0	0	0	0	0	0	0	0	0	0	0	15	0	0	0
OTU01187	k__Bacteria							35	0	0	0	0	0	0	0	0	0	0	0	51	0	0	0	0	0	0	0	0	0	0	0	0	0	0	0	0	0	0	0	0	0	0	0	0	0	0	0	0	0
OTU01188	k__Bacteria							0	0	0	0	0	0	38	0	0	0	0	0	0	21	0	0	0	0	0	0	0	0	0	0	0	0	0	0	0	0	0	0	0	0	0	0	0	0	0	0	0	0
OTU01189	k__Bacteria							0	0	0	0	0	0	27	0	0	0	0	0	38	0	0	40	0	0	0	0	0	0	0	0	0	0	0	0	0	0	0	0	0	0	0	0	0	0	0	0	46	0
OTU01190	k__Bacteria							0	0	0	0	0	0	19	0	0	0	27	0	0	0	0	0	0	0	0	0	0	16	0	0	0	0	0	0	0	0	0	0	0	36	0	0	0	0	0	0	0	0
OTU01191	k__Bacteria							0	0	0	0	0	0	0	0	0	44	0	0	0	0	0	0	0	32	0	0	0	0	0	0	6	0	26	0	0	0	0	0	0	0	0	0	0	0	0	0	0	0
OTU01192	k__Bacteria							0	0	0	0	0	0	0	0	0	0	0	0	0	0	0	0	0	0	0	0	0	0	0	0	0	0	0	0	0	0	0	0	0	0	0	0	0	75	0	0	0	0
OTU01193	k__Bacteria							0	0	0	0	0	0	0	0	0	0	0	0	0	0	0	0	0	0	0	0	0	0	0	0	0	0	0	0	0	0	0	0	0	0	0	0	0	0	0	0	0	0
OTU01194	k__Bacteria							0	0	0	41	0	0	0	0	0	0	0	0	0	0	0	0	0	0	0	0	0	0	0	0	0	0	0	0	0	0	0	0	0	0	0	0	0	0	0	0	0	0
OTU01195	k__Bacteria							0	0	0	0	0	0	16	0	0	0	0	0	0	0	0	0	0	0	0	0	0	0	29	0	0	0	0	0	0	0	0	0	0	0	0	0	0	0	0	0	0	0
OTU01196	k__Bacteria							0	0	0	0	0	0	0	0	0	0	0	0	0	80	0	0	0	0	0	0	0	0	0	0	0	0	0	0	0	0	0	0	0	0	0	0	0	0	0	0	0	0
OTU01197	k__Bacteria							0	0	0	0	0	0	0	0	0	0	0	0	0	0	0	41	0	0	0	0	0	0	0	0	0	0	0	0	0	0	0	0	0	0	0	0	0	0	0	0	0	0
OTU01198	k__Bacteria							0	0	0	0	0	0	0	0	0	0	0	0	0	0	0	0	0	48	0	0	0	0	0	0	0	37	0	0	65	0	0	0	0	0	0	0	0	0	0	0	0	0
OTU01199	k__Bacteria							0	0	0	0	0	0	0	0	0	0	0	0	0	0	0	0	0	0	0	0	0	0	34	0	0	0	20	0	0	0	0	0	52	0	0	0	0	0	0	0	0	0
OTU01200	k__Bacteria							0	0	0	0	0	0	0	0	0	0	0	0	0	0	0	0	0	0	0	0	0	0	0	0	0	43	0	0	43	0	0	0	0	0	0	0	0	0	0	0	0	0
OTU01201	k__Bacteria							0	0	0	0	0	0	0	0	0	0	0	0	0	0	0	0	0	0	0	0	0	0	0	0	0	0	0	0	0	0	16	0	0	0	0	33	0	0	0	0	0	0
OTU01202	k__Bacteria							0	0	0	0	0	0	0	0	0	0	0	0	0	0	0	0	0	0	0	0	0	0	0	0	0	0	0	0	0	0	0	22	18	0	0	0	0	0	0	0	0	0
OTU01203	k__Bacteria							0	0	0	0	0	0	0	0	0	0	0	0	0	0	0	0	0	0	0	0	0	0	0	0	0	0	0	0	0	0	0	0	0	0	0	0	0	0	0	0	0	0
OTU01204	k__Bacteria							0	0	0	0	0	0	0	0	16	0	0	0	0	0	0	0	0	0	0	0	29	0	0	12	0	0	0	0	0	0	0	0	0	0	0	25	0	0	0	0	0	0
OTU01205	k__Bacteria							0	0	0	0	0	0	0	0	0	0	0	0	0	0	56	0	0	0	0	0	0	0	0	0	0	0	0	0	0	0	0	0	0	0	0	0	0	0	0	0	0	0
OTU01206	k__Bacteria							0	0	0	0	0	0	0	0	0	0	0	0	0	0	0	0	28	0	0	0	0	0	0	0	0	0	0	0	0	0	0	0	0	0	0	83	38	0	0	0	0	0
OTU01207	Unassigned							0	0	0	0	0	0	0	0	0	0	0	0	0	0	0	0	0	0	0	58	0	0	0	0	0	0	0	0	0	0	0	0	0	0	0	0	0	0	0	51	0	0
OTU01208	k__Bacteria							0	0	0	0	0	0	0	0	0	0	0	0	0	0	0	0	0	0	0	0	0	0	0	0	57	0	0	0	65	0	0	0	0	0	0	0	0	0	0	0	0	0
OTU01209	k__Bacteria							0	0	0	0	0	0	0	0	0	0	0	0	0	0	0	0	0	0	0	0	0	0	0	0	28	0	0	0	0	0	0	0	0	0	0	0	0	0	0	0	0	0
OTU01210	k__Bacteria							0	0	0	0	0	0	0	0	0	0	0	0	0	0	0	0	0	0	0	0	0	0	0	0	0	0	0	16	0	0	0	0	0	0	0	0	0	0	0	0	0	0
OTU01211	k__Bacteria							0	42	0	0	0	0	0	0	0	0	0	34	0	0	0	0	0	0	0	0	0	0	35	0	0	0	0	0	0	0	0	0	0	0	0	0	0	0	0	0	0	0
OTU01212	k__Bacteria							0	0	77	0	0	0	0	0	0	0	0	0	0	0	0	0	0	0	0	0	0	0	0	0	0	0	0	0	0	0	0	0	0	0	0	0	0	0	0	0	0	0
OTU01213	k__Bacteria							0	0	0	0	0	0	0	11	0	0	0	0	0	0	105	0	0	0	0	0	12	0	0	20	0	0	0	0	0	0	0	0	0	0	0	0	0	0	0	0	0	0
OTU01214	k__Bacteria							0	0	0	0	0	0	0	0	35	0	0	0	0	0	0	0	0	13	0	0	0	0	0	24	0	0	0	0	0	0	0	0	0	0	0	0	0	0	0	0	14	0
OTU01215	k__Bacteria							0	0	0	0	0	0	0	0	0	0	37	0	0	48	0	0	0	0	0	0	0	0	0	0	0	0	0	0	0	0	0	0	0	0	0	0	0	0	0	0	0	0
OTU01216	k__Bacteria							0	0	0	0	0	0	0	0	0	0	0	67	0	0	0	0	0	0	0	0	0	0	0	0	0	0	0	0	0	0	0	0	0	0	0	0	0	0	0	53	0	0
OTU01217	k__Bacteria							0	0	0	0	0	0	0	0	0	0	0	0	0	0	0	0	0	84	0	0	0	0	0	0	0	0	0	0	0	0	0	0	0	0	64	0	0	0	0	0	0	0
OTU01218	k__Bacteria							0	0	0	0	0	0	0	0	0	0	0	0	0	0	0	0	0	0	0	0	0	20	0	0	0	0	0	0	0	0	0	0	0	0	0	0	0	0	0	0	0	0
OTU01219	k__Bacteria							0	0	0	37	0	0	0	0	0	0	0	0	0	0	0	0	0	0	0	0	0	0	0	0	0	0	0	0	0	0	0	0	0	37	0	0	0	0	0	0	73	0
OTU01220	k__Bacteria							0	0	0	0	0	52	0	0	0	0	28	0	0	0	0	0	0	0	0	0	0	0	0	0	0	0	0	0	0	0	42	0	25	0	0	0	0	0	0	0	0	0
OTU01221	k__Bacteria							0	0	0	0	0	0	31	0	0	0	0	0	0	0	0	0	0	0	0	0	0	0	0	0	0	0	0	33	0	0	0	0	0	0	0	0	0	0	33	0	0	0
OTU01222	k__Bacteria							0	0	0	0	0	0	0	63	0	0	0	0	0	0	0	0	0	0	0	0	0	0	0	0	0	0	0	0	0	0	0	0	84	0	0	0	0	0	0	0	0	0
OTU01223	k__Bacteria							0	0	0	0	0	0	0	0	23	0	0	0	0	0	0	0	0	0	10	0	0	0	0	0	66	0	0	0	0	0	15	0	0	0	0	0	0	0	9	0	0	0
OTU01224	k__Bacteria							0	0	0	0	0	0	0	0	0	0	0	0	0	0	0	0	43	0	0	0	0	0	0	0	0	0	0	0	0	0	0	0	31	0	0	0	0	0	0	0	40	0
OTU01225	Unassigned							0	0	0	0	0	0	0	0	0	0	0	0	0	0	0	0	0	0	66	0	37	0	0	0	0	0	19	0	0	0	25	0	0	0	0	0	0	0	0	0	0	0
OTU01226	k__Bacteria							0	0	0	0	0	0	0	0	0	0	0	0	0	0	0	0	0	0	0	0	0	0	0	0	0	0	0	0	0	0	0	68	0	0	0	0	0	0	0	0	0	0
OTU01227	k__Bacteria							0	0	0	0	0	0	0	0	0	0	0	0	0	0	0	0	0	0	0	0	0	0	0	0	0	0	0	0	0	0	0	0	40	0	0	0	0	39	0	0	0	0
OTU01228	k__Bacteria							0	0	0	12	0	0	0	0	0	0	0	0	0	0	0	0	22	0	0	0	10	0	0	0	0	34	0	0	0	0	2	0	0	0	0	0	4	0	7	0	0	0
OTU01229	k__Bacteria							0	0	0	0	65	0	0	0	0	0	0	0	0	0	0	0	0	0	0	0	0	0	0	0	0	0	0	0	0	0	81	0	0	0	0	0	0	0	0	0	0	0
OTU01230	Unassigned							0	0	0	0	0	0	0	0	0	0	0	0	0	0	0	0	37	0	0	0	0	0	0	0	0	0	0	0	0	0	0	0	0	0	0	0	0	0	0	0	0	0
OTU01231	k__Bacteria							0	0	0	0	0	0	0	0	0	0	0	0	0	0	0	0	0	0	0	55	0	0	0	0	0	0	0	0	0	0	0	0	0	0	0	0	0	0	0	0	0	0
OTU01232	k__Bacteria							0	0	0	0	0	0	0	0	0	0	0	0	0	0	0	0	0	0	0	0	0	146	0	0	0	0	0	0	0	0	0	0	0	0	0	0	0	0	0	0	0	0
OTU01233	k__Bacteria							19	8	0	34	0	0	0	0	0	14	17	0	0	0	0	0	0	0	0	0	16	0	0	0	0	0	0	0	0	0	0	0	0	0	0	0	0	0	0	12	0	0
OTU01234	k__Bacteria							0	33	0	0	0	20	0	0	0	0	0	0	0	29	0	0	0	0	0	0	0	0	0	0	0	0	0	0	0	0	0	0	0	0	47	0	0	0	0	0	0	0
OTU01235	k__Bacteria							0	0	38	0	0	0	0	0	0	0	0	0	0	0	0	0	0	0	0	0	0	0	0	0	0	0	0	0	0	0	0	0	0	43	0	0	0	0	0	0	0	0
OTU01236	k__Bacteria							0	0	0	0	0	27	14	0	0	0	0	23	31	0	0	0	0	0	0	0	0	0	0	0	0	0	0	0	0	0	0	0	0	0	0	0	0	0	0	0	0	0
OTU01237	k__Bacteria							0	0	0	0	0	0	0	0	74	0	0	0	0	0	0	0	0	0	0	0	0	0	0	0	0	0	0	0	71	0	0	0	0	0	0	0	0	0	0	0	0	0
OTU01238	k__Bacteria							0	0	0	0	0	0	0	0	0	0	0	0	0	0	0	0	0	13	0	0	0	0	0	0	0	0	0	0	0	0	0	0	0	0	0	0	0	0	0	0	0	0
OTU01239	k__Bacteria							0	0	0	0	0	0	0	0	0	0	0	0	0	0	0	0	0	0	0	0	0	0	0	0	0	0	0	0	0	0	0	0	0	0	0	0	0	0	0	0	0	0
OTU01240	Unassigned							0	0	0	0	17	0	0	0	0	0	0	0	0	0	0	0	0	0	0	0	0	0	0	0	22	51	0	0	0	0	0	0	0	0	0	0	0	0	0	0	0	0
OTU01241	k__Bacteria							0	0	0	0	0	0	0	32	0	0	0	0	0	0	0	0	0	0	29	0	0	0	0	0	0	0	0	0	0	0	0	0	0	0	0	0	0	0	0	0	0	0
OTU01242	k__Bacteria							0	0	0	0	0	0	0	0	0	0	0	89	0	0	0	0	0	0	0	0	0	0	0	0	0	0	0	0	0	0	0	0	0	0	0	0	0	0	0	0	0	0
OTU01243	k__Bacteria							0	0	0	0	0	0	0	0	0	0	0	0	0	20	0	0	0	0	0	0	0	0	0	0	0	16	0	0	0	0	0	0	0	0	0	0	0	0	0	28	0	0
OTU01244	k__Bacteria							0	0	0	0	0	0	0	0	0	0	0	0	0	0	0	0	78	0	0	0	0	0	0	0	0	66	0	0	0	0	0	0	0	0	0	0	0	0	0	0	0	0
OTU01245	Unassigned							0	0	0	0	0	0	0	0	0	0	0	0	0	0	0	0	0	0	0	0	0	31	0	29	0	16	0	0	0	0	0	0	0	0	0	0	0	0	0	0	0	0
OTU01246	k__Bacteria							0	0	0	0	0	0	0	0	0	0	0	0	0	0	0	0	0	0	0	0	0	0	40	0	0	0	0	0	0	0	0	0	0	0	0	36	0	0	0	0	0	0
OTU01247	k__Bacteria							0	0	0	0	0	0	0	0	0	0	0	0	0	0	0	0	0	0	0	0	0	0	0	0	23	0	0	0	33	0	38	50	0	0	0	0	0	0	0	0	0	0
OTU01248	k__Bacteria							0	0	0	0	0	0	0	0	24	0	0	0	0	0	0	0	0	46	0	0	0	0	0	0	13	0	0	0	0	0	0	0	0	0	0	24	0	19	0	0	0	0
OTU01249	Unassigned							0	0	0	0	0	0	0	0	69	0	0	0	0	0	0	0	0	0	0	0	74	0	0	0	0	0	0	0	0	0	0	0	0	0	0	0	0	0	0	0	0	0
OTU01250	k__Bacteria							0	0	0	0	0	0	0	0	0	0	0	0	69	0	0	0	0	0	0	0	0	0	0	0	0	0	0	0	0	0	0	0	0	0	0	0	0	0	0	0	0	0
OTU01251	k__Bacteria							0	0	0	0	0	0	0	0	0	0	0	0	0	0	0	0	0	0	0	0	0	0	0	0	0	0	0	0	0	0	0	0	0	0	60	0	0	0	0	0	0	0
OTU01252	Unassigned							0	0	0	0	0	0	0	0	0	0	0	0	0	0	0	0	0	0	0	0	0	0	0	0	0	0	0	0	0	0	0	0	0	0	0	0	0	0	48	0	0	0
OTU01253	k__Bacteria							0	0	0	0	0	0	0	0	0	0	0	0	0	0	0	0	0	0	0	0	0	0	0	0	0	0	0	0	0	0	0	0	0	0	0	0	0	0	0	0	0	0
OTU01254	k__Bacteria							0	28	0	0	0	0	0	0	0	0	0	0	0	0	0	0	32	0	0	0	0	0	0	0	0	34	0	0	0	0	0	0	0	0	0	0	0	0	0	0	48	0
OTU01255	k__Bacteria							0	0	0	0	49	0	0	0	0	0	0	0	0	0	0	0	0	93	0	0	0	0	0	0	0	0	0	0	0	0	0	0	0	0	0	0	0	0	0	0	0	0
OTU01256	k__Bacteria							0	0	0	0	0	0	0	0	11	0	0	0	0	0	0	0	0	0	0	38	0	0	0	0	0	0	0	0	0	93	0	0	0	0	0	0	0	0	0	0	0	0
OTU01257	k__Bacteria							0	0	0	0	0	0	0	0	0	0	0	0	0	0	0	0	0	0	0	21	0	0	0	0	0	0	0	0	0	0	0	0	0	0	0	0	0	0	49	0	0	0
OTU01258	k__Bacteria							0	0	0	0	0	0	0	0	0	0	0	0	0	0	0	0	0	0	0	0	0	0	0	0	0	54	0	0	0	0	0	34	0	0	0	0	0	0	0	0	0	0
OTU01259	k__Bacteria							0	0	0	0	0	0	0	0	0	0	0	0	0	0	0	0	0	0	0	0	0	0	0	0	0	0	0	0	0	0	0	0	45	0	0	0	0	0	0	0	0	0
OTU01260	k__Bacteria							0	0	0	0	0	0	0	0	0	0	0	0	0	0	0	0	0	0	0	0	0	0	0	0	0	0	0	0	0	0	0	0	0	0	0	0	0	0	0	0	0	0
OTU01261	k__Bacteria							0	0	0	0	0	0	0	0	0	0	0	0	26	0	0	0	0	0	0	0	0	0	0	0	0	0	0	0	0	0	0	0	0	0	0	50	0	0	0	0	12	0
OTU01262	k__Bacteria							0	0	0	0	0	0	0	0	0	0	0	0	0	0	0	0	0	0	0	0	0	0	0	0	0	0	0	0	0	0	0	0	0	0	0	0	0	0	0	0	0	0
OTU01263	Unassigned							13	0	0	0	0	0	0	0	0	0	0	0	0	0	0	0	0	0	22	0	0	0	0	0	0	0	0	0	9	0	0	0	0	0	0	11	0	0	0	0	0	0
OTU01264	k__Bacteria							0	35	0	0	0	0	0	0	0	0	0	0	42	0	0	0	0	0	0	0	0	0	0	0	0	0	0	0	0	0	0	0	0	0	0	0	0	0	0	0	0	0
OTU01265	k__Bacteria							0	0	0	0	15	0	3	26	0	0	0	0	0	0	0	0	0	0	0	14	0	0	0	0	0	0	0	0	0	0	0	0	0	0	0	0	0	0	0	0	0	0
OTU01266	k__Bacteria							0	0	0	0	21	0	0	0	0	0	0	0	0	19	37	0	0	0	0	41	0	0	0	0	0	0	0	0	0	0	0	0	0	22	0	0	0	0	0	0	0	0
OTU01267	k__Bacteria							0	0	0	0	0	0	0	0	0	0	0	0	50	90	0	0	0	0	0	0	0	0	0	0	0	0	0	0	0	0	0	0	0	0	0	0	0	0	0	0	0	0
OTU01268	k__Bacteria							0	0	0	0	0	0	0	0	0	0	0	0	0	0	0	0	0	0	0	0	7	0	0	0	0	0	0	0	0	0	0	0	19	0	0	0	0	0	0	0	0	0
OTU01269	k__Bacteria							0	0	0	0	0	0	0	0	0	0	0	0	0	0	0	0	0	0	0	0	0	0	0	0	22	0	0	0	0	0	0	0	0	0	0	0	0	0	0	0	0	0
OTU01270	k__Bacteria							0	0	0	0	0	101	0	0	0	0	0	0	0	0	0	0	0	0	0	38	0	0	0	0	0	0	0	0	0	0	0	0	0	0	0	0	0	0	0	0	0	0
OTU01271	k__Bacteria							0	0	0	0	0	0	43	0	0	0	0	0	0	0	0	0	0	0	0	0	0	0	25	0	0	0	0	0	0	0	0	0	45	0	0	0	0	0	0	0	0	0
OTU01272	k__Bacteria							0	0	0	0	0	0	0	24	0	0	0	0	0	0	0	0	0	0	0	0	0	0	0	0	0	0	11	0	0	0	0	0	23	0	21	0	0	0	19	0	16	0
OTU01273	k__Bacteria							0	0	0	0	0	0	0	0	0	0	0	30	0	0	0	0	0	0	0	0	0	0	0	0	0	0	0	0	0	39	0	0	0	0	0	0	0	0	0	0	0	0
OTU01274	k__Bacteria							0	0	0	0	0	0	0	0	0	0	0	0	0	139	0	0	0	0	0	0	0	0	0	0	0	0	0	0	0	0	0	0	0	0	0	0	0	0	0	0	0	0
OTU01275	k__Bacteria							0	0	0	0	0	0	0	0	0	0	0	0	0	0	0	0	0	0	73	0	0	0	0	0	0	0	0	0	0	0	0	0	0	0	0	0	0	0	0	0	0	0
OTU01276	k__Bacteria							0	0	0	29	0	0	0	0	0	0	0	0	0	0	0	0	0	0	0	0	0	0	0	0	0	0	0	0	0	0	0	37	0	11	14	0	0	0	0	0	31	0
OTU01277	k__Bacteria							0	0	0	0	65	0	0	0	0	0	0	0	0	0	0	0	31	0	0	0	0	0	31	0	0	0	0	0	0	0	0	0	0	0	0	0	0	0	0	0	0	0
OTU01278	k__Bacteria							0	0	0	0	0	0	0	0	0	0	0	0	0	0	0	19	0	0	0	0	0	0	0	0	0	0	0	0	0	0	0	0	9	0	0	0	0	0	0	0	0	0
OTU01279	k__Bacteria							0	0	0	0	0	0	0	0	0	0	0	0	0	0	0	0	0	0	0	0	0	0	0	0	0	0	0	0	0	0	0	0	0	0	0	0	0	0	0	0	0	0
OTU01280	k__Bacteria							0	0	0	0	0	0	0	0	0	0	0	0	0	0	0	0	0	0	0	0	0	0	0	0	0	0	0	0	0	0	0	0	0	0	0	0	0	0	0	0	0	0
OTU01281	k__Bacteria							0	0	0	0	0	0	0	0	0	0	0	0	0	0	0	0	0	30	0	0	0	0	0	6	0	0	0	0	0	0	0	0	0	0	0	0	0	0	0	0	0	18
OTU01282	k__Bacteria	p__Proteobacteria						0	0	0	0	0	0	0	0	0	0	0	0	0	0	0	0	0	0	0	34	0	0	0	0	0	0	0	0	0	0	0	29	0	0	0	0	0	0	0	0	0	0
OTU01283	k__Bacteria							0	0	0	0	0	0	0	0	0	0	0	0	0	0	0	0	0	0	0	0	0	0	0	0	75	0	0	0	0	0	0	0	0	0	0	0	0	0	0	0	0	0
OTU01284	k__Bacteria							0	0	0	0	0	0	0	0	0	0	0	0	0	0	0	0	0	0	0	0	0	0	0	0	0	0	0	0	0	0	27	0	0	0	0	0	0	0	0	0	20	61
OTU01285	k__Bacteria							0	0	0	0	0	0	0	0	0	0	0	0	0	0	0	0	0	0	0	0	0	0	0	0	0	0	0	0	0	0	0	0	0	0	0	0	0	0	0	0	0	0
OTU01286	k__Bacteria							0	0	0	0	51	0	0	0	0	0	0	0	0	0	0	0	0	0	0	0	0	0	0	0	0	0	0	0	0	0	85	0	0	0	0	0	0	0	0	0	0	0
OTU01287	k__Bacteria	p__Bacteroidetes	c__Bacteroidia	o__Bacteroidales	f__Bacteroidaceae	g__Bacteroides	s__	0	0	0	0	0	0	0	0	0	0	0	19	0	0	0	0	0	0	0	0	0	0	35	0	0	0	0	0	27	25	0	0	11	0	0	0	0	0	0	0	0	0
OTU01288	k__Bacteria							0	0	0	0	0	0	0	0	0	0	0	0	0	0	29	0	0	0	0	0	0	0	0	0	0	0	0	0	0	0	0	0	0	37	0	0	0	0	0	0	0	0
OTU01289	k__Bacteria	p__Proteobacteria						0	0	0	0	0	0	0	0	0	0	0	0	0	0	0	0	0	0	0	0	0	0	0	0	0	0	0	0	0	0	0	0	0	0	0	0	0	0	57	0	0	0
OTU01290	k__Bacteria							0	0	0	0	0	0	0	0	0	0	0	0	0	0	0	0	0	0	0	0	0	0	0	0	0	0	0	0	0	0	0	0	0	0	0	0	0	0	0	0	0	0
OTU01291	k__Bacteria							0	0	0	0	0	0	0	0	0	0	0	0	0	0	0	0	0	0	0	0	0	0	0	0	0	0	0	0	0	0	0	0	0	0	0	0	0	0	0	0	0	0
OTU01292	k__Bacteria							0	0	0	0	0	0	42	0	0	0	0	0	0	0	0	0	0	0	0	0	0	0	0	0	0	0	0	0	45	0	0	0	0	0	0	0	0	0	0	0	0	0
OTU01293	k__Bacteria							0	0	0	0	0	0	0	0	57	0	0	0	0	0	0	0	62	0	0	0	0	0	0	0	0	0	0	0	0	0	0	0	0	0	0	0	0	0	0	0	0	0
OTU01294	k__Bacteria							0	0	0	0	0	0	0	0	0	0	0	0	0	0	0	0	0	0	0	0	0	0	0	0	0	0	0	0	38	0	0	0	0	0	0	0	0	0	0	0	0	0
OTU01295	k__Bacteria							0	0	0	0	0	0	0	0	0	0	0	0	0	0	0	0	0	0	0	0	0	0	0	0	0	0	0	0	0	0	0	0	0	0	0	135	0	0	0	0	0	0
OTU01296	k__Bacteria							0	0	0	0	0	0	0	0	0	0	0	0	0	0	0	0	0	0	0	0	0	0	0	0	0	0	0	0	0	0	0	0	0	0	0	0	0	0	0	0	0	0
OTU01297	k__Bacteria	p__Proteobacteria						40	0	0	0	0	0	0	0	0	0	0	0	0	0	0	0	0	0	0	0	0	0	0	0	0	0	0	0	0	21	0	73	0	0	0	0	0	0	0	0	0	0
OTU01298	k__Bacteria							0	0	0	0	0	0	0	0	0	0	0	0	0	0	0	0	0	82	0	0	0	0	0	0	0	0	0	0	0	0	0	0	0	0	0	0	0	0	0	0	0	0
OTU01299	k__Bacteria							0	0	0	0	0	0	0	0	0	0	0	0	0	0	0	0	0	0	0	54	0	0	0	0	0	0	0	0	0	0	0	0	0	0	0	0	0	0	0	0	0	80
OTU01300	k__Bacteria							0	0	0	0	0	0	0	0	0	0	0	0	0	0	0	0	0	0	0	0	0	0	0	0	0	0	0	0	0	0	0	0	0	0	0	31	0	0	0	0	0	0
OTU01301	k__Bacteria							0	0	0	0	0	0	0	0	0	0	0	0	0	0	0	0	0	0	0	0	0	0	0	0	0	0	0	0	0	0	0	0	0	0	0	0	0	0	0	0	0	0
OTU01302	k__Bacteria							0	0	0	0	0	0	0	0	0	0	0	16	11	0	0	0	0	0	0	0	0	0	0	0	0	0	29	0	28	0	0	18	0	0	0	0	0	0	0	0	16	0
OTU01303	k__Bacteria							0	0	0	0	0	0	0	0	0	0	0	0	0	0	0	0	0	0	0	0	0	0	42	0	0	0	0	0	0	0	0	0	0	0	0	0	0	0	0	0	0	0
OTU01304	k__Bacteria							0	0	0	0	0	0	0	0	0	0	0	0	0	0	0	0	0	0	0	0	0	0	0	107	0	0	0	0	0	0	0	0	0	0	0	0	0	0	0	0	0	0
OTU01305	k__Bacteria							0	0	0	0	0	0	0	0	0	0	0	0	0	0	0	0	0	0	0	0	0	0	0	0	0	0	0	34	0	0	0	0	0	0	0	0	0	0	0	0	0	36
OTU01306	k__Bacteria							0	0	0	0	0	0	0	0	0	0	0	0	0	0	0	0	0	0	0	0	0	0	0	0	0	0	0	0	0	0	0	0	0	17	0	0	0	0	0	0	13	0
OTU01307	k__Bacteria							0	0	0	0	11	0	0	0	0	9	0	0	0	0	0	0	0	0	0	0	0	0	0	0	0	0	24	0	0	0	0	0	0	0	12	0	0	27	0	0	0	0
OTU01308	k__Bacteria							0	0	0	0	0	0	0	0	0	0	24	0	0	0	0	0	0	0	0	0	0	0	0	78	0	0	0	0	0	0	0	0	0	0	0	0	0	0	0	0	0	0
OTU01309	k__Bacteria							0	0	0	0	0	0	0	0	0	0	0	0	0	0	65	0	0	0	0	0	0	0	0	0	0	0	0	0	0	32	0	0	0	0	0	0	22	0	0	0	0	13
OTU01310	k__Bacteria							0	0	0	0	0	0	0	0	0	0	0	0	0	0	67	0	0	0	0	0	0	65	0	0	0	0	0	0	0	0	0	0	0	0	0	0	0	0	0	0	0	0
OTU01311	k__Bacteria							0	0	0	0	0	0	0	0	0	0	0	0	0	0	0	0	0	0	0	11	0	0	32	0	0	0	0	0	0	0	0	0	0	0	0	0	19	0	54	0	0	0
OTU01312	k__Bacteria							0	0	0	0	0	0	0	0	0	0	0	0	0	0	0	0	0	0	0	0	0	0	0	0	0	0	0	0	0	0	0	0	0	0	0	0	0	0	0	0	0	0
OTU01313	k__Bacteria							0	0	0	0	0	0	0	0	0	0	0	0	0	0	0	0	0	0	0	0	0	0	0	0	0	0	0	0	0	0	0	0	0	0	0	0	0	0	0	0	0	0
OTU01314	k__Bacteria							0	0	55	0	0	0	0	0	0	0	0	0	0	0	0	0	0	0	0	0	0	0	0	0	0	0	0	0	0	0	0	0	0	0	0	0	0	0	0	0	0	0
OTU01315	k__Bacteria							0	0	0	0	0	0	0	0	0	0	0	0	0	0	0	0	49	0	0	0	0	0	0	0	0	0	0	0	0	0	0	0	0	0	0	0	0	0	0	0	0	0
OTU01316	k__Bacteria							0	0	0	0	0	0	33	0	0	0	0	0	48	0	0	0	0	0	0	0	0	0	0	0	0	0	0	0	0	0	0	0	12	0	0	13	0	0	0	0	0	0
OTU01317	k__Bacteria							0	0	0	0	0	0	0	0	0	0	98	0	0	0	0	0	0	0	0	32	0	0	0	0	0	0	0	0	0	0	0	0	0	0	0	0	0	0	0	0	0	0
OTU01318	k__Bacteria							0	0	0	0	0	0	0	0	0	0	0	0	0	0	59	0	0	0	0	0	0	0	0	0	0	0	36	0	0	0	0	0	0	0	0	0	0	0	0	0	0	0
OTU01319	k__Bacteria							0	0	0	0	0	0	0	0	0	0	0	0	0	0	0	0	0	0	70	0	0	0	0	0	0	0	0	0	0	0	0	0	60	0	0	0	0	0	0	0	0	0
OTU01320	k__Bacteria							0	0	0	0	0	0	0	0	0	0	0	0	0	0	0	0	0	0	0	0	0	0	0	0	0	0	0	0	0	0	0	0	0	0	42	0	0	0	0	0	0	0
OTU01321	k__Bacteria							0	0	0	0	0	0	0	0	0	0	0	0	0	0	0	0	0	0	0	0	0	0	0	0	0	0	0	0	0	0	0	0	0	0	0	0	0	0	0	0	130	0
OTU01322	k__Bacteria							0	0	0	0	0	0	0	0	0	0	0	0	0	0	0	0	0	0	0	0	0	0	0	0	0	0	0	0	0	0	0	0	0	0	0	0	0	0	0	0	0	0
OTU01323	k__Bacteria							0	0	0	0	0	0	0	0	0	0	0	0	0	0	0	0	0	0	0	0	0	0	0	0	0	0	0	0	0	0	0	0	0	0	0	0	0	0	0	0	0	0
OTU01324	k__Bacteria							47	0	0	0	0	0	0	0	0	0	0	0	0	59	0	0	0	0	0	0	0	0	0	0	0	0	0	0	0	0	0	0	0	0	0	0	0	23	0	0	0	0
OTU01325	k__Bacteria							0	0	95	0	0	0	0	0	0	0	0	0	0	0	0	0	0	10	0	0	0	0	0	0	0	0	0	0	0	0	0	0	0	0	0	0	0	0	8	0	0	0
OTU01326	k__Bacteria							0	0	0	0	0	0	0	0	0	40	0	0	0	0	0	0	0	0	0	0	0	0	54	0	0	0	0	0	0	0	0	0	0	0	0	0	0	0	0	0	0	0
OTU01327	k__Bacteria							0	0	0	0	0	0	0	0	0	35	0	0	0	0	0	0	0	0	0	0	0	0	0	0	0	0	0	0	46	0	0	0	0	0	0	0	0	0	0	0	0	48
OTU01328	k__Bacteria							0	0	0	0	0	0	0	0	0	0	0	0	59	0	0	0	0	55	0	0	0	0	0	0	0	0	15	0	0	0	0	0	0	0	0	0	0	0	0	0	0	0
OTU01329	k__Bacteria	p__Proteobacteria						0	0	0	0	0	0	0	0	0	0	0	0	0	0	60	0	0	0	0	0	0	0	0	0	0	0	0	0	0	0	0	0	0	0	69	0	0	0	0	0	0	0
OTU01330	k__Bacteria							0	0	0	0	0	0	0	0	0	0	0	0	0	0	0	0	0	0	71	0	0	0	0	0	0	0	0	0	0	0	0	0	0	0	0	0	0	0	0	0	0	0
OTU01331	k__Bacteria	p__Proteobacteria	c__Betaproteobacteria					0	0	0	0	0	0	0	0	0	0	0	0	0	0	0	0	0	0	0	0	0	0	0	28	0	0	0	0	0	0	0	35	0	0	0	0	21	0	26	0	0	19
OTU01332	k__Bacteria							0	0	0	0	0	0	0	0	0	0	0	0	0	0	0	0	0	0	0	0	0	0	0	0	0	0	0	0	0	0	0	0	0	0	0	0	0	0	44	0	0	28
OTU01333	k__Bacteria							0	0	0	65	0	0	0	0	0	0	0	0	0	0	0	0	0	0	0	0	0	0	0	0	0	0	0	0	0	0	0	0	0	0	0	0	0	0	0	0	0	63
OTU01334	Unassigned							0	0	0	0	0	0	0	0	0	0	0	0	0	0	0	0	0	0	0	0	0	0	0	0	65	63	0	0	0	0	0	0	0	0	0	0	0	0	0	0	0	0
OTU01335	k__Bacteria							0	0	0	0	0	0	0	0	0	0	0	0	0	0	0	0	0	0	0	0	0	0	0	0	0	0	0	0	0	0	0	0	0	0	0	0	0	0	41	0	0	0
OTU01336	k__Bacteria							0	0	0	0	0	0	0	0	0	0	0	0	0	0	0	0	0	0	0	0	0	0	0	0	0	0	0	0	0	0	0	0	0	0	0	0	0	0	0	0	0	0
OTU01337	k__Bacteria							0	0	0	0	0	51	0	0	0	0	0	0	0	0	0	0	0	0	0	0	0	0	0	0	0	0	0	0	0	0	0	0	0	0	34	0	0	0	0	0	16	0
OTU01338	k__Bacteria							0	0	0	0	0	0	42	0	0	0	41	0	0	0	0	0	0	0	0	0	0	0	0	10	0	0	0	0	0	0	0	0	0	0	0	0	0	0	0	0	0	0
OTU01339	k__Bacteria							0	0	0	0	0	0	0	0	0	28	16	0	0	0	0	0	0	0	0	0	0	0	0	0	0	0	0	0	0	0	0	0	0	0	0	0	0	0	0	0	0	0
OTU01340	k__Bacteria							0	0	0	0	0	0	0	0	0	0	0	13	0	0	0	0	0	25	35	0	0	0	0	0	0	0	0	0	0	0	0	0	0	0	0	0	0	0	0	0	0	0
OTU01341	k__Bacteria							0	0	0	0	0	0	0	0	0	0	0	37	0	0	0	0	0	0	0	0	0	0	0	0	0	21	0	0	0	0	0	0	38	0	0	0	0	0	0	0	0	31
OTU01342	k__Bacteria	p__Actinobacteria	c__Actinobacteria	o__Actinomycetales				19	0	0	0	18	0	0	0	0	0	0	0	0	0	0	0	0	0	0	0	27	0	0	0	0	0	0	0	0	0	0	0	0	0	0	0	0	0	0	0	0	32
OTU01343	k__Bacteria							0	27	0	0	0	0	0	0	0	0	0	0	0	0	0	0	0	0	0	0	0	0	0	0	0	0	0	0	0	0	0	18	0	0	0	33	0	0	0	0	21	0
OTU01344	k__Bacteria	p__Proteobacteria						0	0	0	0	50	0	0	0	0	0	0	0	0	0	0	0	0	0	0	0	0	0	0	0	0	0	0	0	0	0	0	0	0	0	0	0	0	0	0	0	0	0
OTU01345	k__Bacteria							0	0	0	0	0	0	0	0	0	0	0	0	0	0	0	0	0	0	0	0	0	0	0	0	0	0	0	0	0	0	0	0	0	0	0	0	126	0	0	0	0	0
OTU01346	k__Bacteria							0	0	0	0	0	0	0	0	0	0	0	0	0	0	0	0	0	0	0	0	0	0	0	0	0	0	0	0	0	0	0	0	0	0	0	0	0	0	0	0	0	0
OTU01347	k__Bacteria	p__Actinobacteria	c__Actinobacteria	o__Actinomycetales				0	40	0	0	0	0	0	0	0	0	0	0	0	0	0	0	0	0	0	0	72	0	0	0	0	0	0	0	0	0	0	0	0	0	0	0	0	0	0	0	0	0
OTU01348	k__Bacteria							0	0	0	0	0	18	0	0	10	0	10	0	0	0	0	0	0	0	0	30	0	0	0	0	0	0	0	0	0	0	57	0	0	0	0	0	0	0	0	0	0	0
OTU01349	k__Bacteria							0	0	0	0	0	0	0	56	0	0	0	0	0	0	0	0	0	0	0	0	0	0	0	0	0	0	0	0	0	0	0	0	0	0	0	0	0	0	0	0	0	0
OTU01350	k__Bacteria							0	0	0	0	0	0	0	0	21	0	0	0	39	0	0	0	0	0	0	0	0	0	0	0	0	0	0	0	0	0	0	0	0	0	0	0	0	0	0	0	0	0
OTU01351	k__Bacteria	p__Firmicutes	c__Erysipelotrichi	o__Erysipelotrichales	f__Erysipelotrichaceae	g__Clostridium	s__ramosum	0	0	0	0	0	0	0	0	0	39	0	0	0	0	0	0	0	0	0	0	0	0	0	0	0	0	0	0	0	0	0	0	0	0	0	0	0	0	0	0	0	0
OTU01352	k__Bacteria							0	0	0	0	0	0	0	0	0	0	0	0	81	0	0	0	0	0	0	0	0	0	0	44	0	0	0	0	0	0	0	0	0	0	0	0	0	0	0	0	0	0
OTU01353	k__Bacteria	p__Firmicutes	c__Erysipelotrichi	o__Erysipelotrichales	f__Erysipelotrichaceae	g__Clostridium	s__ramosum	0	0	0	0	0	0	0	0	0	0	0	0	0	72	0	0	0	0	0	0	0	0	0	0	0	0	0	0	0	13	0	0	0	0	0	0	0	0	0	0	0	0
OTU01354	k__Bacteria							0	0	0	0	0	0	0	0	0	0	0	0	0	0	0	0	0	0	0	0	0	0	57	0	0	0	0	0	0	0	0	0	0	0	0	0	0	0	0	0	0	0
OTU01355	k__Bacteria							0	0	0	0	0	0	0	0	0	0	0	0	0	0	0	0	0	0	0	0	0	0	0	0	0	0	0	0	60	0	0	0	0	0	0	0	0	0	0	0	0	0
OTU01356	k__Bacteria							0	0	0	0	0	0	0	0	0	0	0	0	0	0	0	0	0	0	0	0	0	0	0	0	0	0	0	0	0	0	0	0	0	0	0	125	0	0	0	0	0	0
OTU01357	k__Bacteria							0	0	0	0	0	0	0	0	0	0	0	0	0	0	0	0	0	0	0	0	0	0	0	0	0	0	0	0	0	0	0	0	0	0	0	0	0	0	0	0	0	0
OTU01358	k__Bacteria							0	0	0	16	12	0	0	0	0	11	0	0	0	0	0	0	0	0	0	0	0	0	0	0	0	0	0	0	0	6	0	14	0	0	0	0	0	37	0	28	0	0
OTU01359	k__Bacteria	p__Proteobacteria						0	0	0	28	0	0	0	0	0	0	0	0	0	0	0	0	0	0	0	0	0	0	0	0	0	0	0	0	0	0	0	0	0	0	0	0	0	0	0	25	0	0
OTU01360	k__Bacteria							0	0	0	0	0	0	0	0	0	0	0	0	0	0	0	0	0	0	0	0	0	0	22	0	0	0	0	0	0	0	26	0	0	0	0	0	0	0	0	76	0	0
OTU01361	k__Bacteria							0	66	0	0	0	0	0	0	0	0	0	0	0	0	0	0	0	0	0	0	0	0	0	0	0	0	0	0	0	0	0	0	0	0	0	0	0	0	0	0	0	0
OTU01362	k__Bacteria							0	0	0	0	0	0	0	0	0	0	0	0	0	0	0	0	36	0	0	0	0	0	0	0	0	0	0	0	0	0	0	0	0	0	6	69	0	0	0	0	0	0
OTU01363	k__Bacteria							0	0	0	0	0	0	0	0	0	0	0	0	0	0	0	0	0	0	0	66	0	0	0	0	0	0	0	0	0	0	0	0	0	0	0	0	0	0	0	0	0	0
OTU01364	k__Bacteria							0	26	0	0	0	0	0	0	0	0	0	41	0	0	0	0	0	0	0	0	0	0	0	0	0	0	0	0	0	0	0	0	0	0	0	0	0	0	0	0	37	0
OTU01365	k__Bacteria	p__Firmicutes	c__Erysipelotrichi	o__Erysipelotrichales	f__Erysipelotrichaceae	g__Clostridium	s__ramosum	0	0	23	0	0	0	0	0	0	0	0	0	0	0	0	0	0	26	0	0	0	0	11	0	0	0	0	0	0	0	0	0	24	0	33	0	0	0	5	0	0	0
OTU01366	k__Bacteria							0	0	0	0	0	13	0	0	0	0	0	0	0	0	0	11	20	0	0	38	0	0	0	0	40	0	0	0	0	0	0	0	0	0	0	0	0	0	0	0	0	0
OTU01367	k__Bacteria							0	0	0	0	0	0	22	0	0	0	0	0	0	0	0	0	0	0	0	0	0	0	0	0	0	0	0	0	0	0	0	0	13	0	0	0	0	0	0	0	0	0
OTU01368	k__Bacteria	p__Actinobacteria	c__Actinobacteria	o__Actinomycetales				0	0	0	0	0	0	0	0	0	33	0	0	0	0	0	0	0	0	0	0	0	18	0	0	0	0	0	0	0	0	0	0	0	0	0	0	0	0	0	0	0	0
OTU01369	k__Bacteria							0	0	0	0	0	0	0	0	0	0	0	0	0	74	0	0	0	0	0	0	0	0	0	0	0	0	0	0	0	29	0	0	0	0	0	0	0	0	0	0	19	0
OTU01370	k__Bacteria							0	0	0	0	0	0	0	0	0	0	0	0	0	0	6	0	0	0	0	0	0	14	5	0	0	0	0	9	0	5	0	0	0	0	0	18	0	0	44	0	0	0
OTU01371	k__Bacteria							0	0	0	0	0	0	0	0	0	0	0	0	0	0	0	0	0	0	0	0	0	67	0	0	0	0	0	0	0	0	0	0	0	0	0	0	0	0	0	0	0	0
OTU01372	k__Bacteria							0	0	0	0	0	0	0	0	0	0	0	0	0	0	0	0	0	0	0	0	0	0	0	0	0	0	84	0	38	0	0	0	0	0	0	0	0	0	0	0	0	0
OTU01373	k__Bacteria							0	0	0	0	0	0	0	0	0	0	0	0	0	0	0	0	0	0	0	0	0	0	0	0	0	0	0	85	0	0	0	0	0	0	0	0	0	0	0	0	0	0
OTU01374	Unassigned							0	0	0	0	0	0	0	0	0	0	0	0	0	0	0	0	0	0	0	0	0	0	0	0	0	0	0	25	0	0	0	0	0	0	0	0	0	0	0	0	0	0
OTU01375	Unassigned							0	0	0	0	0	0	0	0	0	0	0	0	0	0	0	0	0	0	0	0	0	0	0	0	0	0	0	0	0	0	0	0	0	0	0	70	0	0	0	52	0	0
OTU01376	k__Bacteria							0	0	0	0	0	0	0	0	0	0	0	0	0	0	0	0	0	0	0	0	0	0	0	0	0	0	0	0	0	0	0	0	0	0	0	0	0	0	0	0	0	0
OTU01377	k__Bacteria							0	0	0	0	0	0	0	0	0	0	0	0	0	0	0	0	0	0	0	0	0	0	0	0	0	0	0	0	0	0	0	0	0	0	0	0	0	0	0	0	0	0
OTU01378	k__Bacteria							0	81	0	0	0	0	0	0	0	0	0	0	0	0	0	0	0	0	0	0	0	0	0	0	0	0	0	0	0	0	0	0	0	0	0	0	0	40	0	0	0	0
OTU01379	Unassigned							0	0	0	40	0	0	0	0	0	0	0	0	0	0	0	0	0	0	0	0	0	0	0	0	0	0	38	0	0	0	0	0	0	0	0	0	0	0	0	0	0	0
OTU01380	k__Bacteria							0	0	0	0	0	0	0	32	0	30	0	0	0	0	0	0	0	0	0	0	0	0	0	0	0	0	0	0	0	0	0	0	32	0	0	0	0	0	0	0	0	0
OTU01381	k__Bacteria							0	0	0	0	0	0	0	0	72	0	0	0	0	0	0	0	0	0	0	0	0	0	0	0	0	0	0	0	0	0	0	0	0	0	0	0	0	0	0	0	0	0
OTU01382	k__Bacteria							0	0	0	0	0	0	0	0	0	0	0	0	0	0	0	0	0	0	0	0	0	0	0	0	0	0	0	0	0	70	0	0	0	0	0	0	0	0	0	0	0	0
OTU01383	k__Bacteria							0	0	0	0	0	0	0	0	0	0	0	0	0	0	0	0	0	0	0	0	0	0	0	0	0	0	0	0	0	0	0	0	0	0	0	0	0	0	0	0	0	0
OTU01384	k__Bacteria							0	0	18	0	0	0	0	0	0	0	0	0	0	0	0	0	0	0	0	0	0	29	0	0	0	0	0	0	0	0	0	0	0	0	0	0	0	0	0	0	0	0
OTU01385	k__Bacteria							0	0	0	0	30	0	0	0	0	0	0	0	44	0	0	0	0	0	0	0	0	0	0	0	0	0	0	0	0	0	0	0	0	0	0	0	4	0	0	0	0	0
OTU01386	Unassigned							0	0	0	0	0	0	0	0	0	0	120	0	0	0	0	0	0	0	0	0	0	0	0	0	0	0	0	0	0	0	0	0	0	0	0	0	0	0	0	0	0	0
OTU01387	k__Bacteria	p__Bacteroidetes	c__Bacteroidia	o__Bacteroidales	f__Prevotellaceae	g__Prevotella	s__copri	0	0	0	0	0	0	0	0	0	0	0	0	0	55	0	0	0	20	0	0	0	0	0	0	0	0	0	0	0	0	0	0	0	0	4	0	0	0	0	0	0	0
OTU01388	k__Bacteria							0	0	0	0	0	0	0	0	0	0	0	0	0	0	0	59	0	0	0	0	0	0	0	0	0	0	0	0	61	0	0	0	0	0	0	0	0	0	0	0	0	0
OTU01389	k__Bacteria							0	0	0	0	0	0	0	0	0	0	0	0	0	0	0	0	0	0	0	0	0	120	0	0	0	0	0	0	0	0	0	0	0	0	0	0	0	0	0	0	0	0
OTU01390	k__Bacteria							0	0	0	0	0	0	0	0	0	0	0	0	0	0	0	0	0	0	0	0	0	0	0	0	0	0	0	0	0	0	0	41	0	0	0	0	0	0	0	0	0	0
OTU01391	k__Bacteria							0	0	0	0	0	0	0	0	0	0	0	0	0	0	0	0	0	0	0	0	0	0	0	0	0	0	0	0	0	0	0	0	0	0	0	0	0	0	0	0	0	120
OTU01392	k__Bacteria							0	0	0	0	0	0	0	0	0	0	0	0	0	0	0	0	0	0	0	0	0	0	0	0	0	0	0	0	0	0	0	0	0	0	0	0	0	0	0	0	0	0
OTU01393	k__Bacteria							10	0	0	0	0	0	6	0	0	15	0	0	0	0	0	0	0	0	0	0	0	0	0	0	21	0	0	0	0	0	0	0	0	0	0	0	0	0	0	0	0	0
OTU01394	k__Bacteria							0	0	0	0	0	0	0	0	0	0	0	0	0	0	0	0	0	0	0	0	0	0	0	0	0	0	0	0	0	0	0	0	0	0	0	0	0	0	0	0	0	0
OTU01395	k__Bacteria							0	0	0	0	0	0	0	0	0	0	0	0	0	0	0	0	0	0	0	0	0	0	0	0	0	0	0	0	0	0	0	0	0	0	0	0	0	0	0	0	0	0
OTU01396	k__Bacteria							0	0	0	0	0	0	0	0	0	0	0	0	0	0	0	0	0	0	0	0	0	0	0	0	0	0	0	0	0	0	0	0	0	0	0	0	0	0	0	0	0	0
OTU01397	k__Bacteria							0	72	0	0	0	0	0	0	0	0	0	0	0	0	0	0	0	0	0	0	0	0	0	0	0	0	0	0	0	0	0	0	0	0	0	0	0	0	0	0	0	0
OTU01398	k__Bacteria	p__Verrucomicrobia	c__Verrucomicrobiae	o__Verrucomicrobiales	f__Verrucomicrobiaceae	g__Akkermansia	s__muciniphila	0	0	0	0	0	0	0	0	0	16	0	0	0	0	0	0	20	0	0	0	0	0	0	0	0	0	0	0	0	0	0	0	0	0	0	0	0	0	0	0	18	0
OTU01399	k__Bacteria	p__Proteobacteria						0	0	0	0	0	0	0	0	0	0	52	0	0	0	0	0	0	0	0	0	0	0	0	0	0	0	0	0	0	0	0	0	66	0	0	0	0	0	0	0	0	0
OTU01400	k__Bacteria							0	0	0	0	0	0	0	0	0	0	0	118	0	0	0	0	0	0	0	0	0	0	0	0	0	0	0	0	0	0	0	0	0	0	0	0	0	0	0	0	0	0
OTU01401	k__Bacteria							0	0	0	0	0	0	0	0	0	0	0	0	0	0	0	24	0	0	0	0	0	0	0	0	0	0	0	0	0	0	0	0	0	0	0	0	36	0	0	0	0	0
OTU01402	k__Bacteria							0	0	0	0	0	0	0	0	0	0	0	0	0	0	0	0	0	10	0	0	0	0	0	0	25	0	0	0	15	0	0	0	0	0	11	0	0	0	0	0	19	0
OTU01403	k__Bacteria							0	0	0	0	0	0	0	0	0	0	0	0	0	0	0	0	0	0	54	0	0	0	0	0	0	0	0	0	0	0	0	0	0	0	0	0	0	0	0	0	0	0
OTU01404	k__Bacteria							0	0	0	0	0	0	0	0	0	0	0	0	0	0	0	0	0	0	0	0	0	0	0	0	0	0	0	0	0	0	0	0	0	0	0	0	0	0	0	0	0	0
OTU01405	k__Bacteria	p__Bacteroidetes	c__Bacteroidia	o__Bacteroidales	f__Prevotellaceae	g__Prevotella	s__copri	0	0	0	0	0	0	0	0	0	0	0	0	82	0	25	0	0	0	0	0	0	0	0	0	0	0	0	0	0	0	0	0	0	0	0	0	0	0	0	0	0	0
OTU01406	k__Bacteria							0	0	0	0	0	0	0	0	0	0	0	0	117	0	0	0	0	0	0	0	0	0	0	0	0	0	0	0	0	0	0	0	0	0	0	0	0	0	0	0	0	0
OTU01407	k__Bacteria							0	0	0	0	0	0	0	0	0	0	0	0	0	117	0	0	0	0	0	0	0	0	0	0	0	0	0	0	0	0	0	0	0	0	0	0	0	0	0	0	0	0
OTU01408	k__Bacteria							0	0	0	0	0	0	0	0	0	0	0	0	0	0	0	0	0	0	0	0	117	0	0	0	0	0	0	0	0	0	0	0	0	0	0	0	0	0	0	0	0	0
OTU01409	k__Bacteria							0	0	0	0	0	0	0	0	0	0	0	0	0	0	0	0	0	0	0	0	0	0	0	0	0	0	0	0	0	0	0	0	0	0	0	0	0	0	0	0	0	0
OTU01410	k__Bacteria							0	0	0	0	0	0	0	0	0	0	0	0	0	41	0	0	0	0	0	0	0	0	0	0	0	0	0	0	34	0	0	0	0	0	0	0	0	0	0	0	19	0
OTU01411	k__Bacteria							0	0	0	0	0	0	0	0	0	0	0	0	0	0	0	0	0	0	0	0	0	0	0	0	0	0	0	0	0	0	0	0	0	0	0	0	0	0	0	0	0	0
OTU01412	k__Bacteria							0	0	0	0	0	0	0	0	0	0	0	0	0	0	0	0	0	0	0	0	0	0	0	0	0	0	0	0	0	0	0	0	0	0	0	0	0	0	0	0	0	0
OTU01413	k__Bacteria							0	0	0	0	0	0	0	0	0	0	51	0	0	0	0	0	0	0	0	0	36	0	0	0	0	0	0	0	0	0	0	0	0	0	0	0	0	7	0	0	0	0
OTU01414	k__Bacteria							0	0	0	0	0	0	0	0	0	0	0	0	0	0	0	0	0	0	0	0	0	27	0	26	0	0	0	0	0	0	0	0	0	0	0	0	0	0	0	0	0	0
OTU01415	k__Bacteria							0	0	0	0	0	0	0	0	0	0	0	0	0	0	0	0	0	0	0	0	0	0	0	0	85	0	0	0	0	0	0	0	0	11	0	0	0	19	0	0	0	0
OTU01416	k__Bacteria							0	0	0	0	0	0	0	0	0	0	0	0	0	0	0	0	0	0	0	0	0	0	0	0	0	0	0	0	0	0	0	0	0	0	0	0	0	0	0	0	0	0
OTU01417	k__Bacteria							0	0	0	0	0	0	0	0	0	0	0	0	0	0	0	0	0	0	0	0	0	0	0	0	0	0	0	0	0	0	0	0	0	0	0	0	0	0	0	0	0	0
OTU01418	k__Bacteria							50	0	0	0	0	0	0	0	0	0	0	47	0	0	0	0	0	0	0	0	0	0	0	0	0	0	0	0	0	0	0	0	0	0	17	0	0	0	0	0	0	0
OTU01419	k__Bacteria							0	0	0	0	0	18	0	0	0	0	0	0	0	0	0	0	11	0	0	0	0	0	0	0	0	0	0	0	0	31	0	0	0	0	0	0	0	0	0	0	30	0
OTU01420	k__Bacteria							0	0	0	0	0	0	0	0	0	0	0	0	0	0	0	0	0	0	0	0	0	0	0	0	0	0	0	0	0	0	0	0	0	0	0	0	0	68	0	0	46	0
OTU01421	k__Bacteria							0	0	0	0	0	0	0	0	0	0	0	0	0	0	0	0	0	0	0	0	0	0	0	0	0	0	0	0	0	0	0	0	0	0	0	0	0	0	0	0	0	0
OTU01422	Unassigned							0	0	0	0	0	0	0	0	0	0	0	0	0	0	0	0	0	0	0	0	0	0	0	0	0	0	0	0	0	0	0	0	0	0	0	0	0	0	0	0	0	0
OTU01423	k__Bacteria							0	0	0	0	0	0	0	0	0	0	0	0	0	0	0	0	0	0	0	0	0	0	0	0	0	0	0	0	0	0	0	0	0	0	0	0	0	0	0	0	0	0
OTU01424	k__Bacteria							0	0	0	0	0	0	0	0	0	0	0	0	0	0	0	0	19	0	0	0	0	0	0	0	0	0	0	0	0	0	0	0	0	0	0	0	0	0	0	0	0	0
OTU01425	k__Bacteria							0	0	0	0	0	0	0	0	0	0	0	0	0	0	0	0	0	0	0	35	0	0	0	0	0	0	0	0	0	0	0	0	0	33	0	0	0	0	0	0	0	8
OTU01426	k__Bacteria							0	0	0	0	0	0	0	0	0	0	0	0	0	0	0	0	0	0	0	0	22	44	0	0	0	0	0	47	0	0	0	0	0	0	0	0	0	0	0	0	0	0
OTU01427	k__Bacteria							0	0	0	0	0	0	0	0	0	0	0	0	0	0	0	0	0	0	0	0	0	0	0	0	0	0	0	5	0	0	0	0	0	0	0	0	0	0	0	0	0	0
OTU01428	k__Bacteria							0	0	0	0	0	0	0	0	0	0	0	0	0	0	0	0	0	0	0	0	0	0	0	0	0	0	0	0	0	0	0	45	0	0	0	0	0	0	0	0	0	0
OTU01429	k__Bacteria							0	0	0	0	0	0	0	0	0	0	0	0	0	0	0	0	0	0	0	0	0	0	0	0	0	0	0	0	0	0	0	0	0	0	0	0	0	0	0	0	0	113
OTU01430	k__Bacteria							0	0	0	0	0	0	0	0	0	0	0	0	0	0	0	0	0	0	0	0	0	0	0	0	0	0	0	0	0	0	0	0	0	0	0	0	0	0	0	0	0	0
OTU01431	k__Bacteria							0	0	0	0	0	0	0	0	0	0	0	0	0	0	0	0	0	0	0	0	0	0	0	0	0	0	0	0	0	0	0	0	0	0	0	0	0	0	0	0	0	0
OTU01432	k__Bacteria							27	0	0	0	0	0	0	0	0	0	0	0	0	0	0	0	0	0	0	0	0	0	0	0	0	0	0	0	0	0	0	0	0	0	0	0	0	0	0	0	0	0
OTU01433	k__Bacteria							0	0	32	0	0	0	0	0	0	0	0	0	0	0	0	0	0	0	0	0	0	0	0	0	0	0	0	0	0	0	0	0	0	0	0	0	0	0	0	0	0	0
OTU01434	k__Bacteria	p__Actinobacteria	c__Actinobacteria	o__Actinomycetales				0	0	0	0	85	0	0	0	0	0	0	0	0	0	0	0	0	0	0	0	0	0	0	0	0	0	0	0	0	0	0	0	0	0	0	0	0	0	0	0	0	0
OTU01435	k__Bacteria							0	0	0	0	0	48	0	0	0	0	0	0	0	0	0	0	0	0	0	0	0	0	0	0	0	0	0	0	0	0	0	0	0	0	0	0	0	0	0	43	0	0
OTU01436	k__Bacteria							0	0	0	0	0	0	73	0	0	0	0	0	0	39	0	0	0	0	0	0	0	0	0	0	0	0	0	0	0	0	0	0	0	0	0	0	0	0	0	0	0	0
OTU01437	k__Bacteria	p__Proteobacteria	c__Gammaproteobacteria					0	0	0	0	0	0	0	0	0	0	112	0	0	0	0	0	0	0	0	0	0	0	0	0	0	0	0	0	0	0	0	0	0	0	0	0	0	0	0	0	0	0
OTU01438	k__Bacteria	p__Proteobacteria	c__Alphaproteobacteria					0	0	0	0	0	0	0	0	0	0	0	0	0	0	0	0	0	0	0	0	0	0	0	0	21	0	0	0	0	0	0	0	0	0	0	0	0	0	0	0	0	0
OTU01439	k__Bacteria							0	0	0	0	0	0	0	0	0	0	0	0	0	0	0	0	0	0	0	0	0	0	0	0	0	0	14	0	0	0	0	0	0	0	0	0	0	0	0	0	0	0
OTU01440	k__Bacteria							0	0	0	0	0	0	0	0	0	0	0	0	0	0	0	0	0	0	0	0	0	0	0	0	0	0	0	0	0	0	0	0	0	0	0	0	0	0	0	0	0	0
OTU01441	k__Bacteria							0	0	0	0	0	0	0	0	0	0	0	0	0	0	0	0	0	0	0	0	0	0	0	0	0	0	0	0	0	0	0	0	0	0	0	0	0	0	0	0	0	0
OTU01442	k__Bacteria							0	0	0	0	0	0	0	0	0	0	0	0	0	0	0	0	0	0	0	0	0	0	0	0	0	0	0	0	0	0	0	0	0	0	0	0	0	0	0	0	0	0
OTU01443	k__Bacteria							0	0	0	0	0	0	0	0	0	0	0	0	0	0	0	0	0	0	0	0	0	0	0	0	0	0	0	0	0	0	0	0	0	0	0	0	0	0	0	0	0	0
OTU01444	k__Bacteria							0	0	0	0	0	13	0	0	0	0	0	0	0	0	0	0	0	0	0	0	0	0	0	0	0	0	0	0	0	0	0	0	35	0	0	0	0	0	0	21	0	0
OTU01445	k__Bacteria							0	0	0	0	0	0	0	33	0	0	0	0	0	0	0	0	0	0	0	0	0	0	0	0	0	0	0	0	0	0	0	0	0	0	0	0	0	0	0	39	0	0
OTU01446	k__Bacteria							0	0	0	0	0	0	0	0	0	0	0	0	0	0	0	0	0	0	0	0	0	0	0	18	0	0	0	0	0	0	0	0	0	0	0	0	0	0	38	0	0	0
OTU01447	k__Bacteria							0	0	0	0	0	0	0	0	0	0	0	0	0	0	0	0	0	0	0	0	0	0	0	0	0	0	0	0	0	0	53	0	0	0	0	0	0	0	0	0	0	0
OTU01448	k__Bacteria							0	0	0	0	0	0	0	0	0	0	0	0	0	0	0	0	0	0	0	0	0	0	0	0	0	0	0	0	0	0	0	0	0	0	0	0	0	0	0	0	0	0
OTU01449	k__Bacteria							0	0	0	0	0	0	0	0	0	0	0	0	0	8	0	16	12	0	0	0	0	0	0	0	0	2	0	0	0	0	10	0	0	0	0	0	0	0	0	0	0	0
OTU01450	k__Bacteria							0	0	0	0	0	0	0	0	0	0	0	0	0	0	0	0	0	0	0	0	0	19	0	19	0	6	0	0	0	0	0	0	0	0	0	0	0	0	0	0	0	0
OTU01451	k__Bacteria							0	0	0	0	0	0	0	0	0	0	0	0	0	0	0	0	0	0	0	0	0	66	0	0	0	0	0	0	0	0	0	0	0	0	0	0	0	0	0	0	0	0
OTU01452	k__Bacteria							0	0	0	0	0	0	0	0	0	0	0	0	0	0	0	0	0	0	0	0	0	0	0	0	0	0	0	0	0	0	0	0	0	0	0	68	0	0	0	0	0	0
OTU01453	k__Bacteria							0	0	0	0	0	0	0	0	0	0	0	0	0	0	0	0	0	0	0	0	0	0	0	0	0	0	0	0	0	0	0	0	0	0	0	0	0	0	0	0	0	0
OTU01454	k__Bacteria							44	0	0	0	0	0	0	0	0	0	0	0	0	0	25	0	0	0	0	0	0	0	0	0	0	0	0	9	0	0	0	0	0	0	0	0	0	0	0	0	0	0
OTU01455	k__Bacteria							0	0	0	67	0	0	0	0	0	0	0	0	0	0	0	0	0	0	0	0	0	0	0	0	0	0	0	0	0	0	0	0	0	0	0	0	0	0	0	0	0	0
OTU01456	k__Bacteria							0	0	0	0	0	0	0	0	0	0	0	0	0	0	0	0	0	0	0	0	0	15	0	0	0	25	0	0	0	0	0	11	0	0	0	0	0	27	0	0	0	0
OTU01457	k__Bacteria							0	0	0	0	0	0	0	0	0	0	0	0	0	0	0	0	0	0	0	0	0	0	0	0	65	0	0	0	44	0	0	0	0	0	0	0	0	0	0	0	0	0
OTU01458	k__Bacteria							0	0	0	0	0	0	0	0	0	0	0	0	0	0	0	0	0	0	0	0	0	0	0	0	0	0	0	0	0	0	0	0	0	0	0	0	0	0	0	0	0	0
OTU01459	k__Bacteria	p__Proteobacteria						0	0	0	0	0	0	0	0	0	0	0	0	0	0	0	0	0	0	0	0	0	0	0	0	0	0	0	0	0	0	0	0	0	0	0	0	0	0	0	0	0	0
OTU01460	k__Bacteria							0	0	0	0	0	0	0	0	0	0	0	0	0	0	0	0	0	0	0	0	0	0	0	0	0	0	0	0	0	0	0	0	0	0	0	0	0	0	0	0	0	0
OTU01461	k__Bacteria							27	0	0	0	0	0	0	0	0	0	0	0	0	0	67	0	0	0	0	0	0	0	0	0	0	0	0	0	0	0	0	0	0	0	0	0	0	0	0	0	0	0
OTU01462	k__Bacteria							0	108	0	0	0	0	0	0	0	0	0	0	0	0	0	0	0	0	0	0	0	0	0	0	0	0	0	0	0	0	0	0	0	0	0	0	0	0	0	0	0	0
OTU01463	k__Bacteria							0	0	0	70	0	0	0	0	0	0	0	0	0	0	0	0	0	0	0	0	0	0	0	0	0	0	0	0	0	0	0	0	0	0	0	0	0	0	0	0	0	0
OTU01464	k__Bacteria							0	0	0	0	0	0	0	0	0	0	0	0	108	0	0	0	0	0	0	0	0	0	0	0	0	0	0	0	0	0	0	0	0	0	0	0	0	0	0	0	0	0
OTU01465	k__Bacteria	p__Firmicutes						0	0	0	0	0	0	0	0	0	0	0	0	0	0	108	0	0	0	0	0	0	0	0	0	0	0	0	0	0	0	0	0	0	0	0	0	0	0	0	0	0	0
OTU01466	Unassigned							0	0	0	0	0	0	0	0	0	0	0	0	0	0	0	0	0	0	0	0	0	0	0	0	0	0	0	0	108	0	0	0	0	0	0	0	0	0	0	0	0	0
OTU01467	Unassigned							0	0	0	0	0	0	0	0	0	0	0	0	0	0	0	0	0	0	0	0	0	0	0	0	0	0	0	0	0	0	0	0	0	0	0	0	0	0	0	0	0	0
OTU01468	k__Bacteria							0	0	0	0	0	0	0	0	0	0	0	0	0	0	0	0	0	0	0	0	0	0	0	0	0	0	0	0	0	0	0	0	0	0	0	0	0	0	0	0	0	0
OTU01469	k__Bacteria							60	0	0	0	0	0	0	0	0	0	0	0	0	0	0	0	0	0	0	0	0	0	0	0	0	0	0	0	0	0	0	0	0	0	0	0	0	0	0	0	0	0
OTU01470	k__Bacteria	p__Proteobacteria						0	61	0	0	0	0	0	0	0	0	0	0	0	0	0	0	0	0	0	0	0	0	0	0	0	0	0	0	0	0	46	0	0	0	0	0	0	0	0	0	0	0
OTU01471	Unassigned							0	0	0	0	0	0	0	0	0	0	0	0	0	63	0	0	0	0	0	0	0	0	0	0	0	0	0	0	0	0	0	0	0	0	0	0	0	0	0	0	0	0
OTU01472	k__Bacteria							0	0	0	0	0	0	0	0	0	0	0	0	0	0	0	0	0	48	0	0	0	0	0	0	0	0	0	0	0	0	0	0	0	0	0	0	0	0	0	0	33	0
OTU01473	k__Bacteria							0	0	0	0	0	0	0	0	0	0	0	0	0	0	0	0	0	0	0	0	0	0	0	107	0	0	0	0	0	0	0	0	0	0	0	0	0	0	0	0	0	0
OTU01474	k__Bacteria							0	0	0	0	0	0	0	0	0	0	0	0	0	0	0	0	0	0	0	0	0	0	0	0	0	0	0	0	0	28	0	0	0	0	0	0	0	24	0	0	0	0
OTU01475	k__Bacteria							0	0	0	0	0	0	0	0	0	0	0	0	0	0	0	0	0	0	0	0	0	0	0	0	0	0	0	0	0	0	35	0	0	0	0	0	0	0	0	0	0	0
OTU01476	k__Bacteria							0	0	0	0	0	0	0	0	0	0	0	0	0	0	0	0	0	0	0	0	0	0	0	0	0	0	0	0	0	0	0	0	0	22	0	0	0	0	0	7	0	0
OTU01477	k__Bacteria	p__Proteobacteria						0	0	0	0	0	0	0	0	0	0	0	0	0	0	0	0	0	0	0	0	0	0	0	0	0	0	0	0	0	0	0	0	0	0	0	0	0	0	0	0	0	0
OTU01478	Unassigned							53	0	0	0	0	0	0	0	0	0	0	0	0	0	0	0	0	0	0	0	0	0	0	0	0	0	0	0	0	0	0	0	0	0	0	40	13	0	0	0	0	0
OTU01479	k__Bacteria							0	18	0	0	0	0	0	0	0	0	0	0	0	0	0	0	0	0	0	0	0	0	0	0	0	0	0	0	0	0	0	0	0	0	0	0	0	0	0	0	0	0
OTU01480	k__Bacteria							0	0	45	0	0	0	0	24	0	0	0	0	0	0	0	0	0	0	0	0	0	0	0	0	0	0	0	0	0	0	0	0	0	0	0	0	0	0	0	0	0	0
OTU01481	k__Bacteria							0	0	0	0	0	0	0	0	0	0	0	0	0	67	0	0	0	28	0	0	0	0	0	0	0	0	0	0	11	0	0	0	0	0	0	0	0	0	0	0	0	0
OTU01482	k__Bacteria							0	0	0	0	0	0	0	0	0	0	0	0	0	0	0	0	0	106	0	0	0	0	0	0	0	0	0	0	0	0	0	0	0	0	0	0	0	0	0	0	0	0
OTU01483	Unassigned							0	0	0	0	0	0	0	0	0	0	0	0	0	0	0	0	0	0	0	0	0	0	0	15	0	0	0	0	0	0	0	0	0	0	0	0	0	0	0	0	0	0
OTU01484	k__Bacteria							0	0	0	0	0	0	0	0	0	0	0	0	0	0	0	0	0	0	0	0	0	0	0	0	0	0	0	106	0	0	0	0	0	0	0	0	0	0	0	0	0	0
OTU01485	k__Bacteria	p__Firmicutes						0	0	0	0	0	0	0	0	0	0	0	0	0	0	0	0	0	0	0	0	0	0	0	0	0	0	0	0	0	0	0	0	0	0	0	0	0	0	0	0	0	0
OTU01486	k__Bacteria							11	0	0	0	0	0	0	0	0	0	0	0	0	0	0	0	0	0	0	0	0	0	0	0	0	0	0	0	0	0	0	0	0	0	0	0	0	0	0	0	0	0
OTU01487	k__Bacteria							0	0	0	0	0	0	0	0	0	0	0	0	0	0	30	0	0	0	0	0	0	0	0	0	0	0	0	0	0	0	0	75	0	0	0	0	0	0	0	0	0	0
OTU01488	Unassigned							0	0	0	0	0	0	0	0	0	0	0	0	0	0	0	0	0	0	0	0	0	0	0	19	0	0	0	0	0	0	0	0	0	86	0	0	0	0	0	0	0	0
OTU01489	k__Bacteria							0	0	0	0	0	0	0	0	0	0	0	0	0	0	0	0	0	0	0	0	0	0	0	0	0	0	0	0	0	0	0	0	0	0	0	0	45	0	0	0	0	0
OTU01490	k__Bacteria							0	0	0	0	0	0	0	0	0	0	0	0	0	0	0	0	0	0	0	0	0	0	0	0	0	0	0	0	0	0	0	0	0	0	0	0	0	0	0	0	0	105
OTU01491	k__Bacteria							0	0	0	0	0	0	0	0	0	0	0	0	0	0	0	0	0	0	0	0	0	0	0	0	0	0	0	0	0	0	0	0	0	0	0	0	0	0	0	0	0	0
OTU01492	k__Bacteria							0	0	0	0	0	0	0	0	0	0	0	0	0	0	0	0	0	0	0	0	0	0	0	0	0	0	0	0	0	0	0	0	0	0	0	0	0	0	0	0	0	0
OTU01493	k__Bacteria							0	0	0	0	0	0	0	0	0	0	0	0	0	0	0	0	0	0	0	0	0	0	0	0	0	0	0	0	0	0	0	0	0	0	0	0	0	0	0	0	0	0
OTU01494	k__Bacteria	p__Firmicutes	c__Clostridia	o__Clostridiales	f__Clostridiaceae	g__Clostridium		0	0	0	0	0	0	0	0	0	0	0	0	0	0	0	0	0	0	0	0	0	0	0	0	0	0	0	0	0	0	0	0	0	0	0	0	0	0	0	0	0	0
OTU01495	k__Bacteria							0	0	0	0	0	0	0	0	0	0	0	0	0	0	0	0	0	0	0	0	0	0	0	0	0	0	0	0	0	0	0	0	0	0	0	0	0	0	0	0	0	0
OTU01496	k__Bacteria							0	0	0	0	0	0	0	0	27	0	0	0	0	0	0	0	0	0	0	0	0	51	0	0	0	0	0	0	0	0	0	0	0	0	0	0	0	0	0	0	0	0
OTU01497	k__Bacteria							0	0	0	0	0	0	0	0	0	0	0	0	0	104	0	0	0	0	0	0	0	0	0	0	0	0	0	0	0	0	0	0	0	0	0	0	0	0	0	0	0	0
OTU01498	k__Bacteria							0	0	0	0	0	0	0	0	0	0	0	0	0	0	0	0	0	0	0	104	0	0	0	0	0	0	0	0	0	0	0	0	0	0	0	0	0	0	0	0	0	0
OTU01499	k__Bacteria							0	0	0	0	0	0	0	0	0	0	0	0	0	0	0	0	0	0	0	0	0	0	0	43	23	0	0	0	0	0	0	0	0	0	0	0	0	0	0	0	0	0
OTU01500	k__Bacteria							0	0	0	0	0	0	0	0	0	0	0	0	0	0	0	0	0	0	0	0	0	0	0	0	0	0	69	0	0	0	0	0	0	0	0	0	0	0	0	0	0	0
OTU01501	k__Bacteria							0	0	0	0	0	0	0	0	0	0	0	0	0	0	0	0	0	0	0	0	0	0	0	0	0	0	0	0	0	104	0	0	0	0	0	0	0	0	0	0	0	0
OTU01502	k__Bacteria							0	0	0	0	0	0	0	0	0	0	0	0	0	0	0	0	0	0	0	0	0	0	0	0	0	0	0	0	0	0	0	0	0	0	47	57	0	0	0	0	0	0
OTU01503	k__Bacteria	p__Firmicutes						0	0	0	0	0	0	0	0	0	0	0	0	0	0	0	0	0	0	0	0	0	0	0	0	0	0	0	0	0	0	0	0	0	0	0	0	0	0	0	0	0	0
OTU01504	k__Bacteria							0	0	0	0	0	0	0	0	0	0	0	0	0	0	0	0	0	0	0	0	0	0	0	0	0	0	0	0	0	0	0	0	0	0	0	0	0	0	0	0	0	0
OTU01505	k__Bacteria							0	0	0	0	0	0	0	0	0	0	0	0	0	0	0	0	0	0	0	0	0	0	0	0	0	0	0	0	0	0	0	0	0	0	0	0	0	0	0	0	0	0
OTU01506	k__Bacteria							10	0	0	0	0	0	0	0	0	0	0	0	0	0	0	0	0	0	0	0	0	0	0	0	0	0	0	0	0	0	0	0	0	0	0	0	0	0	0	0	0	0
OTU01507	k__Bacteria							0	0	0	0	0	0	0	0	0	0	10	0	0	45	0	0	0	0	0	0	0	0	0	0	0	0	0	0	0	15	0	0	0	0	24	0	0	0	0	9	0	0
OTU01508	k__Bacteria							0	0	0	0	0	0	0	0	0	0	0	0	0	0	0	0	0	0	44	0	0	0	0	0	0	59	0	0	0	0	0	0	0	0	0	0	0	0	0	0	0	0
OTU01509	k__Bacteria							0	0	0	0	0	0	0	0	0	0	0	0	0	0	0	0	0	0	0	0	0	0	0	103	0	0	0	0	0	0	0	0	0	0	0	0	0	0	0	0	0	0
OTU01510	k__Bacteria							0	0	0	0	0	0	0	0	0	0	0	0	0	0	0	0	0	0	0	0	0	0	0	0	0	0	0	0	0	0	0	0	103	0	0	0	0	0	0	0	0	0
OTU01511	k__Bacteria							0	0	0	0	0	0	0	0	0	0	0	0	0	0	0	0	0	0	0	0	0	0	0	0	0	0	0	0	0	0	0	0	0	0	0	0	0	0	0	0	0	0
OTU01512	k__Bacteria							0	0	0	0	0	0	0	0	0	0	0	0	0	0	0	0	0	0	0	0	0	0	0	0	0	0	0	0	0	0	0	0	0	0	0	0	0	0	0	0	0	0
OTU01513	k__Bacteria							59	0	0	0	0	0	0	9	0	0	0	0	0	0	0	0	0	0	0	0	0	0	0	0	0	0	0	0	0	0	0	0	0	0	0	0	0	0	0	0	0	0
OTU01514	k__Bacteria							0	0	0	23	0	0	0	0	0	0	0	0	0	48	0	0	0	0	0	0	0	0	0	0	0	0	31	0	0	0	0	0	0	0	0	0	0	0	0	0	0	0
OTU01515	k__Bacteria	p__Firmicutes						0	0	0	0	0	0	0	0	0	33	0	0	0	0	0	0	0	0	0	0	0	0	0	0	0	32	0	0	0	0	0	0	0	0	0	0	0	0	0	0	0	0
OTU01516	k__Bacteria							0	0	0	0	0	0	0	0	0	0	0	46	0	0	0	0	0	0	0	0	0	0	0	0	0	0	0	0	0	0	0	0	0	0	0	0	0	56	0	0	0	0
OTU01517	k__Bacteria							0	0	0	0	0	0	0	0	0	0	0	0	0	47	0	0	0	0	0	0	0	0	0	0	0	0	0	0	0	0	0	0	0	0	0	0	0	0	0	0	0	0
OTU01518	k__Bacteria							0	0	0	0	0	0	0	0	0	0	0	0	0	0	0	102	0	0	0	0	0	0	0	0	0	0	0	0	0	0	0	0	0	0	0	0	0	0	0	0	0	0
OTU01519	k__Bacteria							0	0	0	0	0	0	0	0	0	0	0	0	0	0	0	0	0	0	0	0	0	0	0	102	0	0	0	0	0	0	0	0	0	0	0	0	0	0	0	0	0	0
OTU01520	k__Bacteria							0	0	0	0	0	0	0	0	0	0	0	0	0	0	0	0	0	0	0	0	0	0	0	0	0	0	0	0	0	0	0	0	0	0	0	0	0	0	0	0	17	0
OTU01521	k__Bacteria							0	0	0	0	0	0	0	0	0	0	0	0	0	0	0	0	0	0	0	0	0	0	0	0	0	0	0	0	0	0	0	0	0	0	0	0	0	0	0	0	0	0
OTU01522	k__Bacteria	p__Bacteroidetes	c__Bacteroidia	o__Bacteroidales	f__Bacteroidaceae	g__Bacteroides		0	0	0	0	0	0	0	0	0	0	0	0	0	0	0	0	0	0	0	0	0	0	0	0	0	0	0	0	0	0	0	0	0	0	0	0	0	0	0	0	0	0
OTU01523	k__Bacteria							0	0	0	0	0	0	0	0	0	34	0	0	0	0	0	0	0	0	0	0	0	0	0	0	0	0	0	0	0	0	6	0	0	0	0	0	0	0	0	0	0	0
OTU01524	k__Bacteria							0	0	0	0	0	0	0	0	0	0	31	0	0	0	0	0	0	0	0	0	0	0	0	0	0	47	0	0	0	0	0	0	0	0	0	0	0	0	0	0	0	0
OTU01525	k__Bacteria							0	0	0	0	0	0	0	0	0	0	0	0	0	0	21	0	0	36	0	0	0	0	0	0	0	0	0	0	0	0	0	24	0	0	20	0	0	0	0	0	0	0
OTU01526	k__Bacteria							0	0	0	0	0	0	0	0	0	0	0	0	0	0	0	31	28	0	0	0	0	0	0	0	0	0	0	0	0	0	0	0	0	0	0	0	0	0	0	0	42	0
OTU01527	k__Bacteria							0	0	0	0	0	0	0	0	0	0	0	0	0	0	0	0	0	0	0	11	0	0	0	0	0	0	0	26	0	0	0	0	0	0	0	27	0	0	0	0	0	0
OTU01528	k__Bacteria							0	0	0	0	0	0	0	0	0	0	0	0	0	0	0	0	0	0	0	0	0	0	29	0	0	0	0	0	0	0	0	0	0	23	0	0	0	0	0	0	0	0
OTU01529	k__Bacteria							0	0	0	0	0	0	0	0	0	0	0	0	0	0	0	0	0	0	0	0	0	0	0	0	0	0	0	0	0	0	0	0	0	0	18	0	0	0	0	0	0	0
OTU01530	k__Bacteria							0	0	0	0	0	0	0	0	0	0	0	0	0	0	0	0	0	0	0	0	0	0	0	0	0	0	0	0	0	0	0	0	0	0	0	101	0	0	0	0	0	0
OTU01531	k__Bacteria							0	0	0	0	0	0	0	0	0	0	0	0	0	0	0	0	0	0	0	0	0	0	0	0	0	0	0	0	0	0	0	0	0	0	0	0	0	0	0	0	0	0
OTU01532	k__Bacteria	p__Proteobacteria						0	0	0	0	0	0	0	0	0	0	0	0	0	0	0	0	0	0	0	0	0	0	0	0	0	0	0	0	0	0	0	0	0	0	0	0	0	0	0	0	0	0
OTU01533	k__Bacteria							0	0	0	0	0	0	0	0	0	0	0	0	0	0	0	0	0	0	0	0	0	0	0	0	0	0	0	0	0	0	0	0	0	0	0	0	0	0	0	0	0	0
OTU01534	k__Bacteria							100	0	0	0	0	0	0	0	0	0	0	0	0	0	0	0	0	0	0	0	0	0	0	0	0	0	0	0	0	0	0	0	0	0	0	0	0	0	0	0	0	0
OTU01535	k__Bacteria	p__Proteobacteria	c__Alphaproteobacteria					0	0	0	0	28	0	0	0	0	0	0	0	0	0	0	0	0	0	0	0	0	0	0	0	0	0	0	0	0	0	0	0	0	0	0	0	0	0	0	0	20	0
OTU01536	k__Bacteria							0	0	0	0	0	0	100	0	0	0	0	0	0	0	0	0	0	0	0	0	0	0	0	0	0	0	0	0	0	0	0	0	0	0	0	0	0	0	0	0	0	0
OTU01537	k__Bacteria	p__Cyanobacteria						0	0	0	0	0	0	0	0	0	11	0	0	0	0	14	0	0	0	0	0	0	0	0	0	0	0	0	0	0	0	0	0	0	0	0	0	0	0	0	0	0	0
OTU01538	k__Bacteria							0	0	0	0	0	0	0	0	0	0	0	0	37	0	0	0	0	0	0	0	0	0	0	0	0	63	0	0	0	0	0	0	0	0	0	0	0	0	0	0	0	0
OTU01539	k__Bacteria							0	0	0	0	0	0	0	0	0	0	0	0	0	100	0	0	0	0	0	0	0	0	0	0	0	0	0	0	0	0	0	0	0	0	0	0	0	0	0	0	0	0
OTU01540	k__Bacteria							0	0	0	0	0	0	0	0	0	0	0	0	0	0	0	0	0	0	14	0	0	0	0	27	0	0	0	0	0	0	0	0	0	0	0	0	0	0	0	0	0	0
OTU01541	k__Bacteria							0	0	0	0	0	0	0	0	0	0	0	0	0	0	0	0	0	0	18	0	0	0	0	0	0	0	0	0	0	0	0	0	0	0	0	0	0	0	0	0	38	0
OTU01542	Unassigned							0	0	0	0	0	0	0	0	0	0	0	0	0	0	0	0	0	0	0	0	0	0	0	0	0	0	0	0	0	0	0	0	52	0	0	0	0	0	42	0	0	6
OTU01543	k__Bacteria							0	0	0	0	0	0	0	0	0	0	0	0	0	0	0	0	0	0	0	0	0	0	0	0	0	0	0	0	0	0	0	0	21	0	0	0	0	0	0	0	0	0
OTU01544	k__Bacteria	p__Proteobacteria	c__Alphaproteobacteria					0	0	0	0	0	0	0	0	0	0	0	0	0	0	0	0	0	0	0	0	0	0	0	0	0	0	0	0	0	0	0	0	0	0	0	0	0	0	0	0	0	0
OTU01545	k__Bacteria							0	0	0	0	0	0	0	0	0	0	0	0	0	0	0	0	0	0	0	0	0	0	0	0	0	0	0	0	0	0	0	0	0	0	0	0	0	0	0	0	0	0
OTU01546	k__Bacteria							0	0	0	0	0	0	0	0	0	0	0	0	0	0	0	0	0	0	0	0	0	0	0	0	0	0	0	0	0	0	0	0	0	0	0	0	0	0	0	0	0	0
OTU01547	k__Bacteria							0	0	0	0	0	0	0	0	0	0	0	0	0	0	0	0	0	0	0	0	0	0	0	0	0	0	0	0	0	0	0	0	0	0	0	0	0	0	0	0	0	0
OTU01548	k__Bacteria	p__Bacteroidetes	c__Bacteroidia	o__Bacteroidales	f__Bacteroidaceae	g__Bacteroides	s__	0	0	0	0	26	0	10	0	0	0	0	0	0	0	0	0	0	0	0	0	0	0	0	0	0	0	0	0	0	0	0	35	0	0	0	0	0	0	0	0	0	0
OTU01549	k__Bacteria							0	0	0	0	0	0	0	61	0	0	0	0	0	0	0	0	0	0	0	0	0	0	0	0	0	0	0	0	0	0	0	0	0	0	0	0	0	0	0	0	0	0
OTU01550	k__Bacteria							0	0	0	0	0	0	0	0	24	0	0	0	39	0	0	0	0	0	0	0	0	0	0	0	0	30	0	0	0	0	0	0	0	0	0	0	0	0	0	0	0	0
OTU01551	k__Bacteria							0	0	0	0	0	0	0	0	0	0	0	0	53	0	0	0	0	0	0	0	0	0	0	0	0	0	0	0	0	0	0	0	0	0	0	46	0	0	0	0	0	0
OTU01552	k__Bacteria							0	0	0	0	0	0	0	0	0	0	0	0	0	0	0	0	0	0	0	0	0	0	0	0	0	0	0	0	0	0	0	0	0	0	0	0	0	0	0	0	0	99
OTU01553	k__Bacteria	p__Proteobacteria						0	0	0	0	0	0	0	0	0	0	0	0	0	0	0	0	0	0	0	0	0	0	0	0	0	0	0	0	0	0	0	0	0	0	0	0	0	0	0	0	0	0
OTU01554	k__Bacteria							0	0	0	0	0	0	0	0	0	0	0	0	0	0	0	0	0	0	0	0	0	0	0	0	0	0	0	0	0	0	0	0	0	0	0	0	0	0	0	0	0	0
OTU01555	k__Bacteria	p__Firmicutes						0	0	0	0	0	0	0	0	0	0	0	0	0	0	0	0	0	0	0	0	0	0	0	0	0	0	0	0	0	0	0	0	0	0	0	0	0	0	0	0	0	0
OTU01556	k__Bacteria							0	0	0	36	0	0	0	0	0	0	0	0	0	0	0	0	0	0	0	0	0	0	0	0	0	0	0	0	0	0	0	0	0	0	25	0	0	0	0	0	0	0
OTU01557	k__Bacteria							0	0	0	0	0	0	0	0	0	31	0	0	0	0	0	0	0	0	0	0	0	0	0	0	0	0	0	0	0	0	0	0	0	0	0	0	0	0	0	0	0	0
OTU01558	k__Bacteria							0	0	0	0	0	0	0	0	0	0	0	0	16	0	0	10	0	12	0	0	0	0	0	9	0	0	0	0	0	0	10	0	17	0	0	0	0	0	0	0	0	0
OTU01559	k__Bacteria	p__Bacteroidetes	c__Bacteroidia	o__Bacteroidales	f__Bacteroidaceae	g__Bacteroides	s__	0	0	0	0	0	0	0	0	0	0	0	0	0	72	0	0	26	0	0	0	0	0	0	0	0	0	0	0	0	0	0	0	0	0	0	0	0	0	0	0	0	0
OTU01560	k__Bacteria							0	0	0	0	0	0	0	0	0	0	0	0	0	21	0	0	0	0	0	0	0	0	0	0	0	0	0	10	0	0	0	0	0	0	0	38	0	0	0	0	0	0
OTU01561	k__Bacteria							0	0	0	0	0	0	0	0	0	0	0	0	0	0	48	0	0	50	0	0	0	0	0	0	0	0	0	0	0	0	0	0	0	0	0	0	0	0	0	0	0	0
OTU01562	k__Bacteria							0	0	0	0	0	0	0	0	0	0	0	0	0	0	0	0	0	0	0	0	0	0	0	0	0	0	0	0	0	0	0	0	0	0	0	0	0	0	0	0	0	0
OTU01563	k__Bacteria							0	0	0	0	0	0	0	0	0	0	0	0	0	0	0	0	0	0	0	0	0	0	0	0	0	0	0	0	0	0	0	0	0	0	0	0	0	0	0	0	0	0
OTU01564	k__Bacteria							38	0	0	0	13	0	0	0	0	0	0	0	0	0	0	0	0	0	0	0	0	0	0	0	0	0	0	0	0	0	0	0	0	24	0	0	0	0	0	0	0	0
OTU01565	k__Bacteria							14	0	0	0	0	0	0	0	0	0	0	0	0	0	0	0	0	0	0	0	0	0	0	0	0	0	0	0	0	0	0	0	0	0	0	0	0	0	0	0	0	0
OTU01566	k__Bacteria							0	0	0	0	0	0	0	12	0	0	0	0	0	0	0	9	0	0	0	0	0	0	0	0	0	0	0	13	0	0	0	0	0	0	0	0	0	0	0	0	0	0
OTU01567	k__Bacteria							0	0	0	0	0	0	0	0	30	0	0	0	0	0	0	0	0	0	0	0	0	0	0	0	0	0	0	0	0	0	0	0	0	0	0	0	0	0	0	0	0	0
OTU01568	Unassigned							0	0	0	0	0	0	0	0	0	0	0	0	0	97	0	0	0	0	0	0	0	0	0	0	0	0	0	0	0	0	0	0	0	0	0	0	0	0	0	0	0	0
OTU01569	k__Bacteria							0	0	0	0	0	0	0	0	0	0	0	0	0	57	0	15	0	0	0	0	0	0	0	0	0	0	0	0	0	0	0	0	0	0	0	0	25	0	0	0	0	0
OTU01570	k__Bacteria							0	0	0	0	0	0	0	0	0	0	0	0	0	0	0	0	0	0	22	0	0	0	0	0	0	0	0	0	0	0	0	0	0	0	0	0	0	0	0	0	0	0
OTU01571	k__Bacteria							0	0	0	0	0	0	0	0	0	0	0	0	0	0	0	0	0	0	0	0	0	0	0	0	0	0	0	0	0	0	0	0	42	0	0	0	0	0	0	0	0	0
OTU01572	k__Bacteria							0	0	0	0	0	0	0	0	0	0	0	0	0	0	0	0	0	0	0	0	0	0	0	0	0	0	0	0	0	0	0	0	97	0	0	0	0	0	0	0	0	0
OTU01573	k__Bacteria							0	0	0	0	0	0	0	0	0	0	0	0	0	0	0	0	0	0	0	0	0	0	0	0	0	0	0	0	0	0	0	0	0	0	28	0	0	0	0	0	0	0
OTU01574	k__Bacteria							0	0	0	0	0	0	0	0	0	0	0	0	0	0	0	0	0	0	0	0	0	0	0	0	0	0	0	0	0	0	0	0	0	0	97	0	0	0	0	0	0	0
OTU01575	k__Bacteria	p__Proteobacteria	c__Gammaproteobacteria	o__Aeromonadales	f__Succinivibrionaceae	g__Succinivibrio	s__	0	19	0	0	0	0	0	0	0	0	0	0	0	0	0	0	0	0	0	0	0	0	0	0	0	0	0	0	0	0	0	0	0	16	0	0	0	0	0	26	0	19
OTU01576	k__Bacteria							0	0	29	0	0	0	9	0	0	0	0	0	0	36	0	0	0	0	0	0	0	0	0	0	0	0	0	0	0	0	0	0	0	0	0	0	0	0	22	0	0	0
OTU01577	k__Bacteria							0	0	0	0	0	0	0	0	96	0	0	0	0	0	0	0	0	0	0	0	0	0	0	0	0	0	0	0	0	0	0	0	0	0	0	0	0	0	0	0	0	0
OTU01578	k__Bacteria							0	0	0	0	0	0	0	0	0	0	0	19	0	0	0	0	0	0	0	0	0	0	18	0	0	0	0	0	0	0	0	0	0	0	0	0	0	0	0	0	0	0
OTU01579	k__Bacteria							0	0	0	0	0	0	0	0	0	0	0	0	0	0	0	0	0	0	0	0	0	0	0	0	0	49	0	0	0	0	0	0	0	0	0	0	0	0	0	0	47	0
OTU01580	Unassigned							0	0	0	0	0	0	0	0	0	0	0	0	0	0	0	0	0	0	0	0	0	0	0	0	0	0	0	0	0	0	0	0	96	0	0	0	0	0	0	0	0	0
OTU01581	k__Bacteria							0	0	0	0	0	0	0	0	0	0	0	0	0	0	0	0	0	0	0	0	0	0	0	0	0	0	0	0	0	0	0	0	21	0	0	0	0	0	0	0	0	0
OTU01582	k__Bacteria							0	0	0	0	0	0	0	0	0	0	0	0	0	0	0	0	0	0	0	0	0	0	0	0	0	0	0	0	0	0	0	0	0	32	0	0	0	0	0	0	0	0
OTU01583	k__Bacteria							0	0	0	0	0	0	0	0	0	0	0	0	0	0	0	0	0	0	0	0	0	0	0	0	0	0	0	0	0	0	0	0	0	0	0	0	0	0	0	0	0	0
OTU01584	k__Bacteria							18	0	0	0	0	0	0	0	0	0	0	0	0	0	0	0	0	0	0	0	0	0	0	0	0	0	0	0	0	0	0	0	0	0	0	0	0	0	0	0	0	0
OTU01585	k__Bacteria							54	0	41	0	0	0	0	0	0	0	0	0	0	0	0	0	0	0	0	0	0	0	0	0	0	0	0	0	0	0	0	0	0	0	0	0	0	0	0	0	0	0
OTU01586	k__Bacteria							0	0	0	21	0	0	0	0	0	0	0	0	0	0	0	0	0	0	0	0	0	0	0	0	0	0	0	0	0	0	0	0	0	0	0	0	0	0	0	0	0	0
OTU01587	k__Bacteria							0	0	0	0	0	21	0	0	0	0	0	0	54	0	0	0	0	0	0	20	0	0	0	0	0	0	0	0	0	0	0	0	0	0	0	0	0	0	0	0	0	0
OTU01588	k__Bacteria							0	0	0	0	0	0	0	0	0	0	10	78	0	0	0	0	0	0	0	0	0	0	0	0	0	0	0	0	0	0	0	0	0	0	0	0	0	0	0	0	0	0
OTU01589	k__Bacteria							0	0	0	0	0	0	0	0	0	0	5	0	0	0	0	0	0	0	0	0	0	0	13	0	0	0	0	0	0	17	0	0	0	0	0	0	0	0	0	0	0	11
OTU01590	k__Bacteria							0	0	0	0	0	0	0	0	0	0	0	0	35	0	0	0	0	60	0	0	0	0	0	0	0	0	0	0	0	0	0	0	0	0	0	0	0	0	0	0	0	0
OTU01591	k__Bacteria							0	0	0	0	0	0	0	0	0	0	0	0	0	0	0	0	0	6	0	0	0	0	0	0	0	0	10	0	0	0	0	0	0	0	0	0	0	0	11	0	0	0
OTU01592	k__Bacteria							0	0	0	0	0	0	0	0	0	0	0	0	0	0	0	0	0	0	0	0	0	0	0	0	0	0	95	0	0	0	0	0	0	0	0	0	0	0	0	0	0	0
OTU01593	k__Bacteria							0	0	0	0	0	0	0	0	0	0	0	0	0	0	0	0	0	0	0	0	0	0	0	0	0	0	0	0	0	0	0	0	0	0	0	95	0	0	0	0	0	0
OTU01594	k__Bacteria							0	0	0	0	0	0	0	0	0	0	0	0	0	0	0	0	0	0	0	0	0	0	0	0	0	0	0	0	0	0	0	0	0	0	0	0	0	0	0	16	0	0
OTU01595	k__Bacteria							0	0	0	0	0	0	0	0	0	0	0	0	0	0	0	0	0	0	0	0	0	0	0	0	0	0	0	0	0	0	0	0	0	0	0	0	0	0	0	95	0	0
OTU01596	k__Bacteria							0	0	0	0	0	0	0	0	0	0	0	0	0	0	0	0	0	0	0	0	0	0	0	0	0	0	0	0	0	0	0	0	0	0	0	0	0	0	0	0	0	0
OTU01597	k__Bacteria							0	0	0	0	0	0	0	0	0	0	0	0	0	0	0	0	0	0	0	0	0	0	0	0	0	0	0	0	0	0	0	0	0	0	0	0	0	0	0	0	0	0
OTU01598	Unassigned							0	0	0	0	0	0	0	0	0	0	0	0	0	0	0	0	0	0	0	0	0	0	0	0	0	0	0	0	0	0	0	0	0	0	0	0	0	0	0	0	0	0
OTU01599	k__Bacteria							0	0	0	0	0	0	0	0	0	0	0	0	0	0	0	0	0	0	0	0	0	0	0	0	0	0	0	0	0	0	0	0	0	0	0	0	0	0	0	0	0	0
OTU01600	Unassigned							0	0	0	0	0	0	0	0	0	0	0	0	0	0	0	0	0	0	0	0	0	0	0	0	0	0	0	0	0	0	0	0	0	0	0	0	0	0	0	0	0	0
OTU01601	k__Bacteria							0	0	23	0	0	0	0	0	0	0	22	0	0	0	0	0	0	0	0	0	0	0	0	0	0	0	0	0	0	0	0	0	0	0	0	0	0	0	0	0	0	0
OTU01602	k__Bacteria							0	0	0	0	0	0	0	0	0	0	0	0	0	80	0	0	0	0	0	0	0	0	0	0	0	0	0	0	0	0	0	0	0	0	0	0	0	0	0	0	0	0
OTU01603	Unassigned							0	0	0	0	0	0	0	0	0	0	0	0	0	0	0	0	0	0	0	94	0	0	0	0	0	0	0	0	0	0	0	0	0	0	0	0	0	0	0	0	0	0
OTU01604	k__Bacteria							0	0	0	0	0	0	0	0	0	0	0	0	0	0	0	0	0	0	0	0	0	0	0	0	0	0	0	0	0	0	0	0	94	0	0	0	0	0	0	0	0	0
OTU01605	k__Bacteria							0	0	0	0	0	0	0	0	0	0	0	0	0	0	0	0	0	0	0	0	0	0	0	0	0	0	0	0	0	0	0	0	0	0	0	0	94	0	0	0	0	0
OTU01606	k__Bacteria							0	0	0	0	0	0	0	0	0	0	0	0	0	0	0	0	0	0	0	0	0	0	0	0	0	0	0	0	0	0	0	0	0	0	0	0	0	0	0	0	0	0
OTU01607	Unassigned							0	0	0	0	0	0	0	0	0	0	0	0	0	0	0	0	0	0	0	0	0	0	0	0	0	0	0	0	0	0	0	0	0	0	0	0	0	0	0	0	0	0
OTU01608	k__Bacteria							0	0	0	0	0	0	0	0	0	0	0	0	0	0	0	0	0	0	0	0	0	0	0	0	0	0	0	0	0	0	0	0	0	0	0	0	0	0	0	0	0	0
OTU01609	k__Bacteria							0	37	0	0	0	0	0	0	0	0	0	0	56	0	0	0	0	0	0	0	0	0	0	0	0	0	0	0	0	0	0	0	0	0	0	0	0	0	0	0	0	0
OTU01610	k__Bacteria							0	0	93	0	0	0	0	0	0	0	0	0	0	0	0	0	0	0	0	0	0	0	0	0	0	0	0	0	0	0	0	0	0	0	0	0	0	0	0	0	0	0
OTU01611	k__Bacteria							0	0	0	0	0	0	0	35	0	0	2	0	0	0	0	0	0	0	0	0	0	0	0	0	0	0	0	0	0	0	0	0	0	0	0	0	0	0	0	0	0	0
OTU01612	Unassigned							0	0	0	0	0	0	0	0	0	0	0	0	0	0	30	0	0	0	30	0	33	0	0	0	0	0	0	0	0	0	0	0	0	0	0	0	0	0	0	0	0	0
OTU01613	k__Bacteria	p__Bacteroidetes	c__Bacteroidia	o__Bacteroidales	f__Porphyromonadaceae	g__Parabacteroides	s__	0	0	0	0	0	0	0	0	0	0	0	0	0	0	0	12	0	0	0	0	0	0	0	0	0	0	0	0	0	0	0	0	0	0	0	0	0	0	0	0	0	0
OTU01614	k__Bacteria							0	0	0	0	0	0	0	0	0	0	0	0	0	0	0	0	0	0	0	0	0	0	0	55	0	0	0	0	0	3	0	0	0	0	0	0	0	0	0	0	0	0
OTU01615	k__Bacteria							0	0	0	0	0	0	0	0	0	0	0	0	0	0	0	0	0	0	0	0	0	0	0	0	0	0	0	0	0	0	0	0	0	0	93	0	0	0	0	0	0	0
OTU01616	k__Bacteria							0	0	0	0	0	0	0	0	0	0	0	0	0	0	0	0	0	0	0	0	0	0	0	0	0	0	0	0	0	0	0	0	0	0	0	0	0	0	0	0	0	0
OTU01617	k__Bacteria							0	0	0	0	0	0	0	0	0	0	0	0	0	0	0	0	0	0	0	0	0	0	0	0	0	0	0	0	0	0	0	0	0	0	0	0	0	0	0	0	0	0
OTU01618	k__Bacteria							0	0	0	0	0	0	0	0	0	0	0	0	0	0	0	0	0	0	0	0	0	0	0	0	0	0	0	0	0	0	0	0	0	0	0	0	0	0	0	0	0	0
OTU01619	k__Bacteria							0	0	0	0	0	0	0	0	0	0	0	0	0	0	0	0	0	0	0	0	0	0	0	0	0	0	0	0	0	0	0	0	0	0	0	0	0	0	0	0	0	0
OTU01620	k__Bacteria							0	0	12	0	0	0	0	0	0	0	0	0	0	0	0	0	0	0	0	0	0	0	0	59	0	0	0	0	0	0	0	0	0	0	21	0	0	0	0	0	0	0
OTU01621	k__Bacteria	p__Proteobacteria						0	0	0	0	0	44	0	0	0	0	0	0	0	0	0	0	0	0	0	0	0	0	0	0	0	0	0	0	0	0	0	0	0	0	0	0	0	0	0	0	0	0
OTU01622	Unassigned							0	0	0	0	0	0	0	0	0	0	0	0	0	0	0	0	66	0	0	0	14	0	0	0	0	0	0	0	0	0	0	0	0	0	0	0	0	0	0	0	0	0
OTU01623	k__Bacteria							0	0	0	0	0	0	0	0	0	0	0	0	0	0	0	0	32	0	0	0	0	0	0	0	0	0	0	0	0	0	0	0	0	0	0	0	0	0	0	0	28	0
OTU01624	k__Bacteria							0	0	0	0	0	0	0	0	0	0	0	0	0	0	0	0	0	0	0	57	0	0	0	0	0	0	0	0	0	0	0	0	0	35	0	0	0	0	0	0	0	0
OTU01625	k__Bacteria							0	0	0	0	0	0	0	0	0	0	0	0	0	0	0	0	0	0	0	0	0	0	0	0	0	92	0	0	0	0	0	0	0	0	0	0	0	0	0	0	0	0
OTU01626	k__Bacteria							0	0	0	0	0	0	0	0	0	0	0	0	0	0	0	0	0	0	0	0	0	0	0	0	0	0	0	0	0	0	0	43	0	0	0	0	0	0	0	0	0	0
OTU01627	k__Bacteria							0	0	0	0	0	0	0	0	0	0	0	0	0	0	0	0	0	0	0	0	0	0	0	0	0	0	0	0	0	0	0	0	0	0	0	0	0	0	0	0	92	0
OTU01628	k__Bacteria							40	0	0	0	0	0	0	0	0	51	0	0	0	0	0	0	0	0	0	0	0	0	0	0	0	0	0	0	0	0	0	0	0	0	0	0	0	0	0	0	0	0
OTU01629	k__Bacteria							0	0	19	0	0	0	0	0	0	0	0	0	0	0	0	0	0	0	0	0	0	0	0	0	0	0	0	0	0	0	0	0	0	0	0	0	0	0	0	7	0	0
OTU01630	k__Bacteria							0	0	0	0	0	0	0	0	0	0	0	12	0	0	9	0	10	0	0	0	0	0	0	0	0	0	16	0	0	0	0	0	0	0	0	0	0	0	0	0	0	0
OTU01631	k__Bacteria	p__Proteobacteria						0	0	0	0	0	0	0	0	0	0	0	0	22	0	0	0	0	0	0	0	0	0	0	0	0	0	0	0	0	0	0	0	0	0	0	0	0	0	0	0	0	0
OTU01632	k__Bacteria							0	0	0	0	0	0	0	0	0	0	0	0	0	0	0	0	0	0	0	0	0	0	0	0	0	0	0	0	0	0	0	0	0	0	15	0	0	0	0	0	0	0
OTU01633	k__Bacteria							0	0	0	0	0	0	0	0	0	0	0	0	0	0	0	0	0	0	0	0	0	0	0	0	0	0	0	0	0	0	0	0	0	0	0	0	0	0	0	0	0	0
OTU01634	Unassigned							0	0	0	0	0	0	0	0	0	0	0	0	0	0	0	0	0	0	0	0	0	0	0	0	0	0	0	0	0	0	0	0	0	0	0	0	0	0	0	0	0	0
OTU01635	k__Bacteria							0	0	0	0	0	0	0	0	0	0	0	0	0	0	0	0	0	0	0	0	0	0	0	0	0	0	0	0	0	0	0	0	0	0	0	0	0	0	0	0	0	0
OTU01636	Unassigned							0	0	0	0	0	0	0	0	0	0	0	0	0	0	0	0	0	0	0	0	0	0	0	0	0	0	0	0	0	0	0	0	0	0	0	0	0	0	0	0	0	0
OTU01637	Unassigned							0	0	0	0	0	0	0	0	0	0	0	0	0	0	0	0	0	0	0	0	0	0	0	0	0	0	0	0	0	0	0	0	0	0	0	0	0	0	0	0	0	0
OTU01638	k__Bacteria							0	0	0	0	0	0	0	0	0	0	0	0	0	0	0	0	0	0	0	0	0	0	0	0	0	0	0	0	0	0	0	0	0	0	0	0	0	0	0	0	0	0
OTU01639	k__Bacteria							19	0	0	0	23	0	0	0	0	0	18	0	0	0	0	0	0	0	0	8	0	0	0	0	0	0	0	0	0	0	0	9	0	0	0	0	13	0	0	0	0	0
OTU01640	k__Bacteria							0	90	0	0	0	0	0	0	0	0	0	0	0	0	0	0	0	0	0	0	0	0	0	0	0	0	0	0	0	0	0	0	0	0	0	0	0	0	0	0	0	0
OTU01641	k__Bacteria							0	0	0	0	0	0	0	0	0	0	0	45	0	0	0	0	0	0	0	0	0	0	0	0	0	0	0	0	0	0	0	0	0	0	0	0	0	0	0	0	0	0
OTU01642	k__Bacteria							0	0	0	0	0	0	0	0	0	0	0	0	0	0	12	16	0	0	0	21	0	0	0	20	0	0	0	0	0	0	0	0	0	0	0	0	0	0	0	0	0	0
OTU01643	k__Bacteria							0	0	0	0	0	0	0	0	0	0	0	0	0	0	0	0	0	0	0	0	0	0	0	13	0	0	0	0	0	0	0	0	0	0	0	0	0	0	0	0	0	0
OTU01644	k__Bacteria							0	0	0	0	0	0	0	0	0	0	0	0	0	0	0	0	0	0	0	0	0	0	0	0	18	0	22	0	0	0	0	0	28	0	0	0	0	0	0	0	0	0
OTU01645	k__Bacteria							0	0	0	0	0	0	0	0	0	0	0	0	0	0	0	0	0	0	0	0	0	0	0	0	23	0	0	0	0	0	0	0	0	0	0	0	0	0	0	0	0	67
OTU01646	k__Bacteria							0	0	0	0	0	0	0	0	0	0	0	0	0	0	0	0	0	0	0	0	0	0	0	0	0	0	0	24	0	0	0	0	0	0	0	0	0	0	0	0	0	0
OTU01647	k__Bacteria							0	0	0	0	0	0	0	0	0	0	0	0	0	0	0	0	0	0	0	0	0	0	0	0	0	0	0	0	0	0	0	90	0	0	0	0	0	0	0	0	0	0
OTU01648	k__Bacteria							0	0	0	0	0	0	0	0	0	0	0	0	0	0	0	0	0	0	0	0	0	0	0	0	0	0	0	0	0	0	0	0	0	0	0	0	0	0	0	0	0	0
OTU01649	k__Bacteria							0	0	0	0	0	0	0	0	0	0	0	0	0	0	0	0	0	0	0	0	0	0	0	0	0	0	0	0	0	0	0	0	0	0	0	0	0	0	0	0	0	0
OTU01650	Unassigned							0	23	0	0	19	0	0	0	0	0	0	0	0	0	0	0	0	0	0	0	0	0	0	0	29	0	0	0	0	0	0	0	0	0	0	0	0	0	0	0	0	0
OTU01651	k__Bacteria							0	0	0	0	0	37	0	0	0	0	0	0	0	0	0	0	0	0	0	0	0	0	0	0	0	0	0	0	0	0	0	0	0	0	0	0	0	0	0	0	0	0
OTU01652	k__Bacteria							0	0	0	0	0	0	17	0	0	0	0	0	9	0	48	0	0	0	0	0	0	0	0	0	0	0	0	0	0	0	0	0	0	0	0	0	0	0	0	0	0	0
OTU01653	k__Bacteria							0	0	0	0	0	0	0	0	13	0	0	0	0	0	0	0	0	0	0	0	0	28	0	0	0	0	0	0	0	0	0	0	0	18	0	0	0	0	0	0	0	0
OTU01654	k__Bacteria	p__Proteobacteria	c__Gammaproteobacteria					0	0	0	0	0	0	0	0	0	0	0	0	37	0	0	0	0	0	0	0	0	0	0	0	0	0	0	0	0	0	0	0	0	0	0	0	0	0	0	0	0	0
OTU01655	k__Bacteria							0	0	0	0	0	0	0	0	0	0	0	0	0	0	0	0	0	0	0	0	20	0	0	0	0	0	0	0	36	0	0	20	0	0	0	0	0	0	0	0	0	0
OTU01656	k__Bacteria	p__Bacteroidetes	c__Bacteroidia	o__Bacteroidales	f__Prevotellaceae	g__Prevotella	s__copri	0	0	0	0	0	0	0	0	0	0	0	0	0	0	0	0	0	0	0	0	0	10	0	0	0	0	0	0	0	0	0	0	0	0	0	0	0	0	0	0	0	0
OTU01657	k__Bacteria							0	0	0	0	0	0	0	0	0	0	0	0	0	0	0	0	0	0	0	0	0	0	0	0	0	0	0	0	0	89	0	0	0	0	0	0	0	0	0	0	0	0
OTU01658	k__Bacteria	p__Proteobacteria						0	0	0	0	0	0	0	0	0	0	0	0	0	0	0	0	0	0	0	0	0	0	0	0	0	0	0	0	0	0	89	0	0	0	0	0	0	0	0	0	0	0
OTU01659	k__Bacteria							0	0	0	0	0	0	0	0	0	0	0	0	0	0	0	0	0	0	0	0	0	0	0	0	0	0	0	0	0	0	0	0	0	0	0	35	0	0	0	0	0	0
OTU01660	k__Bacteria							0	0	0	0	0	0	0	0	0	0	0	0	0	0	0	0	0	0	0	0	0	0	0	0	0	0	0	0	0	0	0	0	0	0	0	0	0	0	0	0	0	0
OTU01661	k__Bacteria							0	0	0	34	0	0	0	0	0	0	0	0	0	0	0	0	0	0	0	0	0	54	0	0	0	0	0	0	0	0	0	0	0	0	0	0	0	0	0	0	0	0
OTU01662	k__Bacteria							0	0	0	0	0	0	24	0	0	0	0	0	64	0	0	0	0	0	0	0	0	0	0	0	0	0	0	0	0	0	0	0	0	0	0	0	0	0	0	0	0	0
OTU01663	k__Bacteria							0	0	0	0	0	0	0	0	0	88	0	0	0	0	0	0	0	0	0	0	0	0	0	0	0	0	0	0	0	0	0	0	0	0	0	0	0	0	0	0	0	0
OTU01664	Unassigned							0	0	0	0	0	0	0	0	0	0	0	47	0	0	0	0	0	0	0	0	0	0	0	0	0	0	0	0	0	0	0	0	0	0	0	0	0	0	0	0	0	0
OTU01665	k__Bacteria							0	0	0	0	0	0	0	0	0	0	0	0	40	0	48	0	0	0	0	0	0	0	0	0	0	0	0	0	0	0	0	0	0	0	0	0	0	0	0	0	0	0
OTU01666	k__Bacteria							0	0	0	0	0	0	0	0	0	0	0	0	0	0	0	0	0	18	0	0	0	0	0	0	0	0	0	0	0	0	0	0	0	0	0	0	44	0	0	0	12	0
OTU01667	k__Bacteria							0	0	0	0	0	0	0	0	0	0	0	0	0	0	0	0	0	0	0	0	0	52	0	0	0	0	0	0	0	0	0	0	0	0	0	16	0	0	0	0	20	0
OTU01668	k__Bacteria							0	0	0	0	0	0	0	0	0	0	0	0	0	0	0	0	0	0	0	0	0	0	0	0	0	0	0	0	0	15	0	0	0	0	0	0	0	0	0	0	0	0
OTU01669	k__Bacteria							0	0	0	0	0	0	0	0	0	0	0	0	0	0	0	0	0	0	0	0	0	0	0	0	0	0	0	0	0	0	0	88	0	0	0	0	0	0	0	0	0	0
OTU01670	k__Bacteria	p__Bacteroidetes						0	0	0	0	0	0	0	0	0	0	0	0	0	0	0	0	0	0	0	0	0	0	0	0	0	0	0	0	0	0	0	38	0	0	0	0	0	0	0	0	0	0
OTU01671	k__Bacteria							0	0	0	0	0	0	0	0	0	0	0	0	0	0	0	0	0	0	0	0	0	0	0	0	0	0	0	0	0	0	0	0	26	0	0	0	0	0	0	0	0	0
OTU01672	k__Bacteria							0	0	0	0	0	0	0	0	0	0	0	0	0	0	0	0	0	0	0	0	0	0	0	0	0	0	0	0	0	0	0	0	0	0	0	0	0	0	0	0	0	0
OTU01673	k__Bacteria							0	0	0	0	0	0	0	0	0	0	0	0	0	0	0	0	0	0	0	0	0	0	0	0	0	0	0	0	0	0	0	0	0	0	0	0	0	0	0	0	0	0
OTU01674	k__Bacteria							0	0	0	0	0	0	0	0	0	0	40	0	0	0	0	0	0	0	0	0	0	47	0	0	0	0	0	0	0	0	0	0	0	0	0	0	0	0	0	0	0	0
OTU01675	k__Bacteria							0	0	0	0	0	0	0	0	0	0	0	87	0	0	0	0	0	0	0	0	0	0	0	0	0	0	0	0	0	0	0	0	0	0	0	0	0	0	0	0	0	0
OTU01676	k__Bacteria	p__Proteobacteria						0	0	0	0	0	0	0	0	0	0	0	0	0	87	0	0	0	0	0	0	0	0	0	0	0	0	0	0	0	0	0	0	0	0	0	0	0	0	0	0	0	0
OTU01677	k__Bacteria							0	0	0	0	0	0	0	0	0	0	0	0	0	41	0	0	0	0	0	0	0	0	0	0	0	0	0	0	0	0	0	0	0	0	0	0	0	0	0	0	0	0
OTU01678	k__Bacteria							0	0	0	0	0	0	0	0	0	0	0	0	0	0	0	56	0	0	0	0	0	0	0	0	0	0	0	0	0	0	0	0	0	0	0	0	0	0	0	0	0	0
OTU01679	k__Bacteria							0	0	0	0	0	0	0	0	0	0	0	0	0	0	0	0	0	0	0	0	0	0	0	78	0	0	0	0	0	0	0	0	0	0	0	0	0	0	0	9	0	0
OTU01680	k__Bacteria							0	0	0	0	0	0	0	0	0	0	0	0	0	0	0	0	0	0	0	0	0	0	0	0	0	0	45	0	0	0	0	0	0	0	0	0	0	0	0	0	0	0
OTU01681	Unassigned							0	0	0	0	0	0	0	0	0	0	0	0	0	0	0	0	0	0	0	0	0	0	0	0	0	0	0	0	0	0	0	0	0	0	0	0	0	87	0	0	0	0
OTU01682	k__Bacteria	p__Proteobacteria						0	0	0	0	0	0	0	0	0	0	0	0	0	0	0	0	0	0	0	0	0	0	0	0	0	0	0	0	0	0	0	0	0	0	0	0	0	44	0	0	0	0
OTU01683	k__Bacteria	p__Proteobacteria						0	0	0	0	0	0	0	0	0	0	0	0	0	0	0	0	0	0	0	0	0	0	0	0	0	0	0	0	0	0	0	0	0	0	0	0	0	0	0	0	0	0
OTU01684	k__Bacteria							0	0	0	0	0	0	0	0	0	0	0	0	0	0	0	0	0	0	0	0	0	0	0	0	0	0	0	0	0	0	0	0	0	0	0	0	0	0	0	0	0	0
OTU01685	k__Bacteria							18	0	0	0	0	0	0	0	0	0	0	0	0	0	0	0	0	0	0	0	0	0	0	0	0	0	0	0	0	0	0	0	0	0	0	0	37	0	0	0	0	0
OTU01686	k__Bacteria							0	0	0	0	0	0	0	0	0	0	0	0	0	22	0	0	0	0	0	0	0	0	0	17	0	0	0	0	0	11	14	0	0	0	0	0	0	0	0	0	0	0
OTU01687	k__Bacteria							0	0	0	0	0	0	0	0	0	0	0	0	0	0	0	0	0	0	0	17	0	0	0	0	0	0	0	0	0	0	0	0	0	0	0	11	0	0	0	0	32	0
OTU01688	Unassigned							0	0	0	0	0	0	0	0	0	0	0	0	0	0	0	0	0	0	0	0	0	0	0	0	0	0	19	0	0	0	0	0	0	0	30	0	0	0	19	0	0	0
OTU01689	k__Bacteria							0	0	0	0	0	0	0	0	0	0	0	0	0	0	0	0	0	0	0	0	0	0	0	0	0	0	0	0	0	0	0	25	0	0	0	0	0	0	30	0	0	0
OTU01690	k__Bacteria							0	0	0	0	0	0	0	0	0	0	0	0	0	0	0	0	0	0	0	0	0	0	0	0	0	0	0	0	0	0	0	0	0	0	0	0	0	0	0	0	0	0
OTU01691	k__Bacteria							0	0	0	0	0	0	0	0	0	0	0	0	0	0	0	0	0	0	0	0	0	0	0	0	0	0	0	0	0	0	0	0	0	0	0	0	0	0	0	0	0	0
OTU01692	Unassigned							0	0	0	0	0	0	0	0	0	0	0	0	0	0	0	0	0	0	0	0	0	0	0	0	0	0	0	0	0	0	0	0	0	0	0	0	0	0	0	0	0	0
OTU01693	k__Bacteria							0	0	0	0	0	0	0	0	0	0	0	0	0	0	0	0	0	0	0	0	0	0	0	0	0	0	0	0	0	0	0	0	0	0	0	0	0	0	0	0	0	0
OTU01694	k__Bacteria							47	0	26	0	0	0	0	0	0	0	0	0	0	0	0	0	0	0	0	0	0	0	0	0	0	0	0	0	0	0	0	0	0	0	0	0	0	0	0	0	0	0
OTU01695	Unassigned							0	12	0	0	0	0	0	0	0	0	0	0	0	0	0	0	0	0	0	0	0	0	0	0	0	0	0	0	35	0	0	0	0	0	0	0	0	0	0	0	0	0
OTU01696	k__Bacteria							0	0	0	85	0	0	0	0	0	0	0	0	0	0	0	0	0	0	0	0	0	0	0	0	0	0	0	0	0	0	0	0	0	0	0	0	0	0	0	0	0	0
OTU01697	k__Bacteria							0	0	0	0	85	0	0	0	0	0	0	0	0	0	0	0	0	0	0	0	0	0	0	0	0	0	0	0	0	0	0	0	0	0	0	0	0	0	0	0	0	0
OTU01698	k__Bacteria							0	0	0	0	61	0	0	0	0	0	0	0	0	0	0	0	0	0	0	0	0	0	0	0	0	0	0	0	0	0	0	0	0	0	0	0	0	0	0	0	0	0
OTU01699	k__Bacteria							0	0	0	0	85	0	0	0	0	0	0	0	0	0	0	0	0	0	0	0	0	0	0	0	0	0	0	0	0	0	0	0	0	0	0	0	0	0	0	0	0	0
OTU01700	k__Bacteria							0	0	0	0	27	0	0	0	0	0	0	0	0	0	0	0	0	0	0	0	0	0	0	0	0	0	0	0	0	0	0	0	0	0	0	52	0	0	0	0	0	0
OTU01701	k__Bacteria							0	0	0	0	0	0	0	28	0	0	0	0	0	0	0	0	0	0	0	0	0	0	0	0	0	0	0	0	0	0	0	0	0	0	0	0	0	0	0	0	0	0
OTU01702	k__Bacteria							0	0	0	0	0	0	0	0	0	0	0	0	85	0	0	0	0	0	0	0	0	0	0	0	0	0	0	0	0	0	0	0	0	0	0	0	0	0	0	0	0	0
OTU01703	k__Bacteria							0	0	0	0	0	0	0	0	0	0	0	0	0	0	0	0	0	0	0	0	0	12	0	0	0	0	0	0	0	0	0	0	0	0	0	0	0	13	0	0	0	0
OTU01704	k__Bacteria							0	0	0	0	0	0	0	0	0	0	0	0	0	0	0	0	0	0	0	0	0	0	0	85	0	0	0	0	0	0	0	0	0	0	0	0	0	0	0	0	0	0
OTU01705	k__Bacteria							0	0	0	0	0	0	0	0	0	0	0	0	0	0	0	0	0	0	0	0	0	0	0	0	0	0	54	0	0	0	0	0	0	0	0	0	0	0	0	31	0	0
OTU01706	k__Bacteria							0	0	0	0	0	0	0	0	0	0	0	0	0	0	0	0	0	0	0	0	0	0	0	0	0	0	0	0	39	0	0	0	46	0	0	0	0	0	0	0	0	0
OTU01707	k__Bacteria							0	0	0	0	0	0	0	0	0	0	0	0	0	0	0	0	0	0	0	0	0	0	0	0	0	0	0	0	0	0	0	0	0	0	0	0	0	0	0	36	0	0
OTU01708	k__Bacteria							0	0	0	0	0	0	0	0	0	0	0	0	0	0	0	0	0	0	0	0	0	0	0	0	0	0	0	0	0	0	0	0	0	0	0	0	0	0	0	0	0	0
OTU01709	k__Bacteria							0	0	0	0	0	0	0	0	0	0	0	0	0	0	0	0	0	0	0	0	0	0	0	0	0	0	0	0	0	0	0	0	0	0	0	0	0	0	0	0	0	0
OTU01710	k__Bacteria							0	0	0	0	0	0	0	0	0	0	0	0	0	0	0	0	0	0	0	0	0	0	0	0	0	0	0	0	0	0	0	0	0	0	0	0	0	0	0	0	0	0
OTU01711	k__Bacteria	p__Proteobacteria						0	0	0	0	0	0	0	0	0	0	0	0	0	0	0	0	0	0	0	0	0	0	0	0	0	0	0	0	0	0	0	0	0	0	0	0	0	0	0	0	0	0
OTU01712	Unassigned							0	0	0	0	0	0	0	0	0	0	0	0	0	0	0	0	0	0	0	0	0	0	0	0	0	0	0	0	0	0	0	0	0	0	0	0	0	0	0	0	0	0
OTU01713	k__Bacteria							0	0	0	0	0	0	0	0	0	0	0	0	0	0	0	0	0	0	0	0	0	0	0	0	0	0	0	0	0	0	0	0	0	0	0	0	0	0	0	0	0	0
OTU01714	k__Bacteria							0	0	0	0	0	0	0	0	0	0	0	0	0	0	0	0	0	0	0	0	0	0	0	0	0	0	0	0	0	0	0	0	0	0	0	0	0	0	0	0	0	0
OTU01715	k__Bacteria	p__Bacteroidetes	c__Bacteroidia	o__Bacteroidales	f__Porphyromonadaceae	g__Parabacteroides	s__distasonis	0	0	0	0	0	0	0	0	0	0	0	0	0	0	0	0	0	0	0	0	0	0	0	0	0	0	0	0	0	0	0	0	0	0	0	0	0	0	0	0	0	0
OTU01716	k__Bacteria							0	0	0	0	0	0	0	0	0	0	0	0	0	0	0	0	0	0	0	0	0	0	0	0	0	0	0	0	0	0	0	0	0	0	0	0	0	0	0	0	0	0
OTU01717	k__Bacteria							0	11	0	0	0	11	0	0	0	0	0	0	0	12	0	0	0	0	0	0	0	25	0	0	0	0	0	0	0	0	0	0	0	0	0	0	0	0	0	0	0	0
OTU01718	k__Bacteria							0	0	0	33	0	0	0	0	0	0	0	0	0	0	0	0	0	0	0	0	0	0	0	0	0	0	0	0	0	0	0	0	0	0	0	0	0	0	0	0	0	0
OTU01719	k__Bacteria							0	0	0	0	0	0	13	13	0	0	0	0	0	0	7	6	10	0	0	0	0	0	0	0	0	0	0	0	13	0	0	0	0	0	0	0	0	0	0	0	0	0
OTU01720	k__Bacteria							0	0	0	0	0	0	0	0	0	11	0	0	0	0	0	0	0	0	0	0	0	0	0	13	0	0	0	0	0	0	0	0	0	0	0	24	0	0	0	0	0	0
OTU01721	k__Bacteria							0	0	0	0	0	0	0	0	0	0	84	0	0	0	0	0	0	0	0	0	0	0	0	0	0	0	0	0	0	0	0	0	0	0	0	0	0	0	0	0	0	0
OTU01722	k__Bacteria							0	0	0	0	0	0	0	0	0	0	0	0	0	0	0	0	0	0	0	0	38	0	0	0	0	0	46	0	0	0	0	0	0	0	0	0	0	0	0	0	0	0
OTU01723	k__Bacteria							0	0	0	0	0	0	0	0	0	0	0	0	0	0	0	0	0	0	0	0	0	0	0	0	22	0	0	0	0	0	12	0	0	0	0	0	0	0	0	27	0	0
OTU01724	k__Bacteria	p__Proteobacteria						0	0	0	0	0	0	0	0	0	0	0	0	0	0	0	0	0	0	0	0	0	0	0	0	0	0	0	0	0	0	43	0	0	0	0	0	0	0	0	0	0	0
OTU01725	k__Bacteria							0	0	0	0	0	0	0	0	0	0	0	0	0	0	0	0	0	0	0	0	0	0	0	0	0	0	0	0	0	0	0	0	40	0	0	0	0	0	0	0	0	0
OTU01726	k__Bacteria							0	0	0	0	0	0	0	0	0	0	0	0	0	0	0	0	0	0	0	0	0	0	0	0	0	0	0	0	0	0	0	0	0	0	84	0	0	0	0	0	0	0
OTU01727	k__Bacteria							0	0	0	0	0	0	0	0	0	0	0	0	0	0	0	0	0	0	0	0	0	0	0	0	0	0	0	0	0	0	0	0	0	0	0	0	0	0	0	0	0	84
OTU01728	k__Bacteria							0	0	0	0	0	0	0	0	0	0	0	0	0	0	0	0	0	0	0	0	0	0	0	0	0	0	0	0	0	0	0	0	0	0	0	0	0	0	0	0	0	0
OTU01729	k__Bacteria							0	0	0	0	0	0	0	0	0	0	0	0	0	0	0	0	0	0	0	0	0	0	0	0	0	0	0	0	0	0	0	0	0	0	0	0	0	0	0	0	0	0
OTU01730	Unassigned							0	0	0	0	45	0	0	0	0	0	0	0	0	0	0	0	0	38	0	0	0	0	0	0	0	0	0	0	0	0	0	0	0	0	0	0	0	0	0	0	0	0
OTU01731	k__Bacteria							0	0	0	0	0	15	0	0	0	0	0	0	0	0	0	0	0	0	0	0	0	0	0	10	0	0	0	0	15	0	0	0	0	0	0	0	0	0	0	0	0	0
OTU01732	k__Bacteria							0	0	0	0	0	43	0	0	0	0	40	0	0	0	0	0	0	0	0	0	0	0	0	0	0	0	0	0	0	0	0	0	0	0	0	0	0	0	0	0	0	0
OTU01733	k__Bacteria							0	0	0	0	0	0	6	26	0	0	0	0	0	0	0	0	0	0	0	0	0	0	0	0	0	0	0	0	0	0	0	0	0	0	0	0	0	0	0	0	0	0
OTU01734	k__Bacteria							0	0	0	0	0	0	0	0	20	0	0	45	0	0	0	0	0	0	0	0	0	0	0	0	0	0	0	10	0	0	0	0	0	0	0	0	0	8	0	0	0	0
OTU01735	k__Bacteria							0	0	0	0	0	0	0	0	0	0	0	0	83	0	0	0	0	0	0	0	0	0	0	0	0	0	0	0	0	0	0	0	0	0	0	0	0	0	0	0	0	0
OTU01736	k__Bacteria							0	0	0	0	0	0	0	0	0	0	0	0	0	0	83	0	0	0	0	0	0	0	0	0	0	0	0	0	0	0	0	0	0	0	0	0	0	0	0	0	0	0
OTU01737	k__Bacteria							0	0	0	0	0	0	0	0	0	0	0	0	0	0	0	83	0	0	0	0	0	0	0	0	0	0	0	0	0	0	0	0	0	0	0	0	0	0	0	0	0	0
OTU01738	Unassigned							0	0	0	0	0	0	0	0	0	0	0	0	0	0	0	0	0	41	0	0	0	0	0	0	0	0	0	0	0	0	0	0	0	0	0	0	0	0	0	0	0	0
OTU01739	k__Bacteria							0	0	0	0	0	0	0	0	0	0	0	0	0	0	0	0	0	0	0	83	0	0	0	0	0	0	0	0	0	0	0	0	0	0	0	0	0	0	0	0	0	0
OTU01740	k__Bacteria							0	0	0	0	0	0	0	0	0	0	0	0	0	0	0	0	0	0	0	0	0	0	0	0	0	0	0	0	83	0	0	0	0	0	0	0	0	0	0	0	0	0
OTU01741	k__Bacteria							0	0	0	0	0	0	0	0	0	0	0	0	0	0	0	0	0	0	0	0	0	0	0	0	0	0	0	0	83	0	0	0	0	0	0	0	0	0	0	0	0	0
OTU01742	k__Bacteria							0	0	0	0	0	0	0	0	0	0	0	0	0	0	0	0	0	0	0	0	0	0	0	0	0	0	0	0	0	0	0	21	0	0	0	24	0	0	0	0	0	0
OTU01743	Unassigned							0	0	0	0	0	0	0	0	0	0	0	0	0	0	0	0	0	0	0	0	0	0	0	0	0	0	0	0	0	0	0	0	0	0	0	0	0	0	0	0	0	0
OTU01744	k__Bacteria							0	0	0	0	0	0	0	0	0	0	0	0	0	0	0	0	0	0	0	0	0	0	0	0	0	0	0	0	0	0	0	0	0	0	0	0	0	0	0	0	0	0
OTU01745	k__Bacteria							0	0	0	0	0	0	0	0	0	0	0	0	0	0	0	0	0	0	0	0	0	0	0	0	0	0	0	0	0	0	0	0	0	0	0	0	0	0	0	0	0	0
OTU01746	k__Bacteria							0	0	0	0	0	0	0	0	0	0	0	0	0	0	0	0	0	0	0	0	0	0	0	0	0	0	0	0	0	0	0	0	0	0	0	0	0	0	0	0	0	0
OTU01747	k__Bacteria	p__Bacteroidetes	c__Bacteroidia	o__Bacteroidales	f__Bacteroidaceae	g__Bacteroides	s__	0	0	0	0	0	0	0	0	0	0	0	0	0	0	0	0	0	0	0	0	0	0	0	0	0	0	0	0	0	0	0	0	0	0	0	0	0	0	0	0	0	0
OTU01748	k__Bacteria							0	0	0	0	0	0	0	0	0	0	0	0	0	0	0	0	0	0	0	0	0	0	0	0	0	0	0	0	0	0	0	0	0	0	0	0	0	0	0	0	0	0
OTU01749	k__Bacteria							0	0	0	0	0	0	0	0	0	0	0	0	0	0	0	0	0	0	0	0	0	0	0	0	0	0	0	0	0	0	0	0	0	0	0	0	0	0	0	0	0	0
OTU01750	k__Bacteria	p__Proteobacteria						82	0	0	0	0	0	0	0	0	0	0	0	0	0	0	0	0	0	0	0	0	0	0	0	0	0	0	0	0	0	0	0	0	0	0	0	0	0	0	0	0	0
OTU01751	k__Bacteria							0	25	0	0	0	0	0	0	0	0	0	0	0	0	0	0	0	0	0	0	0	0	0	0	0	7	0	0	0	0	0	0	0	0	0	0	0	0	0	0	0	0
OTU01752	k__Bacteria							0	44	0	0	0	0	0	0	0	0	0	0	0	0	0	0	0	0	0	0	0	0	0	0	0	0	0	0	0	0	0	0	0	0	0	0	0	0	0	0	0	0
OTU01753	k__Bacteria							0	0	13	0	0	0	0	0	0	0	0	0	0	0	0	0	0	0	0	0	0	0	0	0	0	0	0	0	0	0	12	0	0	0	0	0	0	0	9	14	0	15
OTU01754	Unassigned							0	0	0	0	0	32	0	0	0	0	0	0	0	0	0	0	0	0	0	0	0	0	0	0	0	0	0	0	0	50	0	0	0	0	0	0	0	0	0	0	0	0
OTU01755	k__Bacteria							0	0	0	0	0	0	18	0	0	0	0	0	0	0	0	0	0	0	0	0	0	0	0	0	0	0	0	0	0	0	0	0	0	0	0	0	0	0	0	0	0	0
OTU01756	k__Bacteria							0	0	0	0	0	0	20	0	0	0	0	0	0	40	0	0	0	0	0	0	0	0	0	0	9	0	0	0	0	0	0	13	0	0	0	0	0	0	0	0	0	0
OTU01757	k__Bacteria							0	0	0	0	0	0	0	0	7	0	0	0	0	0	0	0	0	0	0	0	0	0	27	0	0	0	0	0	0	0	0	16	0	0	0	0	0	0	0	0	0	0
OTU01758	k__Bacteria							0	0	0	0	0	0	0	0	0	24	0	0	0	0	0	0	0	0	0	0	0	0	0	0	0	0	0	0	0	0	0	0	0	0	0	0	0	0	0	0	41	0
OTU01759	k__Bacteria							0	0	0	0	0	0	0	0	0	0	0	0	0	22	0	0	18	0	15	0	0	0	7	0	0	0	0	0	0	0	0	0	0	0	0	0	0	0	0	0	0	0
OTU01760	k__Bacteria							0	0	0	0	0	0	0	0	0	0	0	0	0	0	0	11	0	0	0	0	0	0	0	0	0	3	0	0	0	0	16	0	0	0	0	0	0	0	0	0	0	0
OTU01761	k__Bacteria							0	0	0	0	0	0	0	0	0	0	0	0	0	0	0	0	0	0	0	0	0	0	0	82	0	0	0	0	0	0	0	0	0	0	0	0	0	0	0	0	0	0
OTU01762	k__Bacteria							0	0	0	0	0	0	0	0	0	0	0	0	0	0	0	0	0	0	0	0	0	0	0	0	0	82	0	0	0	0	0	0	0	0	0	0	0	0	0	0	0	0
OTU01763	k__Bacteria							0	0	0	0	0	0	0	0	0	0	0	0	0	0	0	0	0	0	0	0	0	0	0	0	0	0	0	0	0	0	0	0	0	0	82	0	0	0	0	0	0	0
OTU01764	k__Bacteria							0	0	0	0	0	0	0	0	0	0	0	0	0	0	0	0	0	0	0	0	0	0	0	0	0	0	0	0	0	0	0	0	0	0	0	0	0	0	0	30	0	0
OTU01765	k__Bacteria							0	0	0	0	0	0	0	0	0	0	0	0	0	0	0	0	0	0	0	0	0	0	0	0	0	0	0	0	0	0	0	0	0	0	0	0	0	0	0	0	0	82
OTU01766	k__Bacteria							0	0	0	0	0	0	0	0	0	0	0	0	0	0	0	0	0	0	0	0	0	0	0	0	0	0	0	0	0	0	0	0	0	0	0	0	0	0	0	0	0	0
OTU01767	k__Bacteria							0	0	0	0	0	0	0	0	0	0	0	0	0	0	0	0	0	0	0	0	0	0	0	0	0	0	0	0	0	0	0	0	0	0	0	0	0	0	0	0	0	0
OTU01768	k__Bacteria							0	0	0	0	0	0	0	0	0	0	0	0	0	0	0	0	0	0	0	0	0	0	0	0	0	0	0	0	0	0	0	0	0	0	0	0	0	0	0	0	0	0
OTU01769	k__Bacteria							0	0	0	0	0	0	0	0	0	0	0	0	0	0	0	0	0	0	0	0	0	0	0	0	0	0	0	0	0	0	0	0	0	0	0	0	0	0	0	0	0	0
OTU01770	k__Bacteria							0	0	0	0	0	0	0	0	0	0	0	0	0	0	0	0	0	0	0	0	0	0	0	0	0	0	0	0	0	0	0	0	0	0	0	0	0	0	0	0	0	0
OTU01771	k__Bacteria	p__Firmicutes						0	0	0	0	0	0	0	0	0	0	0	0	0	0	0	0	0	0	0	0	0	0	0	0	0	0	0	0	0	0	0	0	0	0	0	0	0	0	0	0	0	0
OTU01772	k__Bacteria							0	0	0	0	0	0	43	0	0	0	0	0	0	0	0	0	0	0	0	0	0	0	0	0	0	4	0	0	0	0	0	0	0	0	0	11	0	0	0	0	0	0
OTU01773	k__Bacteria							0	0	0	0	0	0	0	0	0	81	0	0	0	0	0	0	0	0	0	0	0	0	0	0	0	0	0	0	0	0	0	0	0	0	0	0	0	0	0	0	0	0
OTU01774	k__Bacteria							0	0	0	0	0	0	0	0	0	81	0	0	0	0	0	0	0	0	0	0	0	0	0	0	0	0	0	0	0	0	0	0	0	0	0	0	0	0	0	0	0	0
OTU01775	k__Bacteria	p__Proteobacteria						0	0	0	0	0	0	0	0	0	0	0	0	0	0	0	0	0	0	0	0	0	0	0	0	81	0	0	0	0	0	0	0	0	0	0	0	0	0	0	0	0	0
OTU01776	k__Bacteria							0	0	0	0	0	0	0	0	0	0	0	0	0	0	0	0	0	0	0	0	0	0	0	0	0	0	0	0	0	0	0	0	0	0	0	29	0	0	0	0	0	0
OTU01777	k__Bacteria							0	0	0	0	0	0	0	0	0	0	0	0	0	0	0	0	0	0	0	0	0	0	0	0	0	0	0	0	0	0	0	0	0	0	0	0	0	0	81	0	0	0
OTU01778	k__Bacteria							0	0	0	0	0	0	0	0	0	0	0	0	0	0	0	0	0	0	0	0	0	0	0	0	0	0	0	0	0	0	0	0	0	0	0	0	0	0	0	0	0	0
OTU01779	k__Bacteria							0	0	0	0	0	0	0	0	0	0	0	0	0	0	0	0	0	0	0	0	0	0	0	0	0	0	0	0	0	0	0	0	0	0	0	0	0	0	0	0	0	0
OTU01780	k__Bacteria							0	0	0	0	0	0	0	0	0	0	0	0	0	0	0	0	0	0	0	0	0	0	0	0	0	0	0	0	0	0	0	0	0	0	0	0	0	0	0	0	0	0
OTU01781	k__Bacteria							0	0	0	0	17	0	0	0	0	0	0	0	0	0	0	0	0	0	0	0	0	0	0	0	0	12	20	0	0	0	0	0	0	0	0	0	0	0	0	0	0	0
OTU01782	k__Bacteria							0	0	0	0	29	0	0	0	0	0	0	0	51	0	0	0	0	0	0	0	0	0	0	0	0	0	0	0	0	0	0	0	0	0	0	0	0	0	0	0	0	0
OTU01783	k__Bacteria	p__Proteobacteria						0	0	0	0	0	14	0	36	0	0	0	0	0	0	0	0	0	0	0	0	0	7	0	0	0	0	0	0	0	0	0	0	0	0	0	0	0	0	0	0	0	0
OTU01784	k__Bacteria	p__Proteobacteria	c__Betaproteobacteria					0	0	0	0	0	0	0	0	45	0	0	0	0	0	0	0	0	0	0	0	0	0	0	0	0	15	0	0	0	0	0	0	0	0	0	0	0	0	0	0	0	0
OTU01785	k__Bacteria							0	0	0	0	0	0	0	0	0	33	0	0	0	0	0	0	0	0	0	0	0	0	0	0	0	0	0	0	0	0	0	0	0	0	0	0	0	0	0	0	0	0
OTU01786	k__Bacteria							0	0	0	0	0	0	0	0	0	0	0	16	0	0	0	0	0	0	0	0	0	0	0	0	0	0	0	0	0	0	0	0	0	0	0	0	0	0	0	0	0	0
OTU01787	k__Bacteria							0	0	0	0	0	0	0	0	0	0	0	0	13	0	0	0	0	0	0	0	0	0	0	0	0	0	0	0	0	0	0	0	0	0	0	0	0	0	0	0	0	0
OTU01788	k__Bacteria							0	0	0	0	0	0	0	0	0	0	0	0	0	0	15	0	0	28	0	0	0	0	0	0	0	0	0	0	0	0	0	0	0	0	0	0	0	0	0	0	0	0
OTU01789	k__Bacteria							0	0	0	0	0	0	0	0	0	0	0	0	0	0	0	0	32	0	0	0	0	48	0	0	0	0	0	0	0	0	0	0	0	0	0	0	0	0	0	0	0	0
OTU01790	k__Bacteria							0	0	0	0	0	0	0	0	0	0	0	0	0	0	0	0	0	0	0	0	0	37	0	0	0	0	0	0	0	0	0	0	0	21	0	0	0	0	0	0	22	0
OTU01791	k__Bacteria							0	0	0	0	0	0	0	0	0	0	0	0	0	0	0	0	0	0	0	0	0	0	0	80	0	0	0	0	0	0	0	0	0	0	0	0	0	0	0	0	0	0
OTU01792	k__Bacteria							0	0	0	0	0	0	0	0	0	0	0	0	0	0	0	0	0	0	0	0	0	0	0	66	0	0	0	0	0	0	0	0	0	0	0	0	0	0	0	0	0	0
OTU01793	k__Bacteria							0	0	0	0	0	0	0	0	0	0	0	0	0	0	0	0	0	0	0	0	0	0	0	54	0	0	0	0	0	0	0	0	0	0	0	0	0	0	26	0	0	0
OTU01794	k__Bacteria							0	0	0	0	0	0	0	0	0	0	0	0	0	0	0	0	0	0	0	0	0	0	0	20	0	0	0	0	0	18	0	0	0	0	21	0	21	0	0	0	0	0
OTU01795	k__Bacteria							0	0	0	0	0	0	0	0	0	0	0	0	0	0	0	0	0	0	0	0	0	0	0	0	28	0	0	0	0	0	0	0	0	0	0	52	0	0	0	0	0	0
OTU01796	k__Bacteria							0	0	0	0	0	0	0	0	0	0	0	0	0	0	0	0	0	0	0	0	0	0	0	0	0	0	0	16	0	0	0	0	0	0	0	10	0	0	0	0	0	0
OTU01797	k__Bacteria							0	0	0	0	0	0	0	0	0	0	0	0	0	0	0	0	0	0	0	0	0	0	0	0	0	0	0	0	0	0	4	0	0	0	0	0	0	0	23	0	0	0
OTU01798	k__Bacteria							0	0	0	0	0	0	0	0	0	0	0	0	0	0	0	0	0	0	0	0	0	0	0	0	0	0	0	0	0	0	0	0	80	0	0	0	0	0	0	0	0	0
OTU01799	Unassigned							0	0	0	0	0	0	0	0	0	0	0	0	0	0	0	0	0	0	0	0	0	0	0	0	0	0	0	0	0	0	0	0	0	0	0	0	0	0	0	0	0	0
OTU01800	k__Bacteria							0	0	0	0	0	0	0	0	0	0	0	0	0	0	0	0	0	0	0	0	0	0	0	0	0	0	0	0	0	0	0	0	0	0	0	0	0	0	0	0	0	0
OTU01801	k__Bacteria							0	0	0	0	0	79	0	0	0	0	0	0	0	0	0	0	0	0	0	0	0	0	0	0	0	0	0	0	0	0	0	0	0	0	0	0	0	0	0	0	0	0
OTU01802	k__Bacteria							0	0	0	0	0	0	8	0	0	0	3	0	0	0	0	0	0	21	0	0	0	0	0	0	0	0	0	0	0	0	0	0	0	0	0	0	0	0	0	0	0	16
OTU01803	k__Bacteria							0	0	0	0	0	0	0	0	0	0	0	0	27	0	0	0	0	0	0	0	0	0	0	0	0	0	0	0	0	0	0	0	0	0	0	0	0	0	33	0	0	0
OTU01804	k__Bacteria							0	0	0	0	0	0	0	0	0	0	0	0	0	0	0	79	0	0	0	0	0	0	0	0	0	0	0	0	0	0	0	0	0	0	0	0	0	0	0	0	0	0
OTU01805	k__Bacteria							0	0	0	0	0	0	0	0	0	0	0	0	0	0	0	0	0	0	35	0	0	0	0	0	0	0	0	0	0	0	0	0	0	0	0	0	0	0	0	0	0	0
OTU01806	k__Bacteria							0	0	0	0	0	0	0	0	0	0	0	0	0	0	0	0	0	0	23	0	0	0	0	0	0	0	0	0	0	0	0	0	0	0	0	0	0	0	0	0	0	0
OTU01807	k__Bacteria							0	0	0	0	0	0	0	0	0	0	0	0	0	0	0	0	0	0	0	0	0	0	0	0	0	0	0	0	0	0	0	0	0	0	0	0	0	0	0	0	10	0
OTU01808	k__Bacteria							0	0	0	0	0	0	0	0	0	0	0	0	0	0	0	0	0	0	0	0	0	0	0	0	0	0	0	0	0	0	0	0	0	0	0	0	0	0	0	0	0	79
OTU01809	k__Bacteria							0	0	0	0	0	0	0	0	0	0	0	0	0	0	0	0	0	0	0	0	0	0	0	0	0	0	0	0	0	0	0	0	0	0	0	0	0	0	0	0	0	0
OTU01810	Unassigned							0	0	0	0	0	0	0	0	0	0	0	0	0	0	0	0	0	0	0	0	0	0	0	0	0	0	0	0	0	0	0	0	0	0	0	0	0	0	0	0	0	0
OTU01811	k__Bacteria							0	0	0	0	0	0	0	0	0	0	0	0	0	0	0	0	0	0	0	0	0	0	0	0	0	0	0	0	0	0	0	0	0	0	0	0	0	0	0	0	0	0
OTU01812	Unassigned							0	0	0	0	0	0	0	0	0	0	0	0	0	0	0	0	0	0	0	0	0	0	0	0	0	0	0	0	0	0	0	0	0	0	0	0	0	0	0	0	0	0
OTU01813	k__Bacteria							0	0	0	78	0	0	0	0	0	0	0	0	0	0	0	0	0	0	0	0	0	0	0	0	0	0	0	0	0	0	0	0	0	0	0	0	0	0	0	0	0	0
OTU01814	k__Bacteria							0	0	0	0	0	9	28	0	0	0	0	0	0	0	41	0	0	0	0	0	0	0	0	0	0	0	0	0	0	0	0	0	0	0	0	0	0	0	0	0	0	0
OTU01815	k__Bacteria							0	0	0	0	0	78	0	0	0	0	0	0	0	0	0	0	0	0	0	0	0	0	0	0	0	0	0	0	0	0	0	0	0	0	0	0	0	0	0	0	0	0
OTU01816	k__Bacteria							0	0	0	0	0	0	18	0	0	0	0	0	0	0	0	0	0	0	0	0	0	0	0	0	0	0	0	0	0	0	0	0	0	0	0	0	0	0	0	0	0	0
OTU01817	k__Bacteria							0	0	0	0	0	0	6	0	0	0	0	0	0	0	0	0	0	0	0	17	0	0	0	0	0	13	0	0	0	0	0	0	0	0	0	0	0	0	0	21	0	0
OTU01818	k__Bacteria							0	0	0	0	0	0	0	0	0	18	0	0	0	32	0	0	0	0	0	0	0	0	0	0	0	12	0	0	0	0	0	0	0	0	0	0	0	0	0	0	0	0
OTU01819	Unassigned							0	0	0	0	0	0	0	0	0	0	0	0	78	0	0	0	0	0	0	0	0	0	0	0	0	0	0	0	0	0	0	0	0	0	0	0	0	0	0	0	0	0
OTU01820	k__Bacteria							0	0	0	0	0	0	0	0	0	0	0	0	0	78	0	0	0	0	0	0	0	0	0	0	0	0	0	0	0	0	0	0	0	0	0	0	0	0	0	0	0	0
OTU01821	k__Bacteria							0	0	0	0	0	0	0	0	0	0	0	0	0	78	0	0	0	0	0	0	0	0	0	0	0	0	0	0	0	0	0	0	0	0	0	0	0	0	0	0	0	0
OTU01822	k__Bacteria							0	0	0	0	0	0	0	0	0	0	0	0	0	78	0	0	0	0	0	0	0	0	0	0	0	0	0	0	0	0	0	0	0	0	0	0	0	0	0	0	0	0
OTU01823	k__Bacteria							0	0	0	0	0	0	0	0	0	0	0	0	0	0	0	32	0	0	0	0	0	0	0	0	0	0	0	0	0	0	0	0	0	0	0	0	0	46	0	0	0	0
OTU01824	k__Bacteria							0	0	0	0	0	0	0	0	0	0	0	0	0	0	0	0	0	19	0	0	0	0	0	0	0	0	0	0	0	0	0	0	0	0	0	0	9	14	7	0	0	0
OTU01825	k__Bacteria							0	0	0	0	0	0	0	0	0	0	0	0	0	0	0	0	0	0	0	0	0	0	0	0	0	54	0	0	0	0	0	0	0	0	0	0	0	0	0	0	0	0
OTU01826	k__Bacteria							0	0	0	0	0	0	0	0	0	0	0	0	0	0	0	0	0	0	0	0	0	0	0	0	0	0	0	0	0	78	0	0	0	0	0	0	0	0	0	0	0	0
OTU01827	k__Bacteria							0	0	0	0	0	0	0	0	0	0	0	0	0	0	0	0	0	0	0	0	0	0	0	0	0	0	0	0	0	78	0	0	0	0	0	0	0	0	0	0	0	0
OTU01828	k__Bacteria							0	0	0	0	0	0	0	0	0	0	0	0	0	0	0	0	0	0	0	0	0	0	0	0	0	0	0	0	0	78	0	0	0	0	0	0	0	0	0	0	0	0
OTU01829	k__Bacteria							0	0	0	0	0	0	0	0	0	0	0	0	0	0	0	0	0	0	0	0	0	0	0	0	0	0	0	0	0	0	0	0	47	0	0	0	31	0	0	0	0	0
OTU01830	k__Bacteria							0	0	0	0	0	0	0	0	0	0	0	0	0	0	0	0	0	0	0	0	0	0	0	0	0	0	0	0	0	0	0	0	0	0	0	0	0	0	78	0	0	0
OTU01831	k__Bacteria							0	0	0	0	0	0	0	0	0	0	0	0	0	0	0	0	0	0	0	0	0	0	0	0	0	0	0	0	0	0	0	0	0	0	0	0	0	0	0	0	45	0
OTU01832	k__Bacteria							0	0	0	0	0	0	0	0	0	0	0	0	0	0	0	0	0	0	0	0	0	0	0	0	0	0	0	0	0	0	0	0	0	0	0	0	0	0	0	0	0	0
OTU01833	k__Bacteria							0	0	0	0	0	38	10	0	0	0	0	0	0	0	0	0	0	0	0	0	0	0	0	0	0	0	0	0	0	0	0	0	0	0	0	0	29	0	0	0	0	0
OTU01834	k__Bacteria	p__Firmicutes						0	0	0	0	0	0	0	0	77	0	0	0	0	0	0	0	0	0	0	0	0	0	0	0	0	0	0	0	0	0	0	0	0	0	0	0	0	0	0	0	0	0
OTU01835	k__Bacteria							0	0	0	0	0	0	0	0	0	19	0	51	0	0	0	0	0	0	0	0	0	0	0	0	0	0	0	0	7	0	0	0	0	0	0	0	0	0	0	0	0	0
OTU01836	Unassigned							0	0	0	0	0	0	0	0	0	0	39	0	0	0	0	0	0	0	0	0	0	0	0	0	0	0	0	0	0	0	0	0	0	0	0	0	0	0	0	0	0	0
OTU01837	k__Bacteria							0	0	0	0	0	0	0	0	0	0	0	31	0	0	0	0	0	0	0	0	0	0	0	0	0	0	0	0	0	0	0	0	0	0	0	0	0	0	0	0	0	0
OTU01838	k__Bacteria							0	0	0	0	0	0	0	0	0	0	0	14	0	0	0	0	0	0	0	0	0	17	10	0	0	0	0	0	0	0	19	0	0	0	0	0	12	0	0	0	0	0
OTU01839	k__Bacteria							0	0	0	0	0	0	0	0	0	0	0	77	0	0	0	0	0	0	0	0	0	0	0	0	0	0	0	0	0	0	0	0	0	0	0	0	0	0	0	0	0	0
OTU01840	k__Bacteria							0	0	0	0	0	0	0	0	0	0	0	0	0	77	0	0	0	0	0	0	0	0	0	0	0	0	0	0	0	0	0	0	0	0	0	0	0	0	0	0	0	0
OTU01841	k__Bacteria							0	0	0	0	0	0	0	0	0	0	0	0	0	0	77	0	0	0	0	0	0	0	0	0	0	0	0	0	0	0	0	0	0	0	0	0	0	0	0	0	0	0
OTU01842	Unassigned							0	0	0	0	0	0	0	0	0	0	0	0	0	0	0	0	27	0	0	0	0	8	24	0	18	0	0	0	0	0	0	0	0	0	0	0	0	0	0	0	0	0
OTU01843	k__Bacteria							0	0	0	0	0	0	0	0	0	0	0	0	0	0	0	0	0	0	29	0	0	0	0	0	0	0	0	0	0	0	0	0	0	0	28	0	0	0	0	0	0	0
OTU01844	k__Bacteria							0	0	0	0	0	0	0	0	0	0	0	0	0	0	0	0	0	0	0	0	0	0	0	0	0	0	0	0	0	0	77	0	0	0	0	0	0	0	0	0	0	0
OTU01845	k__Bacteria							0	0	0	0	0	0	0	0	0	0	0	0	0	0	0	0	0	0	0	0	0	0	0	0	0	0	0	0	0	0	0	0	0	0	0	0	0	0	77	0	0	0
OTU01846	k__Bacteria							0	0	0	0	0	0	0	0	0	0	0	0	0	0	0	0	0	0	0	0	0	0	0	0	0	0	0	0	0	0	0	0	0	0	0	0	0	0	0	0	0	0
OTU01847	k__Bacteria							0	0	0	0	0	0	0	0	0	0	0	0	0	0	0	0	0	0	0	0	0	0	0	0	0	0	0	0	0	0	0	0	0	0	0	0	0	0	0	0	0	0
OTU01848	k__Bacteria							0	0	0	0	0	0	0	0	0	0	0	0	0	0	0	0	0	0	0	0	0	0	0	0	0	0	0	0	0	0	0	0	0	0	0	0	0	0	0	0	0	0
OTU01849	k__Bacteria	p__Proteobacteria	c__Gammaproteobacteria					0	0	0	0	0	0	0	0	0	0	0	0	0	0	0	0	0	0	0	0	0	0	0	0	0	0	0	0	0	0	0	0	0	0	0	0	0	0	0	0	0	0
OTU01850	k__Bacteria							0	0	0	0	0	0	0	0	0	0	0	0	0	0	0	0	0	0	0	0	0	0	0	0	0	0	0	0	0	0	0	0	0	0	0	0	0	0	0	0	0	0
OTU01851	k__Bacteria							0	0	0	76	0	0	0	0	0	0	0	0	0	0	0	0	0	0	0	0	0	0	0	0	0	0	0	0	0	0	0	0	0	0	0	0	0	0	0	0	0	0
OTU01852	k__Bacteria							0	0	0	0	0	0	21	0	0	0	0	0	0	0	0	0	0	0	0	0	0	0	0	0	0	0	0	0	0	0	0	0	0	0	0	0	0	0	0	0	0	0
OTU01853	k__Bacteria							0	0	0	0	0	0	0	0	0	0	0	0	0	26	0	0	0	0	0	0	0	0	0	0	0	0	0	0	0	0	0	0	0	0	0	0	0	0	0	0	0	0
OTU01854	k__Bacteria							0	0	0	0	0	0	0	0	0	0	0	0	0	0	14	0	0	0	0	0	0	0	0	0	0	0	0	0	0	0	0	15	0	0	0	0	0	0	0	0	0	0
OTU01855	k__Bacteria							0	0	0	0	0	0	0	0	0	0	0	0	0	0	16	0	0	0	0	0	0	0	0	0	0	0	0	0	0	0	0	0	0	0	0	0	0	0	0	0	0	0
OTU01856	k__Bacteria							0	0	0	0	0	0	0	0	0	0	0	0	0	0	0	0	76	0	0	0	0	0	0	0	0	0	0	0	0	0	0	0	0	0	0	0	0	0	0	0	0	0
OTU01857	k__Bacteria							0	0	0	0	0	0	0	0	0	0	0	0	0	0	0	0	0	0	0	0	0	39	0	0	0	0	0	0	0	0	0	0	0	0	0	0	0	0	0	0	0	0
OTU01858	k__Bacteria	p__Bacteroidetes	c__Bacteroidia	o__Bacteroidales	f__Prevotellaceae	g__Prevotella	s__copri	0	0	0	0	0	0	0	0	0	0	0	0	0	0	0	0	0	0	0	0	0	0	26	0	0	10	0	0	0	0	0	0	0	0	0	0	0	0	0	0	0	30
OTU01859	k__Bacteria							0	0	0	0	0	0	0	0	0	0	0	0	0	0	0	0	0	0	0	0	0	0	0	9	0	0	0	0	0	0	0	0	0	0	0	0	0	0	0	0	0	0
OTU01860	Unassigned							0	0	0	0	0	0	0	0	0	0	0	0	0	0	0	0	0	0	0	0	0	0	0	0	0	0	0	0	0	0	0	0	76	0	0	0	0	0	0	0	0	0
OTU01861	k__Bacteria							0	0	0	0	0	0	0	0	0	0	0	0	0	0	0	0	0	0	0	0	0	0	0	0	0	0	0	0	0	0	0	0	0	0	32	0	0	0	0	0	0	0
OTU01862	k__Bacteria							0	0	0	0	0	0	0	0	0	0	0	0	0	0	0	0	0	0	0	0	0	0	0	0	0	0	0	0	0	0	0	0	0	0	76	0	0	0	0	0	0	0
OTU01863	k__Bacteria							0	0	0	0	0	0	0	0	0	0	0	0	0	0	0	0	0	0	0	0	0	0	0	0	0	0	0	0	0	0	0	0	0	0	0	76	0	0	0	0	0	0
OTU01864	k__Bacteria	p__Proteobacteria						0	0	0	0	0	0	0	0	0	0	0	0	0	0	0	0	0	0	0	0	0	0	0	0	0	0	0	0	0	0	0	0	0	0	0	0	76	0	0	0	0	0
OTU01865	k__Bacteria							0	0	0	0	0	0	0	0	0	0	0	0	0	0	0	0	0	0	0	0	0	0	0	0	0	0	0	0	0	0	0	0	0	0	0	0	0	0	0	7	0	0
OTU01866	k__Bacteria							0	0	0	0	0	0	0	0	0	0	0	0	0	0	0	0	0	0	0	0	0	0	0	0	0	0	0	0	0	0	0	0	0	0	0	0	0	0	0	0	25	0
OTU01867	k__Bacteria							0	0	0	0	0	0	0	0	0	0	0	0	0	0	0	0	0	0	0	0	0	0	0	0	0	0	0	0	0	0	0	0	0	0	0	0	0	0	0	0	0	0
OTU01868	Unassigned							0	0	0	0	0	0	0	0	0	0	0	0	0	0	0	0	0	0	0	0	0	0	0	0	0	0	0	0	0	0	0	0	0	0	0	0	0	0	0	0	0	0
OTU01869	Unassigned							0	0	0	0	0	0	0	0	0	0	0	0	0	0	0	0	0	0	0	0	0	0	0	0	0	0	0	0	0	0	0	0	0	0	0	0	0	0	0	0	0	0
OTU01870	k__Bacteria							20	0	0	0	0	0	0	0	0	0	0	0	0	0	0	11	0	0	0	17	0	0	0	0	0	0	0	0	0	0	0	0	0	0	0	0	0	0	0	0	0	0
OTU01871	k__Bacteria							0	0	0	0	75	0	0	0	0	0	0	0	0	0	0	0	0	0	0	0	0	0	0	0	0	0	0	0	0	0	0	0	0	0	0	0	0	0	0	0	0	0
OTU01872	k__Bacteria							0	0	0	0	12	0	0	0	0	0	0	0	0	0	0	5	0	0	0	35	0	0	0	0	0	0	0	0	0	0	0	0	0	0	0	0	0	0	0	0	0	6
OTU01873	k__Bacteria							0	0	0	0	0	31	0	0	0	0	0	0	0	0	0	0	0	0	0	0	0	0	0	0	0	0	0	0	0	0	0	0	0	0	0	0	0	0	0	0	0	0
OTU01874	k__Bacteria							0	0	0	0	0	0	48	0	0	0	0	0	0	0	0	0	0	0	0	0	0	0	0	0	0	0	0	0	0	0	0	0	0	0	0	0	0	0	0	0	27	0
OTU01875	k__Bacteria							0	0	0	0	0	0	0	75	0	0	0	0	0	0	0	0	0	0	0	0	0	0	0	0	0	0	0	0	0	0	0	0	0	0	0	0	0	0	0	0	0	0
OTU01876	k__Bacteria							0	0	0	0	0	0	0	0	0	0	75	0	0	0	0	0	0	0	0	0	0	0	0	0	0	0	0	0	0	0	0	0	0	0	0	0	0	0	0	0	0	0
OTU01877	Unassigned							0	0	0	0	0	0	0	0	0	0	0	0	0	0	0	0	0	35	0	0	0	0	0	0	0	0	0	0	0	8	0	0	0	0	0	32	0	0	0	0	0	0
OTU01878	k__Bacteria	p__Proteobacteria	c__Alphaproteobacteria					0	0	0	0	0	0	0	0	0	0	0	0	0	0	0	0	0	0	75	0	0	0	0	0	0	0	0	0	0	0	0	0	0	0	0	0	0	0	0	0	0	0
OTU01879	k__Bacteria							0	0	0	0	0	0	0	0	0	0	0	0	0	0	0	0	0	0	0	14	0	0	0	0	18	0	11	0	0	0	0	32	0	0	0	0	0	0	0	0	0	0
OTU01880	k__Bacteria							0	0	0	0	0	0	0	0	0	0	0	0	0	0	0	0	0	0	0	0	0	75	0	0	0	0	0	0	0	0	0	0	0	0	0	0	0	0	0	0	0	0
OTU01881	Unassigned							0	0	0	0	0	0	0	0	0	0	0	0	0	0	0	0	0	0	0	0	0	0	0	0	75	0	0	0	0	0	0	0	0	0	0	0	0	0	0	0	0	0
OTU01882	k__Bacteria							0	0	0	0	0	0	0	0	0	0	0	0	0	0	0	0	0	0	0	0	0	0	0	0	0	0	0	0	0	0	0	0	0	0	0	0	0	0	0	0	0	75
OTU01883	Unassigned							0	31	0	0	0	0	0	0	0	0	0	0	0	0	0	0	0	0	0	0	0	0	0	0	0	0	0	0	0	0	0	0	0	0	0	0	0	0	0	0	0	0
OTU01884	k__Bacteria							0	0	16	0	0	6	0	0	0	0	13	0	0	0	0	0	0	0	0	0	0	0	0	0	0	0	0	0	0	0	0	0	0	9	0	0	0	0	0	0	0	0
OTU01885	k__Bacteria							0	0	42	0	0	32	0	0	0	0	0	0	0	0	0	0	0	0	0	0	0	0	0	0	0	0	0	0	0	0	0	0	0	0	0	0	0	0	0	0	0	0
OTU01886	k__Bacteria							0	0	0	0	0	0	0	0	37	0	0	0	0	0	0	0	0	0	23	0	0	0	0	0	0	0	0	0	0	0	0	0	0	0	0	0	0	0	0	0	0	0
OTU01887	k__Bacteria							0	0	0	0	0	0	0	0	0	0	0	0	0	0	20	0	0	0	0	0	0	0	0	0	0	0	0	0	0	0	0	0	0	0	27	0	0	0	0	0	0	0
OTU01888	k__Bacteria	p__Firmicutes	c__Bacilli	o__Bacillales				0	0	0	0	0	0	0	0	0	0	0	0	0	0	0	0	0	0	0	20	0	0	0	0	0	0	0	0	0	0	0	20	0	0	0	17	0	0	0	0	0	0
OTU01889	k__Bacteria							0	0	0	0	0	0	0	0	0	0	0	0	0	0	0	0	0	0	0	0	7	0	0	0	0	0	0	0	0	0	0	0	37	0	0	0	0	0	0	0	0	0
OTU01890	k__Bacteria							0	0	0	0	0	0	0	0	0	0	0	0	0	0	0	0	0	0	0	0	0	0	0	74	0	0	0	0	0	0	0	0	0	0	0	0	0	0	0	0	0	0
OTU01891	k__Bacteria							0	0	0	0	0	0	0	0	0	0	0	0	0	0	0	0	0	0	0	0	0	0	0	42	32	0	0	0	0	0	0	0	0	0	0	0	0	0	0	0	0	0
OTU01892	k__Bacteria							0	0	0	0	0	0	0	0	0	0	0	0	0	0	0	0	0	0	0	0	0	0	0	0	0	0	74	0	0	0	0	0	0	0	0	0	0	0	0	0	0	0
OTU01893	k__Bacteria							0	0	0	0	0	0	0	0	0	0	0	0	0	0	0	0	0	0	0	0	0	0	0	0	0	0	0	0	0	0	0	0	31	0	0	0	0	0	0	0	0	0
OTU01894	k__Bacteria							0	0	0	0	0	0	0	0	0	0	0	0	0	0	0	0	0	0	0	0	0	0	0	0	0	0	0	0	0	0	0	0	0	0	0	0	0	0	0	0	0	0
OTU01895	k__Bacteria							0	0	0	0	0	0	0	0	0	0	0	0	0	0	0	0	0	0	0	0	0	0	0	0	0	0	0	0	0	0	0	0	0	0	0	0	0	0	0	0	0	0
OTU01896	k__Bacteria							0	0	0	0	0	0	0	0	0	0	0	0	0	0	0	0	0	0	0	0	0	0	0	0	0	0	0	0	0	0	0	0	0	0	0	0	0	0	0	0	0	0
OTU01897	k__Bacteria							0	0	0	0	0	0	0	0	0	0	0	0	0	0	0	0	0	0	0	0	0	0	0	0	0	0	0	0	0	0	0	0	0	0	0	0	0	0	0	0	0	0
OTU01898	Unassigned							0	0	0	0	0	0	0	0	0	0	0	0	0	0	0	0	0	0	0	0	0	0	0	0	0	0	0	0	0	0	0	0	0	0	0	0	0	0	0	0	0	0
OTU01899	k__Bacteria							0	0	0	0	0	0	0	0	0	0	0	0	0	0	0	0	0	0	0	0	0	0	0	0	0	0	0	0	0	0	0	0	0	0	0	0	0	0	0	0	0	0
OTU01900	k__Bacteria							26	0	0	0	28	0	0	0	0	0	0	0	0	0	0	0	0	0	0	19	0	0	0	0	0	0	0	0	0	0	0	0	0	0	0	0	0	0	0	0	0	0
OTU01901	Unassigned							14	0	0	0	0	0	0	0	0	0	0	0	0	0	18	0	0	0	0	0	0	12	0	0	0	0	0	0	0	0	10	0	0	0	0	0	0	0	0	0	0	0
OTU01902	k__Bacteria							0	35	0	0	0	0	38	0	0	0	0	0	0	0	0	0	0	0	0	0	0	0	0	0	0	0	0	0	0	0	0	0	0	0	0	0	0	0	0	0	0	0
OTU01903	k__Bacteria							0	0	28	0	0	0	0	0	0	13	0	0	0	0	32	0	0	0	0	0	0	0	0	0	0	0	0	0	0	0	0	0	0	0	0	0	0	0	0	0	0	0
OTU01904	k__Bacteria							0	0	0	0	0	0	0	47	0	0	0	0	0	0	0	0	0	0	0	0	0	0	0	0	0	0	0	0	0	0	0	0	0	0	0	0	0	26	0	0	0	0
OTU01905	k__Bacteria							0	0	0	0	0	0	0	0	0	36	0	0	0	0	0	0	0	0	0	0	0	0	0	0	0	0	0	37	0	0	0	0	0	0	0	0	0	0	0	0	0	0
OTU01906	k__Bacteria							0	0	0	0	0	0	0	0	0	34	0	0	39	0	0	0	0	0	0	0	0	0	0	0	0	0	0	0	0	0	0	0	0	0	0	0	0	0	0	0	0	0
OTU01907	k__Bacteria							0	0	0	0	0	0	0	0	0	0	0	0	53	0	0	0	0	0	0	0	0	0	0	0	0	0	0	0	0	0	0	0	0	0	0	0	0	0	0	0	0	0
OTU01908	k__Bacteria							0	0	0	0	0	0	0	0	0	0	0	0	0	73	0	0	0	0	0	0	0	0	0	0	0	0	0	0	0	0	0	0	0	0	0	0	0	0	0	0	0	0
OTU01909	k__Bacteria							0	0	0	0	0	0	0	0	0	0	0	0	0	0	20	0	0	0	0	0	0	0	0	0	0	0	0	0	0	0	0	0	0	0	0	0	0	0	0	0	0	38
OTU01910	k__Bacteria							0	0	0	0	0	0	0	0	0	0	0	0	0	0	73	0	0	0	0	0	0	0	0	0	0	0	0	0	0	0	0	0	0	0	0	0	0	0	0	0	0	0
OTU01911	Unassigned							0	0	0	0	0	0	0	0	0	0	0	0	0	0	0	73	0	0	0	0	0	0	0	0	0	0	0	0	0	0	0	0	0	0	0	0	0	0	0	0	0	0
OTU01912	k__Bacteria							0	0	0	0	0	0	0	0	0	0	0	0	0	0	0	0	0	0	0	28	0	0	0	0	0	0	0	0	0	0	0	0	0	0	0	0	0	0	0	0	0	0
OTU01913	Unassigned							0	0	0	0	0	0	0	0	0	0	0	0	0	0	0	0	0	0	0	0	0	0	15	0	0	0	0	0	0	0	0	0	0	0	0	0	0	0	0	0	0	0
OTU01914	k__Bacteria							0	0	0	0	0	0	0	0	0	0	0	0	0	0	0	0	0	0	0	0	0	0	0	15	0	0	0	0	0	0	0	0	0	0	32	26	0	0	0	0	0	0
OTU01915	k__Bacteria							0	0	0	0	0	0	0	0	0	0	0	0	0	0	0	0	0	0	0	0	0	0	0	0	0	0	26	0	0	0	0	0	0	0	0	0	0	0	0	0	0	0
OTU01916	k__Bacteria							0	0	0	0	0	0	0	0	0	0	0	0	0	0	0	0	0	0	0	0	0	0	0	0	0	0	0	0	0	73	0	0	0	0	0	0	0	0	0	0	0	0
OTU01917	k__Bacteria							0	0	0	0	0	0	0	0	0	0	0	0	0	0	0	0	0	0	0	0	0	0	0	0	0	0	0	0	0	0	0	15	0	0	12	6	0	0	8	0	0	0
OTU01918	k__Bacteria	p__Firmicutes						0	0	0	0	0	0	0	0	0	0	0	0	0	0	0	0	0	0	0	0	0	0	0	0	0	0	0	0	0	0	0	0	0	73	0	0	0	0	0	0	0	0
OTU01919	k__Bacteria							0	0	0	0	0	0	0	0	0	0	0	0	0	0	0	0	0	0	0	0	0	0	0	0	0	0	0	0	0	0	0	0	0	0	0	0	73	0	0	0	0	0
OTU01920	k__Bacteria							0	0	0	0	0	0	0	0	0	0	0	0	0	0	0	0	0	0	0	0	0	0	0	0	0	0	0	0	0	0	0	0	0	0	0	0	0	73	0	0	0	0
OTU01921	k__Bacteria							0	0	0	0	0	0	0	0	0	0	0	0	0	0	0	0	0	0	0	0	0	0	0	0	0	0	0	0	0	0	0	0	0	0	0	0	0	0	0	73	0	0
OTU01922	k__Bacteria							0	0	0	0	0	0	0	0	0	0	0	0	0	0	0	0	0	0	0	0	0	0	0	0	0	0	0	0	0	0	0	0	0	0	0	0	0	0	0	0	0	0
OTU01923	k__Bacteria	p__Proteobacteria						0	0	0	0	0	0	0	0	0	0	0	0	0	0	0	0	0	0	0	0	0	0	0	0	0	0	0	0	0	0	0	0	0	0	0	0	0	0	0	0	0	0
OTU01924	Unassigned							0	0	0	0	0	0	0	0	0	0	0	0	0	0	0	0	0	0	0	0	0	0	0	0	0	0	0	0	0	0	0	0	0	0	0	0	0	0	0	0	0	0
OTU01925	k__Bacteria							0	0	0	0	0	0	0	0	0	0	0	0	0	0	0	0	0	0	0	0	0	0	0	0	0	0	0	0	0	0	0	0	0	0	0	0	0	0	0	0	0	0
OTU01926	k__Bacteria							0	0	0	0	36	0	13	0	0	0	0	0	0	0	0	0	0	0	0	0	23	0	0	0	0	0	0	0	0	0	0	0	0	0	0	0	0	0	0	0	0	0
OTU01927	k__Bacteria	p__Proteobacteria						0	0	0	0	72	0	0	0	0	0	0	0	0	0	0	0	0	0	0	0	0	0	0	0	0	0	0	0	0	0	0	0	0	0	0	0	0	0	0	0	0	0
OTU01928	k__Bacteria							0	0	0	0	0	0	26	0	0	0	0	0	0	0	0	0	0	0	0	0	0	0	0	0	0	0	0	0	0	0	0	0	0	0	0	0	0	0	0	0	0	0
OTU01929	k__Bacteria							0	0	0	0	0	0	0	0	20	0	0	0	0	0	0	0	0	0	0	0	0	0	0	0	0	0	0	0	0	0	0	0	0	0	0	0	0	0	0	0	0	0
OTU01930	k__Bacteria							0	0	0	0	0	0	0	0	0	30	0	0	0	0	0	0	0	0	0	0	0	0	0	0	42	0	0	0	0	0	0	0	0	0	0	0	0	0	0	0	0	0
OTU01931	k__Bacteria							0	0	0	0	0	0	0	0	0	0	20	0	52	0	0	0	0	0	0	0	0	0	0	0	0	0	0	0	0	0	0	0	0	0	0	0	0	0	0	0	0	0
OTU01932	k__Bacteria							0	0	0	0	0	0	0	0	0	0	72	0	0	0	0	0	0	0	0	0	0	0	0	0	0	0	0	0	0	0	0	0	0	0	0	0	0	0	0	0	0	0
OTU01933	k__Bacteria							0	0	0	0	0	0	0	0	0	0	0	0	0	11	0	0	0	0	0	0	0	0	0	0	0	0	0	14	0	0	0	0	0	0	0	0	0	0	10	0	0	0
OTU01934	k__Bacteria	p__Proteobacteria	c__Alphaproteobacteria					0	0	0	0	0	0	0	0	0	0	0	0	0	15	0	0	9	0	0	0	0	0	0	0	0	0	0	0	0	0	0	0	0	0	0	23	0	0	0	0	0	0
OTU01935	k__Bacteria	p__Proteobacteria						0	0	0	0	0	0	0	0	0	0	0	0	0	72	0	0	0	0	0	0	0	0	0	0	0	0	0	0	0	0	0	0	0	0	0	0	0	0	0	0	0	0
OTU01936	k__Bacteria							0	0	0	0	0	0	0	0	0	0	0	0	0	0	0	0	0	0	0	0	40	0	0	0	0	0	0	0	0	0	0	0	0	0	0	0	0	0	0	0	0	0
OTU01937	k__Bacteria							0	0	0	0	0	0	0	0	0	0	0	0	0	0	0	0	0	0	0	0	0	19	0	0	0	0	0	53	0	0	0	0	0	0	0	0	0	0	0	0	0	0
OTU01938	k__Bacteria							0	0	0	0	0	0	0	0	0	0	0	0	0	0	0	0	0	0	0	0	0	0	0	0	0	72	0	0	0	0	0	0	0	0	0	0	0	0	0	0	0	0
OTU01939	k__Bacteria							0	0	0	0	0	0	0	0	0	0	0	0	0	0	0	0	0	0	0	0	0	0	0	0	0	0	0	0	0	14	0	0	0	0	0	0	0	0	0	0	0	0
OTU01940	k__Bacteria							0	0	0	0	0	0	0	0	0	0	0	0	0	0	0	0	0	0	0	0	0	0	0	0	0	0	0	0	0	0	0	0	0	0	0	0	0	43	0	0	0	0
OTU01941	k__Bacteria							0	0	0	0	0	0	0	0	0	0	0	0	0	0	0	0	0	0	0	0	0	0	0	0	0	0	0	0	0	0	0	0	0	0	0	0	0	0	0	0	20	0
OTU01942	k__Bacteria							0	0	0	0	0	0	0	0	0	0	0	0	0	0	0	0	0	0	0	0	0	0	0	0	0	0	0	0	0	0	0	0	0	0	0	0	0	0	0	0	72	0
OTU01943	k__Bacteria							0	0	0	0	0	0	0	0	0	0	0	0	0	0	0	0	0	0	0	0	0	0	0	0	0	0	0	0	0	0	0	0	0	0	0	0	0	0	0	0	0	0
OTU01944	k__Bacteria							0	0	0	0	0	0	0	0	0	0	0	0	0	0	0	0	0	0	0	0	0	0	0	0	0	0	0	0	0	0	0	0	0	0	0	0	0	0	0	0	0	0
OTU01945	k__Bacteria							0	0	0	0	0	0	0	0	0	0	0	0	0	0	0	0	0	0	0	0	0	0	0	0	0	0	0	0	0	0	0	0	0	0	0	0	0	0	0	0	0	0
OTU01946	k__Bacteria							0	0	0	0	0	0	0	0	0	0	0	0	0	0	0	0	0	0	0	0	0	0	0	0	0	0	0	0	0	0	0	0	0	0	0	0	0	0	0	0	0	0
OTU01947	k__Bacteria							0	0	0	0	0	0	0	0	0	0	0	0	0	0	0	0	0	0	0	0	0	0	0	0	0	0	0	0	0	0	0	0	0	0	0	0	0	0	0	0	0	0
OTU01948	k__Bacteria							0	0	0	0	15	0	0	0	0	0	0	0	0	0	0	0	0	0	0	0	0	0	0	0	0	0	0	0	0	0	0	0	0	0	0	0	0	0	0	0	0	0
OTU01949	k__Bacteria							0	0	0	0	0	0	9	0	0	0	0	0	0	25	0	0	0	0	0	0	0	0	0	0	37	0	0	0	0	0	0	0	0	0	0	0	0	0	0	0	0	0
OTU01950	k__Bacteria							0	0	0	0	0	0	0	0	9	0	0	0	0	0	0	0	0	0	0	0	0	0	0	0	0	0	0	0	0	0	0	0	0	0	0	0	0	0	0	0	0	0
OTU01951	k__Bacteria	p__Firmicutes	c__Clostridia	o__Clostridiales	f__Ruminococcaceae	g__Faecalibacterium	s__prausnitzii	0	0	0	0	0	0	0	0	0	0	21	0	24	0	0	0	0	0	0	0	0	13	0	0	0	13	0	0	0	0	0	0	0	0	0	0	0	0	0	0	0	0
OTU01952	k__Bacteria	p__Firmicutes	c__Bacilli	o__Bacillales				0	0	0	0	0	0	0	0	0	0	11	0	0	0	0	0	0	0	0	0	0	0	0	0	0	0	0	47	0	0	0	0	0	0	0	0	0	0	13	0	0	0
OTU01953	k__Bacteria							0	0	0	0	0	0	0	0	0	0	0	71	0	0	0	0	0	0	0	0	0	0	0	0	0	0	0	0	0	0	0	0	0	0	0	0	0	0	0	0	0	0
OTU01954	k__Bacteria							0	0	0	0	0	0	0	0	0	0	0	26	0	0	0	0	0	0	0	0	0	0	0	0	0	0	0	0	0	0	0	0	0	0	0	0	0	0	0	0	0	0
OTU01955	k__Bacteria							0	0	0	0	0	0	0	0	0	0	0	0	21	0	0	0	0	0	0	0	0	0	0	0	15	0	0	0	0	0	0	0	0	0	0	0	0	0	0	0	0	0
OTU01956	Unassigned							0	0	0	0	0	0	0	0	0	0	0	0	0	0	0	0	0	0	45	0	0	0	0	0	0	0	0	0	0	0	0	0	0	0	0	0	0	0	0	0	0	0
OTU01957	k__Bacteria							0	0	0	0	0	0	0	0	0	0	0	0	0	0	0	0	0	0	36	0	0	0	0	0	0	0	0	0	0	0	0	0	0	0	0	0	0	0	0	0	0	0
OTU01958	k__Bacteria							0	0	0	0	0	0	0	0	0	0	0	0	0	0	0	0	0	0	0	0	71	0	0	0	0	0	0	0	0	0	0	0	0	0	0	0	0	0	0	0	0	0
OTU01959	k__Bacteria							0	0	0	0	0	0	0	0	0	0	0	0	0	0	0	0	0	0	0	0	0	27	0	0	0	0	0	0	0	0	0	0	0	0	0	0	0	0	0	0	0	0
OTU01960	k__Bacteria							0	0	0	0	0	0	0	0	0	0	0	0	0	0	0	0	0	0	0	0	0	0	0	33	0	0	0	0	0	0	0	0	0	0	17	0	0	0	0	0	0	0
OTU01961	k__Bacteria							0	0	0	0	0	0	0	0	0	0	0	0	0	0	0	0	0	0	0	0	0	0	0	0	0	0	0	0	0	0	0	14	0	0	0	0	0	0	0	0	0	0
OTU01962	k__Bacteria							0	0	0	0	0	0	0	0	0	0	0	0	0	0	0	0	0	0	0	0	0	0	0	0	0	0	0	0	0	0	0	0	25	0	0	0	0	0	0	0	0	0
OTU01963	k__Bacteria							0	0	0	0	0	0	0	0	0	0	0	0	0	0	0	0	0	0	0	0	0	0	0	0	0	0	0	0	0	0	0	0	71	0	0	0	0	0	0	0	0	0
OTU01964	k__Bacteria							0	0	0	0	0	0	0	0	0	0	0	0	0	0	0	0	0	0	0	0	0	0	0	0	0	0	0	0	0	0	0	0	0	71	0	0	0	0	0	0	0	0
OTU01965	k__Bacteria							0	0	0	0	0	0	0	0	0	0	0	0	0	0	0	0	0	0	0	0	0	0	0	0	0	0	0	0	0	0	0	0	0	0	71	0	0	0	0	0	0	0
OTU01966	k__Bacteria							0	0	0	0	0	0	0	0	0	0	0	0	0	0	0	0	0	0	0	0	0	0	0	0	0	0	0	0	0	0	0	0	0	0	0	17	0	0	0	0	0	0
OTU01967	k__Bacteria							0	0	0	0	0	0	0	0	0	0	0	0	0	0	0	0	0	0	0	0	0	0	0	0	0	0	0	0	0	0	0	0	0	0	0	0	71	0	0	0	0	0
OTU01968	k__Bacteria							0	0	0	0	0	0	0	0	0	0	0	0	0	0	0	0	0	0	0	0	0	0	0	0	0	0	0	0	0	0	0	0	0	0	0	0	0	0	0	0	0	71
OTU01969	k__Bacteria							0	0	0	0	0	0	0	0	0	0	0	0	0	0	0	0	0	0	0	0	0	0	0	0	0	0	0	0	0	0	0	0	0	0	0	0	0	0	0	0	0	0
OTU01970	k__Bacteria							0	0	0	0	0	0	0	0	0	0	0	0	0	0	0	0	0	0	0	0	0	0	0	0	0	0	0	0	0	0	0	0	0	0	0	0	0	0	0	0	0	0
OTU01971	k__Bacteria							0	0	0	0	0	0	0	0	0	0	0	0	0	0	0	0	0	0	0	0	0	0	0	0	0	0	0	0	0	0	0	0	0	0	0	0	0	0	0	0	0	0
OTU01972	k__Bacteria							0	0	0	0	0	0	0	0	0	0	0	0	0	0	0	0	0	0	0	0	0	0	0	0	0	0	0	0	0	0	0	0	0	0	0	0	0	0	0	0	0	0
OTU01973	k__Bacteria	p__Bacteroidetes	c__Bacteroidia	o__Bacteroidales	f__Rikenellaceae	g__	s__	0	0	0	0	0	0	0	0	0	0	0	0	0	0	0	0	0	0	0	0	0	0	0	0	0	0	0	0	0	0	0	0	0	0	0	0	0	0	0	0	0	0
OTU01974	Unassigned							0	0	0	0	0	0	0	0	0	0	0	0	0	0	0	0	0	0	0	0	0	0	0	0	0	0	0	0	0	0	0	0	0	0	0	0	0	0	0	0	0	0
OTU01975	k__Bacteria							0	0	0	0	0	0	0	0	0	0	0	0	0	0	0	0	0	0	0	0	0	0	0	0	0	0	0	0	0	0	0	0	0	0	0	0	0	0	0	0	0	0
OTU01976	k__Bacteria							0	0	0	0	0	0	0	0	0	0	0	0	0	0	0	0	0	0	0	0	0	0	0	0	0	0	0	0	0	0	0	0	0	0	0	0	0	0	0	0	0	0
OTU01977	k__Bacteria							0	0	0	0	0	0	11	0	0	0	0	0	0	0	0	0	0	22	0	0	0	0	0	0	0	0	0	0	0	0	0	0	0	21	0	0	0	0	0	0	0	0
OTU01978	k__Bacteria							0	0	0	0	0	0	0	22	0	0	0	0	0	0	0	0	0	0	16	0	0	0	0	0	0	0	0	0	0	0	0	0	0	0	0	0	0	0	0	0	0	0
OTU01979	Unassigned							0	0	0	0	0	0	0	32	0	0	0	0	0	0	0	0	0	0	0	0	0	0	0	0	0	0	0	0	0	0	0	0	0	38	0	0	0	0	0	0	0	0
OTU01980	Unassigned							0	0	0	0	0	0	0	0	34	0	0	0	0	0	0	0	0	0	0	0	0	0	0	0	0	0	0	0	0	0	0	0	0	0	0	0	0	0	0	0	0	0
OTU01981	k__Bacteria	p__Proteobacteria						0	0	0	0	0	0	0	0	0	0	70	0	0	0	0	0	0	0	0	0	0	0	0	0	0	0	0	0	0	0	0	0	0	0	0	0	0	0	0	0	0	0
OTU01982	k__Bacteria							0	0	0	0	0	0	0	0	0	0	0	0	0	70	0	0	0	0	0	0	0	0	0	0	0	0	0	0	0	0	0	0	0	0	0	0	0	0	0	0	0	0
OTU01983	k__Bacteria							0	0	0	0	0	0	0	0	0	0	0	0	0	0	0	0	0	0	34	0	0	0	0	0	0	0	0	0	0	0	0	0	0	0	0	0	0	0	0	0	0	0
OTU01984	k__Bacteria							0	0	0	0	0	0	0	0	0	0	0	0	0	0	0	0	0	0	0	0	70	0	0	0	0	0	0	0	0	0	0	0	0	0	0	0	0	0	0	0	0	0
OTU01985	k__Bacteria							0	0	0	0	0	0	0	0	0	0	0	0	0	0	0	0	0	0	0	0	0	42	0	0	0	0	0	0	0	0	0	0	0	0	0	0	0	0	0	28	0	0
OTU01986	k__Bacteria							0	0	0	0	0	0	0	0	0	0	0	0	0	0	0	0	0	0	0	0	0	0	70	0	0	0	0	0	0	0	0	0	0	0	0	0	0	0	0	0	0	0
OTU01987	k__Bacteria							0	0	0	0	0	0	0	0	0	0	0	0	0	0	0	0	0	0	0	0	0	0	0	37	0	0	15	0	0	0	0	0	0	0	0	0	0	0	0	0	0	0
OTU01988	k__Bacteria	p__Bacteroidetes	c__Bacteroidia	o__Bacteroidales	f__Bacteroidaceae	g__Bacteroides	s__uniformis	0	0	0	0	0	0	0	0	0	0	0	0	0	0	0	0	0	0	0	0	0	0	0	0	0	10	0	0	0	0	0	0	0	0	0	0	0	0	7	0	0	0
OTU01989	k__Bacteria							0	0	0	0	0	0	0	0	0	0	0	0	0	0	0	0	0	0	0	0	0	0	0	0	0	0	0	0	0	0	0	70	0	0	0	0	0	0	0	0	0	0
OTU01990	Unassigned							0	0	0	0	0	0	0	0	0	0	0	0	0	0	0	0	0	0	0	0	0	0	0	0	0	0	0	0	0	0	0	0	0	0	0	0	0	70	0	0	0	0
OTU01991	k__Bacteria							0	0	0	0	0	0	0	0	0	0	0	0	0	0	0	0	0	0	0	0	0	0	0	0	0	0	0	0	0	0	0	0	0	0	0	0	0	70	0	0	0	0
OTU01992	k__Bacteria							0	0	0	0	0	0	0	0	0	0	0	0	0	0	0	0	0	0	0	0	0	0	0	0	0	0	0	0	0	0	0	0	0	0	0	0	0	0	0	70	0	0
OTU01993	k__Bacteria							0	0	0	0	0	0	0	0	0	0	0	0	0	0	0	0	0	0	0	0	0	0	0	0	0	0	0	0	0	0	0	0	0	0	0	0	0	0	0	0	0	49
OTU01994	k__Bacteria	p__Proteobacteria						0	0	0	0	0	0	0	0	0	0	0	0	0	0	0	0	0	0	0	0	0	0	0	0	0	0	0	0	0	0	0	0	0	0	0	0	0	0	0	0	0	70
OTU01995	Unassigned							0	0	0	0	0	0	0	0	0	0	0	0	0	0	0	0	0	0	0	0	0	0	0	0	0	0	0	0	0	0	0	0	0	0	0	0	0	0	0	0	0	0
OTU01996	k__Bacteria							0	0	0	0	0	0	0	0	0	0	0	0	0	0	0	0	0	0	0	0	0	0	0	0	0	0	0	0	0	0	0	0	0	0	0	0	0	0	0	0	0	0
OTU01997	k__Bacteria							0	0	0	21	0	0	0	0	0	0	0	0	0	0	0	0	0	0	0	22	0	0	0	0	0	0	0	0	0	0	0	0	26	0	0	0	0	0	0	0	0	0
OTU01998	Unassigned							0	0	0	0	0	0	12	0	0	0	0	0	0	0	0	0	0	0	0	0	0	0	0	0	0	0	0	0	0	0	0	0	0	0	0	0	0	0	0	27	0	0
OTU01999	k__Bacteria							0	0	0	0	0	0	8	0	0	0	0	0	0	0	0	0	0	0	0	0	0	0	0	0	0	0	0	0	0	0	0	0	0	0	0	0	0	34	0	0	0	0
[truncated: 6,785 more rows]
[truncated: 26 more columns]

## Sheet: TableS3_OTU with Phylum
#TAXONOMY	Kingdom	Phylum	Class	Order	Family	Genus	Species	C1	C2	C3	C4	C5	C6	C7	C8	A1	A2	A3	A4	A5	A6	C9	C10	A7	A8	A9	A10	A11	A12	H1	H2	H3	H4	H5	H6	H7	H8	H9	H10	H11	N1	N2	N3	N4	N5	N6	N7	N8	N9
OTU00015	k__Bacteria	p__Proteobacteria						437	458	469	435	441	455	432	489	468	432	392	428	212	254	454	481	405	465	451	502	582	607	542	399	543	582	409	488	427	574	493	527	524	443	487	509	473	531	471	547	464	431
OTU00072	k__Bacteria	p__Proteobacteria	c__Alphaproteobacteria					184	76	0	0	69	76	0	0	122	133	134	141	146	162	0	60	100	106	59	113	146	59	111	0	0	106	113	113	57	0	126	79	81	82	0	84	111	129	165	0	56	135
OTU00073	k__Bacteria	p__Proteobacteria	c__Alphaproteobacteria	o__Rickettsiales	f__mitochondria			51	0	21	44	67	0	0	68	0	90	55	106	144	0	34	66	44	0	0	50	0	62	0	77	143	0	0	76	0	0	50	19	27	31	82	0	101	70	66	72	67	75
OTU00093	k__Bacteria	p__Firmicutes						134	0	141	0	0	0	0	0	153	0	0	0	117	116	0	240	0	0	0	120	163	0	186	0	0	0	0	0	175	124	49	209	0	0	0	133	195	0	176	0	122	0
OTU00107	k__Bacteria	p__Firmicutes						0	0	0	109	0	0	76	0	143	129	84	113	150	185	109	0	0	0	0	102	0	168	0	112	0	0	88	0	0	175	126	90	0	71	0	0	91	0	0	0	112	0
OTU00139	k__Bacteria	p__Proteobacteria	c__Alphaproteobacteria					0	0	0	97	0	40	0	90	58	0	44	0	98	0	0	0	0	100	0	0	0	0	72	0	43	60	56	83	36	0	0	59	92	0	78	50	39	83	0	57	23	37
OTU00157	k__Bacteria	p__Proteobacteria	c__Alphaproteobacteria					0	0	131	0	0	0	84	0	0	0	0	81	56	114	117	0	0	0	0	0	0	122	0	0	148	0	0	0	0	76	0	0	114	0	164	106	0	0	0	151	0	0
OTU00164	k__Bacteria	p__Proteobacteria						68	0	82	0	69	0	80	0	0	0	95	0	0	130	104	0	0	0	0	0	102	86	0	126	0	0	49	73	0	0	0	0	111	0	0	64	0	0	0	75	0	0
OTU00188	k__Bacteria	p__Proteobacteria	c__Alphaproteobacteria	o__Rickettsiales	f__mitochondria			0	38	0	0	0	0	0	0	68	93	0	0	119	0	0	0	0	53	0	0	0	0	0	0	54	0	20	0	0	0	0	0	0	0	0	0	0	0	0	0	0	0
OTU00191	k__Bacteria	p__Firmicutes						63	0	0	0	0	0	0	124	0	0	0	0	0	0	0	0	0	55	0	0	0	0	101	89	0	0	0	116	88	0	0	0	96	0	113	0	0	0	0	0	0	0
OTU00238	k__Bacteria	p__Cyanobacteria						20	0	0	0	0	0	0	24	0	92	0	0	172	0	0	0	34	0	0	0	16	0	0	0	129	0	24	0	0	0	0	0	0	0	0	0	0	0	0	0	6	0
OTU00252	k__Bacteria	p__Proteobacteria	c__Alphaproteobacteria	o__Rickettsiales	f__mitochondria			0	0	0	0	0	0	31	0	0	0	0	0	0	0	0	0	0	0	56	0	0	0	0	0	0	0	0	0	78	61	0	0	0	0	0	79	0	0	0	0	0	0
OTU00271	k__Bacteria	p__Proteobacteria	c__Alphaproteobacteria	o__Rickettsiales	f__mitochondria			0	0	0	0	0	0	0	0	0	0	0	0	56	0	0	0	0	0	0	0	96	0	0	0	0	50	0	0	0	0	0	0	0	0	0	0	0	0	0	0	0	0
OTU00292	k__Bacteria	p__Firmicutes						0	100	0	0	137	0	0	0	0	0	0	0	0	0	0	81	0	0	148	0	0	0	0	150	98	0	0	0	0	0	0	0	0	0	0	0	0	0	83	0	0	117
OTU00302	k__Bacteria	p__Proteobacteria	c__Alphaproteobacteria					0	0	0	0	0	0	0	90	0	0	0	58	81	109	0	0	0	0	0	0	0	0	0	55	0	0	0	0	0	69	0	0	0	0	0	62	0	0	0	0	0	0
OTU00316	k__Bacteria	p__Proteobacteria	c__Alphaproteobacteria					0	0	0	0	0	0	71	0	0	81	0	153	107	0	0	0	70	0	0	0	0	137	0	0	0	0	0	0	0	76	0	0	0	0	0	0	0	0	0	0	0	0
OTU00329	k__Bacteria	p__Cyanobacteria						0	0	23	0	55	37	34	0	37	0	0	0	0	0	44	22	0	0	0	0	0	0	0	0	0	0	0	38	0	0	0	0	0	36	0	0	0	0	0	23	0	0
OTU00346	k__Bacteria	p__Proteobacteria	c__Alphaproteobacteria	o__Rickettsiales	f__mitochondria			0	0	0	0	0	48	0	0	0	0	0	0	0	0	0	0	0	0	0	0	0	0	50	0	0	0	0	0	0	0	0	0	0	0	0	0	0	0	0	0	0	0
OTU00353	k__Bacteria	p__Proteobacteria						103	0	0	0	0	0	0	0	0	0	0	28	0	115	0	72	0	91	0	0	0	0	49	0	121	0	0	0	0	0	0	0	0	0	0	0	0	0	0	0	0	0
OTU00364	k__Bacteria	p__Proteobacteria						0	0	0	97	0	0	0	111	0	54	0	0	0	0	0	0	0	0	0	0	0	0	56	0	0	0	0	0	109	123	0	0	0	111	0	0	123	0	0	0	0	0
OTU00369	k__Bacteria	p__Firmicutes	c__Bacilli	o__Bacillales				0	0	44	0	0	31	0	0	0	0	0	0	47	0	0	0	0	0	0	0	27	0	0	43	0	0	63	0	0	0	0	0	0	52	31	162	0	0	0	64	0	26
OTU00382	k__Bacteria	p__Firmicutes						0	0	0	0	0	94	0	0	0	0	0	0	0	0	0	0	0	0	0	0	107	0	0	0	0	0	0	0	0	0	0	0	0	0	0	0	0	157	0	124	0	0
OTU00390	k__Bacteria	p__Proteobacteria						0	0	0	0	0	0	48	0	0	0	0	0	0	0	35	0	0	39	0	60	0	0	48	0	28	27	0	0	0	35	15	0	0	0	0	24	71	0	0	0	0	15
OTU00391	k__Bacteria	p__Proteobacteria						0	102	0	0	0	63	0	0	0	0	0	0	0	0	0	76	0	0	0	0	0	0	0	0	0	0	0	0	0	0	0	98	0	0	0	0	0	93	0	0	62	0
OTU00433	k__Bacteria	p__Actinobacteria						0	0	0	0	0	0	0	0	0	0	0	36	101	95	41	33	0	0	0	0	78	0	0	0	0	0	0	19	0	68	0	0	0	0	0	0	0	0	50	0	0	61
OTU00473	k__Bacteria	p__Firmicutes						0	53	0	43	0	0	0	75	0	0	0	0	0	0	0	0	0	42	42	0	0	0	0	0	0	0	0	44	0	75	0	0	0	0	0	0	0	0	0	0	0	0
OTU00513	k__Bacteria	p__Proteobacteria	c__Alphaproteobacteria					0	108	0	0	48	0	0	0	0	0	0	0	54	0	37	0	0	0	0	0	0	0	0	0	0	0	0	0	0	0	0	0	0	67	0	0	0	0	58	0	0	0
OTU00526	k__Bacteria	p__Actinobacteria						0	0	0	0	0	0	0	0	0	0	0	0	0	0	0	0	85	0	63	0	0	0	0	0	0	0	86	0	0	0	0	0	0	42	0	0	0	0	0	0	0	0
OTU00542	k__Bacteria	p__Proteobacteria						0	0	56	93	0	0	0	0	0	0	0	0	0	0	0	0	0	0	0	0	0	0	0	0	0	0	0	78	0	0	0	0	0	0	0	0	0	82	0	0	0	0
OTU00563	k__Bacteria	p__Proteobacteria	c__Alphaproteobacteria	o__Rhodospirillales				0	0	46	0	0	0	0	0	0	0	0	0	49	117	0	87	0	0	0	0	0	0	0	0	0	0	0	0	0	0	59	0	0	0	0	0	0	0	0	0	0	0
OTU00564	k__Bacteria	p__Verrucomicrobia	c__Verrucomicrobiae	o__Verrucomicrobiales	f__Verrucomicrobiaceae	g__Akkermansia	s__muciniphila	19	28	0	59	0	17	0	0	0	0	0	0	0	44	20	56	0	8	0	0	0	0	0	0	17	0	0	16	0	0	0	0	0	0	0	13	15	0	0	32	0	11
OTU00610	k__Bacteria	p__Proteobacteria	c__Alphaproteobacteria	o__Rhodospirillales	f__Acetobacteraceae			0	0	0	0	0	0	0	0	0	0	0	0	0	138	0	0	0	0	0	0	96	0	0	85	0	0	0	0	0	0	0	0	0	0	0	0	0	0	0	0	0	0
OTU00617	k__Bacteria	p__Proteobacteria						0	0	0	0	0	0	0	61	0	0	0	0	0	0	0	0	0	0	0	0	0	0	0	0	0	0	0	0	0	0	78	0	0	67	0	0	0	0	0	0	69	0
OTU00618	k__Bacteria	p__Firmicutes						0	0	75	0	0	0	0	0	0	0	0	0	0	0	0	0	91	0	0	0	0	0	0	0	0	0	0	0	0	0	0	0	0	0	0	90	0	0	0	0	0	0
OTU00646	k__Bacteria	p__Proteobacteria	c__Alphaproteobacteria	o__Rickettsiales	f__mitochondria			0	0	0	0	0	0	0	0	0	0	0	0	14	0	0	0	0	0	0	0	0	0	0	0	0	0	0	0	0	0	0	0	11	0	0	0	0	0	0	0	15	0
OTU00650	k__Bacteria	p__Bacteroidetes	c__Bacteroidia	o__Bacteroidales	f__Bacteroidaceae	g__Bacteroides	s__	0	19	17	0	0	0	0	0	0	0	18	0	95	0	0	0	0	0	0	0	0	0	0	0	0	0	0	0	0	0	0	0	0	0	0	0	34	0	0	16	0	0
OTU00671	k__Bacteria	p__Firmicutes						0	0	0	0	0	0	0	0	0	0	0	0	0	0	0	0	0	0	0	0	0	0	0	0	0	0	0	0	0	0	0	0	0	0	41	56	0	64	0	0	0	0
OTU00676	k__Bacteria	p__Cyanobacteria						0	0	0	0	0	0	0	0	0	0	0	18	0	0	0	0	0	0	0	0	0	76	0	0	0	0	0	0	0	0	38	0	0	0	0	0	0	0	0	0	0	0
OTU00677	k__Bacteria	p__Proteobacteria						0	0	0	0	0	0	0	0	0	0	0	0	200	0	0	0	0	0	0	0	0	0	0	0	0	0	0	0	0	0	0	0	0	0	0	0	0	0	0	0	0	0
OTU00689	k__Bacteria	p__Firmicutes	c__Erysipelotrichi	o__Erysipelotrichales	f__Erysipelotrichaceae	g__Clostridium	s__ramosum	0	0	0	0	0	0	0	0	0	34	0	0	0	27	0	0	0	0	18	21	0	0	0	0	0	0	0	0	0	38	32	0	0	0	35	0	26	25	0	0	13	14
OTU00703	k__Bacteria	p__Proteobacteria						0	0	0	0	64	97	0	0	0	0	0	89	0	0	0	0	0	0	0	0	0	0	0	0	0	0	0	0	0	0	0	0	0	0	0	0	0	0	0	0	0	0
OTU00722	k__Bacteria	p__Actinobacteria	c__Actinobacteria	o__Actinomycetales				0	38	0	0	0	0	0	0	0	14	45	0	0	0	0	0	0	0	0	0	0	0	0	39	0	0	0	0	0	0	0	36	0	0	41	0	0	0	0	0	0	0
OTU00724	k__Bacteria	p__Proteobacteria						58	0	0	0	0	0	0	0	0	0	0	0	85	0	0	0	0	0	13	0	0	0	0	0	0	0	0	0	0	0	0	27	0	0	0	0	0	53	0	0	0	0
OTU00741	k__Bacteria	p__Firmicutes						0	0	0	0	0	0	0	0	0	0	0	0	0	0	0	149	0	0	0	0	0	0	0	0	0	0	91	0	0	0	0	0	0	0	0	0	0	0	0	0	0	0
OTU00769	k__Bacteria	p__Actinobacteria	c__Actinobacteria	o__Actinomycetales				0	0	0	0	29	0	0	0	0	0	0	0	0	0	0	0	0	0	0	0	0	0	0	0	0	0	0	0	0	0	0	0	72	0	0	0	59	0	0	0	0	0
OTU00772	k__Bacteria	p__Firmicutes	c__Bacilli					0	0	0	0	0	0	15	0	0	0	0	0	0	59	0	0	0	0	0	57	0	0	0	0	0	0	0	0	0	0	0	24	62	0	0	0	0	0	0	0	0	0
OTU00778	k__Bacteria	p__Proteobacteria						0	0	42	0	0	0	0	0	0	0	0	0	0	0	0	0	0	0	0	0	0	0	0	0	0	0	29	40	0	0	0	0	34	0	70	0	0	0	0	0	0	0
OTU00783	k__Bacteria	p__Proteobacteria	c__Alphaproteobacteria	o__Rhodospirillales	f__Acetobacteraceae			0	0	0	0	0	0	0	0	0	0	106	0	0	0	0	0	0	0	0	0	0	94	0	0	0	0	0	0	0	0	0	0	0	0	0	0	0	0	23	0	0	0
OTU00784	k__Bacteria	p__Actinobacteria	c__Actinobacteria	o__Actinomycetales				0	0	0	0	0	0	0	0	0	0	0	16	0	0	0	38	0	0	25	34	0	0	53	0	0	0	0	0	0	0	29	0	33	0	0	0	45	0	0	0	0	0
OTU00814	k__Bacteria	p__Proteobacteria						0	0	0	0	0	0	0	0	34	20	0	40	0	69	0	32	0	0	0	0	27	0	0	0	0	0	0	0	0	0	0	0	0	0	0	0	0	0	0	0	0	0
OTU00823	k__Bacteria	p__Firmicutes						89	0	0	0	0	0	0	0	0	0	0	0	0	0	0	0	0	0	0	0	0	0	0	0	40	0	0	0	0	0	0	0	50	0	0	0	0	0	0	0	0	0
OTU00827	k__Bacteria	p__Firmicutes						0	0	0	0	0	0	0	0	0	0	0	0	0	0	0	0	0	0	0	0	66	0	0	0	0	0	0	0	0	60	0	0	0	0	0	0	0	0	46	0	0	22
OTU00829	k__Bacteria	p__Proteobacteria						0	0	0	0	0	0	0	0	0	0	0	0	105	85	0	0	0	0	0	0	0	0	0	0	0	0	0	0	0	0	0	0	0	0	0	0	0	0	0	0	0	0
OTU00844	k__Bacteria	p__Actinobacteria	c__Actinobacteria	o__Actinomycetales				0	0	62	0	0	0	0	0	0	0	0	0	0	0	40	0	26	0	0	0	0	0	0	0	45	0	0	0	0	0	0	0	0	0	0	0	0	0	0	13	0	0
OTU00846	k__Bacteria	p__Firmicutes	c__Erysipelotrichi	o__Erysipelotrichales	f__Erysipelotrichaceae	g__Clostridium	s__ramosum	66	44	0	0	0	0	23	0	0	0	0	0	32	0	0	0	0	0	0	0	0	24	0	0	0	0	0	0	0	0	0	0	0	0	0	0	0	0	0	28	0	0
OTU00862	k__Bacteria	p__Actinobacteria						0	0	81	0	0	0	29	0	0	0	0	0	0	0	0	0	0	0	0	0	0	0	0	0	0	0	0	0	0	0	24	0	0	0	0	0	0	0	0	0	0	0
OTU00863	k__Bacteria	p__Proteobacteria						0	0	0	0	0	0	0	0	78	0	0	0	0	0	0	0	0	0	0	0	0	0	53	0	0	0	0	0	0	0	0	0	0	70	0	0	0	0	0	0	0	0
OTU00878	k__Bacteria	p__Proteobacteria						0	0	0	0	0	0	0	0	0	0	0	0	0	0	0	0	0	0	0	0	0	0	0	0	0	0	71	0	0	0	0	0	0	0	0	0	0	0	0	0	0	0
OTU00923	k__Bacteria	p__Proteobacteria						0	0	0	0	0	0	0	0	0	0	0	0	0	0	0	0	0	0	0	68	56	0	0	0	0	0	0	0	0	0	0	0	0	0	0	0	0	0	0	0	0	0
OTU00934	k__Bacteria	p__Firmicutes						0	0	0	0	49	0	0	0	0	0	0	14	0	0	0	0	34	0	0	0	0	0	0	0	0	0	0	0	0	0	0	0	0	0	0	0	0	49	0	0	0	0
OTU00953	k__Bacteria	p__Actinobacteria	c__Actinobacteria	o__Actinomycetales				0	0	0	0	0	0	0	25	32	0	0	0	0	0	0	0	0	0	0	0	0	0	0	0	0	38	0	0	0	0	0	0	68	0	0	0	0	0	0	0	0	0
OTU00964	k__Bacteria	p__Verrucomicrobia	c__Verrucomicrobiae	o__Verrucomicrobiales	f__Verrucomicrobiaceae	g__Akkermansia	s__muciniphila	0	0	0	0	0	0	0	29	0	0	0	14	0	0	0	0	0	0	28	0	0	0	23	0	0	29	8	0	0	0	0	0	8	0	0	0	0	0	0	0	0	0
OTU00984	k__Bacteria	p__Proteobacteria	c__Alphaproteobacteria	o__Rhodospirillales				126	0	0	0	0	0	0	0	0	0	0	0	0	0	0	0	0	0	0	0	0	0	0	0	0	0	0	0	0	0	0	0	0	0	0	0	0	0	0	0	0	0
OTU01001	k__Bacteria	p__Proteobacteria	c__Alphaproteobacteria					0	0	0	0	0	0	0	0	0	0	0	0	0	0	0	0	0	0	0	92	0	0	0	0	0	0	0	0	0	0	0	0	0	0	0	0	0	0	0	0	0	0
OTU01009	k__Bacteria	p__Firmicutes						0	0	0	0	0	0	0	0	0	0	0	0	0	0	0	0	0	0	0	0	0	0	0	0	0	0	0	0	0	0	0	0	0	0	0	0	0	0	0	0	0	0
OTU01043	k__Bacteria	p__Proteobacteria						0	0	0	0	0	0	0	0	0	0	78	0	0	0	0	0	0	0	0	0	0	0	0	0	0	0	0	0	0	0	0	0	0	0	0	0	0	0	0	0	0	0
OTU01046	k__Bacteria	p__Firmicutes						0	0	0	0	0	0	0	0	0	0	0	0	0	0	0	0	0	0	0	0	0	0	0	0	0	0	0	0	0	0	0	0	0	0	0	0	0	0	0	0	0	0
OTU01057	k__Bacteria	p__Proteobacteria						0	0	0	0	0	0	0	76	0	0	24	0	0	0	41	0	0	0	0	0	0	0	0	0	0	0	0	0	0	0	0	0	0	0	0	0	0	45	0	0	0	0
OTU01058	k__Bacteria	p__Proteobacteria	c__Alphaproteobacteria					0	0	0	0	0	0	0	0	0	0	0	0	37	0	0	0	0	0	0	0	0	0	0	0	0	0	0	0	0	0	0	0	0	0	0	29	0	0	0	11	0	0
OTU01078	k__Bacteria	p__Proteobacteria						0	0	0	0	0	0	0	0	0	0	0	0	0	0	0	0	0	0	0	0	0	0	0	0	0	0	0	0	0	0	0	0	0	0	60	0	0	0	0	0	0	0
OTU01080	k__Bacteria	p__Firmicutes						0	0	0	0	41	0	0	0	0	0	0	0	0	0	0	0	0	0	0	55	0	0	0	0	0	0	0	0	0	0	0	0	0	0	0	0	0	0	0	0	0	0
OTU01100	k__Bacteria	p__Firmicutes						0	0	0	0	0	175	0	0	0	0	0	0	0	0	0	0	0	0	0	0	0	0	0	0	0	0	0	0	0	0	0	0	0	0	0	0	0	0	0	0	0	0
OTU01106	k__Bacteria	p__Proteobacteria	c__Gammaproteobacteria					0	0	0	0	0	0	0	0	0	0	0	0	0	0	0	0	0	0	0	0	0	0	0	0	0	44	0	0	0	0	0	0	0	0	0	0	0	0	0	0	0	0
OTU01136	k__Bacteria	p__Proteobacteria						0	0	0	0	0	0	0	0	0	0	0	0	0	0	0	0	0	0	0	0	0	0	0	0	0	0	0	66	0	0	0	0	0	0	0	0	0	0	0	0	39	0
OTU01140	k__Bacteria	p__Proteobacteria	c__Alphaproteobacteria	o__Rhodospirillales	f__Acetobacteraceae			0	0	0	0	0	0	0	0	0	0	56	0	0	0	0	0	0	0	0	29	0	0	0	0	0	0	0	0	0	0	0	11	0	0	0	0	20	0	0	0	0	0
OTU01142	k__Bacteria	p__Firmicutes	c__Erysipelotrichi	o__Erysipelotrichales	f__Erysipelotrichaceae	g__Clostridium	s__spiroforme	0	0	0	0	0	0	0	0	0	0	0	0	0	0	0	0	0	0	0	0	0	0	0	0	0	0	0	0	0	0	0	0	0	0	0	0	0	0	0	0	0	0
OTU01147	k__Bacteria	p__Proteobacteria						0	0	0	0	0	0	0	0	0	0	0	0	0	0	60	0	0	0	49	0	0	0	0	0	0	0	0	0	0	0	0	0	0	0	51	0	0	0	0	0	0	0
OTU01182	k__Bacteria	p__Proteobacteria						0	0	0	0	0	0	0	43	0	0	0	0	0	0	0	0	0	0	0	0	0	0	0	0	0	0	0	0	59	0	0	0	51	0	0	0	0	0	0	0	0	0
OTU01185	k__Bacteria	p__Firmicutes						0	0	0	0	0	0	0	0	0	0	0	0	0	0	0	0	0	75	0	0	0	0	0	0	0	0	0	0	0	0	0	0	0	0	0	0	0	0	0	0	0	0
OTU01282	k__Bacteria	p__Proteobacteria						0	0	0	0	0	0	0	0	0	0	0	0	0	0	0	0	0	0	0	34	0	0	0	0	0	0	0	0	0	0	0	29	0	0	0	0	0	0	0	0	0	0
OTU01287	k__Bacteria	p__Bacteroidetes	c__Bacteroidia	o__Bacteroidales	f__Bacteroidaceae	g__Bacteroides	s__	0	0	0	0	0	0	0	0	0	0	0	19	0	0	0	0	0	0	0	0	0	0	35	0	0	0	0	0	27	25	0	0	11	0	0	0	0	0	0	0	0	0
OTU01289	k__Bacteria	p__Proteobacteria						0	0	0	0	0	0	0	0	0	0	0	0	0	0	0	0	0	0	0	0	0	0	0	0	0	0	0	0	0	0	0	0	0	0	0	0	0	0	57	0	0	0
OTU01297	k__Bacteria	p__Proteobacteria						40	0	0	0	0	0	0	0	0	0	0	0	0	0	0	0	0	0	0	0	0	0	0	0	0	0	0	0	0	21	0	73	0	0	0	0	0	0	0	0	0	0
OTU01329	k__Bacteria	p__Proteobacteria						0	0	0	0	0	0	0	0	0	0	0	0	0	0	60	0	0	0	0	0	0	0	0	0	0	0	0	0	0	0	0	0	0	0	69	0	0	0	0	0	0	0
OTU01331	k__Bacteria	p__Proteobacteria	c__Betaproteobacteria					0	0	0	0	0	0	0	0	0	0	0	0	0	0	0	0	0	0	0	0	0	0	0	28	0	0	0	0	0	0	0	35	0	0	0	0	21	0	26	0	0	19
OTU01342	k__Bacteria	p__Actinobacteria	c__Actinobacteria	o__Actinomycetales				19	0	0	0	18	0	0	0	0	0	0	0	0	0	0	0	0	0	0	0	27	0	0	0	0	0	0	0	0	0	0	0	0	0	0	0	0	0	0	0	0	32
OTU01344	k__Bacteria	p__Proteobacteria						0	0	0	0	50	0	0	0	0	0	0	0	0	0	0	0	0	0	0	0	0	0	0	0	0	0	0	0	0	0	0	0	0	0	0	0	0	0	0	0	0	0
OTU01347	k__Bacteria	p__Actinobacteria	c__Actinobacteria	o__Actinomycetales				0	40	0	0	0	0	0	0	0	0	0	0	0	0	0	0	0	0	0	0	72	0	0	0	0	0	0	0	0	0	0	0	0	0	0	0	0	0	0	0	0	0
OTU01351	k__Bacteria	p__Firmicutes	c__Erysipelotrichi	o__Erysipelotrichales	f__Erysipelotrichaceae	g__Clostridium	s__ramosum	0	0	0	0	0	0	0	0	0	39	0	0	0	0	0	0	0	0	0	0	0	0	0	0	0	0	0	0	0	0	0	0	0	0	0	0	0	0	0	0	0	0
OTU01353	k__Bacteria	p__Firmicutes	c__Erysipelotrichi	o__Erysipelotrichales	f__Erysipelotrichaceae	g__Clostridium	s__ramosum	0	0	0	0	0	0	0	0	0	0	0	0	0	72	0	0	0	0	0	0	0	0	0	0	0	0	0	0	0	13	0	0	0	0	0	0	0	0	0	0	0	0
OTU01359	k__Bacteria	p__Proteobacteria						0	0	0	28	0	0	0	0	0	0	0	0	0	0	0	0	0	0	0	0	0	0	0	0	0	0	0	0	0	0	0	0	0	0	0	0	0	0	0	25	0	0
OTU01365	k__Bacteria	p__Firmicutes	c__Erysipelotrichi	o__Erysipelotrichales	f__Erysipelotrichaceae	g__Clostridium	s__ramosum	0	0	23	0	0	0	0	0	0	0	0	0	0	0	0	0	0	26	0	0	0	0	11	0	0	0	0	0	0	0	0	0	24	0	33	0	0	0	5	0	0	0
OTU01368	k__Bacteria	p__Actinobacteria	c__Actinobacteria	o__Actinomycetales				0	0	0	0	0	0	0	0	0	33	0	0	0	0	0	0	0	0	0	0	0	18	0	0	0	0	0	0	0	0	0	0	0	0	0	0	0	0	0	0	0	0
OTU01387	k__Bacteria	p__Bacteroidetes	c__Bacteroidia	o__Bacteroidales	f__Prevotellaceae	g__Prevotella	s__copri	0	0	0	0	0	0	0	0	0	0	0	0	0	55	0	0	0	20	0	0	0	0	0	0	0	0	0	0	0	0	0	0	0	0	4	0	0	0	0	0	0	0
OTU01398	k__Bacteria	p__Verrucomicrobia	c__Verrucomicrobiae	o__Verrucomicrobiales	f__Verrucomicrobiaceae	g__Akkermansia	s__muciniphila	0	0	0	0	0	0	0	0	0	16	0	0	0	0	0	0	20	0	0	0	0	0	0	0	0	0	0	0	0	0	0	0	0	0	0	0	0	0	0	0	18	0
OTU01399	k__Bacteria	p__Proteobacteria						0	0	0	0	0	0	0	0	0	0	52	0	0	0	0	0	0	0	0	0	0	0	0	0	0	0	0	0	0	0	0	0	66	0	0	0	0	0	0	0	0	0
OTU01405	k__Bacteria	p__Bacteroidetes	c__Bacteroidia	o__Bacteroidales	f__Prevotellaceae	g__Prevotella	s__copri	0	0	0	0	0	0	0	0	0	0	0	0	82	0	25	0	0	0	0	0	0	0	0	0	0	0	0	0	0	0	0	0	0	0	0	0	0	0	0	0	0	0
OTU01434	k__Bacteria	p__Actinobacteria	c__Actinobacteria	o__Actinomycetales				0	0	0	0	85	0	0	0	0	0	0	0	0	0	0	0	0	0	0	0	0	0	0	0	0	0	0	0	0	0	0	0	0	0	0	0	0	0	0	0	0	0
OTU01437	k__Bacteria	p__Proteobacteria	c__Gammaproteobacteria					0	0	0	0	0	0	0	0	0	0	112	0	0	0	0	0	0	0	0	0	0	0	0	0	0	0	0	0	0	0	0	0	0	0	0	0	0	0	0	0	0	0
OTU01438	k__Bacteria	p__Proteobacteria	c__Alphaproteobacteria					0	0	0	0	0	0	0	0	0	0	0	0	0	0	0	0	0	0	0	0	0	0	0	0	21	0	0	0	0	0	0	0	0	0	0	0	0	0	0	0	0	0
OTU01459	k__Bacteria	p__Proteobacteria						0	0	0	0	0	0	0	0	0	0	0	0	0	0	0	0	0	0	0	0	0	0	0	0	0	0	0	0	0	0	0	0	0	0	0	0	0	0	0	0	0	0
OTU01465	k__Bacteria	p__Firmicutes						0	0	0	0	0	0	0	0	0	0	0	0	0	0	108	0	0	0	0	0	0	0	0	0	0	0	0	0	0	0	0	0	0	0	0	0	0	0	0	0	0	0
OTU01470	k__Bacteria	p__Proteobacteria						0	61	0	0	0	0	0	0	0	0	0	0	0	0	0	0	0	0	0	0	0	0	0	0	0	0	0	0	0	0	46	0	0	0	0	0	0	0	0	0	0	0
OTU01477	k__Bacteria	p__Proteobacteria						0	0	0	0	0	0	0	0	0	0	0	0	0	0	0	0	0	0	0	0	0	0	0	0	0	0	0	0	0	0	0	0	0	0	0	0	0	0	0	0	0	0
OTU01485	k__Bacteria	p__Firmicutes						0	0	0	0	0	0	0	0	0	0	0	0	0	0	0	0	0	0	0	0	0	0	0	0	0	0	0	0	0	0	0	0	0	0	0	0	0	0	0	0	0	0
OTU01494	k__Bacteria	p__Firmicutes	c__Clostridia	o__Clostridiales	f__Clostridiaceae	g__Clostridium		0	0	0	0	0	0	0	0	0	0	0	0	0	0	0	0	0	0	0	0	0	0	0	0	0	0	0	0	0	0	0	0	0	0	0	0	0	0	0	0	0	0
OTU01503	k__Bacteria	p__Firmicutes						0	0	0	0	0	0	0	0	0	0	0	0	0	0	0	0	0	0	0	0	0	0	0	0	0	0	0	0	0	0	0	0	0	0	0	0	0	0	0	0	0	0
OTU01515	k__Bacteria	p__Firmicutes						0	0	0	0	0	0	0	0	0	33	0	0	0	0	0	0	0	0	0	0	0	0	0	0	0	32	0	0	0	0	0	0	0	0	0	0	0	0	0	0	0	0
OTU01522	k__Bacteria	p__Bacteroidetes	c__Bacteroidia	o__Bacteroidales	f__Bacteroidaceae	g__Bacteroides		0	0	0	0	0	0	0	0	0	0	0	0	0	0	0	0	0	0	0	0	0	0	0	0	0	0	0	0	0	0	0	0	0	0	0	0	0	0	0	0	0	0
OTU01532	k__Bacteria	p__Proteobacteria						0	0	0	0	0	0	0	0	0	0	0	0	0	0	0	0	0	0	0	0	0	0	0	0	0	0	0	0	0	0	0	0	0	0	0	0	0	0	0	0	0	0
OTU01535	k__Bacteria	p__Proteobacteria	c__Alphaproteobacteria					0	0	0	0	28	0	0	0	0	0	0	0	0	0	0	0	0	0	0	0	0	0	0	0	0	0	0	0	0	0	0	0	0	0	0	0	0	0	0	0	20	0
OTU01537	k__Bacteria	p__Cyanobacteria						0	0	0	0	0	0	0	0	0	11	0	0	0	0	14	0	0	0	0	0	0	0	0	0	0	0	0	0	0	0	0	0	0	0	0	0	0	0	0	0	0	0
OTU01544	k__Bacteria	p__Proteobacteria	c__Alphaproteobacteria					0	0	0	0	0	0	0	0	0	0	0	0	0	0	0	0	0	0	0	0	0	0	0	0	0	0	0	0	0	0	0	0	0	0	0	0	0	0	0	0	0	0
OTU01548	k__Bacteria	p__Bacteroidetes	c__Bacteroidia	o__Bacteroidales	f__Bacteroidaceae	g__Bacteroides	s__	0	0	0	0	26	0	10	0	0	0	0	0	0	0	0	0	0	0	0	0	0	0	0	0	0	0	0	0	0	0	0	35	0	0	0	0	0	0	0	0	0	0
OTU01553	k__Bacteria	p__Proteobacteria						0	0	0	0	0	0	0	0	0	0	0	0	0	0	0	0	0	0	0	0	0	0	0	0	0	0	0	0	0	0	0	0	0	0	0	0	0	0	0	0	0	0
OTU01555	k__Bacteria	p__Firmicutes						0	0	0	0	0	0	0	0	0	0	0	0	0	0	0	0	0	0	0	0	0	0	0	0	0	0	0	0	0	0	0	0	0	0	0	0	0	0	0	0	0	0
OTU01559	k__Bacteria	p__Bacteroidetes	c__Bacteroidia	o__Bacteroidales	f__Bacteroidaceae	g__Bacteroides	s__	0	0	0	0	0	0	0	0	0	0	0	0	0	72	0	0	26	0	0	0	0	0	0	0	0	0	0	0	0	0	0	0	0	0	0	0	0	0	0	0	0	0
OTU01575	k__Bacteria	p__Proteobacteria	c__Gammaproteobacteria	o__Aeromonadales	f__Succinivibrionaceae	g__Succinivibrio	s__	0	19	0	0	0	0	0	0	0	0	0	0	0	0	0	0	0	0	0	0	0	0	0	0	0	0	0	0	0	0	0	0	0	16	0	0	0	0	0	26	0	19
OTU01613	k__Bacteria	p__Bacteroidetes	c__Bacteroidia	o__Bacteroidales	f__Porphyromonadaceae	g__Parabacteroides	s__	0	0	0	0	0	0	0	0	0	0	0	0	0	0	0	12	0	0	0	0	0	0	0	0	0	0	0	0	0	0	0	0	0	0	0	0	0	0	0	0	0	0
OTU01621	k__Bacteria	p__Proteobacteria						0	0	0	0	0	44	0	0	0	0	0	0	0	0	0	0	0	0	0	0	0	0	0	0	0	0	0	0	0	0	0	0	0	0	0	0	0	0	0	0	0	0
OTU01631	k__Bacteria	p__Proteobacteria						0	0	0	0	0	0	0	0	0	0	0	0	22	0	0	0	0	0	0	0	0	0	0	0	0	0	0	0	0	0	0	0	0	0	0	0	0	0	0	0	0	0
OTU01654	k__Bacteria	p__Proteobacteria	c__Gammaproteobacteria					0	0	0	0	0	0	0	0	0	0	0	0	37	0	0	0	0	0	0	0	0	0	0	0	0	0	0	0	0	0	0	0	0	0	0	0	0	0	0	0	0	0
OTU01656	k__Bacteria	p__Bacteroidetes	c__Bacteroidia	o__Bacteroidales	f__Prevotellaceae	g__Prevotella	s__copri	0	0	0	0	0	0	0	0	0	0	0	0	0	0	0	0	0	0	0	0	0	10	0	0	0	0	0	0	0	0	0	0	0	0	0	0	0	0	0	0	0	0
OTU01658	k__Bacteria	p__Proteobacteria						0	0	0	0	0	0	0	0	0	0	0	0	0	0	0	0	0	0	0	0	0	0	0	0	0	0	0	0	0	0	89	0	0	0	0	0	0	0	0	0	0	0
OTU01670	k__Bacteria	p__Bacteroidetes						0	0	0	0	0	0	0	0	0	0	0	0	0	0	0	0	0	0	0	0	0	0	0	0	0	0	0	0	0	0	0	38	0	0	0	0	0	0	0	0	0	0
OTU01676	k__Bacteria	p__Proteobacteria						0	0	0	0	0	0	0	0	0	0	0	0	0	87	0	0	0	0	0	0	0	0	0	0	0	0	0	0	0	0	0	0	0	0	0	0	0	0	0	0	0	0
OTU01682	k__Bacteria	p__Proteobacteria						0	0	0	0	0	0	0	0	0	0	0	0	0	0	0	0	0	0	0	0	0	0	0	0	0	0	0	0	0	0	0	0	0	0	0	0	0	44	0	0	0	0
OTU01683	k__Bacteria	p__Proteobacteria						0	0	0	0	0	0	0	0	0	0	0	0	0	0	0	0	0	0	0	0	0	0	0	0	0	0	0	0	0	0	0	0	0	0	0	0	0	0	0	0	0	0
OTU01711	k__Bacteria	p__Proteobacteria						0	0	0	0	0	0	0	0	0	0	0	0	0	0	0	0	0	0	0	0	0	0	0	0	0	0	0	0	0	0	0	0	0	0	0	0	0	0	0	0	0	0
OTU01715	k__Bacteria	p__Bacteroidetes	c__Bacteroidia	o__Bacteroidales	f__Porphyromonadaceae	g__Parabacteroides	s__distasonis	0	0	0	0	0	0	0	0	0	0	0	0	0	0	0	0	0	0	0	0	0	0	0	0	0	0	0	0	0	0	0	0	0	0	0	0	0	0	0	0	0	0
OTU01724	k__Bacteria	p__Proteobacteria						0	0	0	0	0	0	0	0	0	0	0	0	0	0	0	0	0	0	0	0	0	0	0	0	0	0	0	0	0	0	43	0	0	0	0	0	0	0	0	0	0	0
OTU01747	k__Bacteria	p__Bacteroidetes	c__Bacteroidia	o__Bacteroidales	f__Bacteroidaceae	g__Bacteroides	s__	0	0	0	0	0	0	0	0	0	0	0	0	0	0	0	0	0	0	0	0	0	0	0	0	0	0	0	0	0	0	0	0	0	0	0	0	0	0	0	0	0	0
OTU01750	k__Bacteria	p__Proteobacteria						82	0	0	0	0	0	0	0	0	0	0	0	0	0	0	0	0	0	0	0	0	0	0	0	0	0	0	0	0	0	0	0	0	0	0	0	0	0	0	0	0	0
OTU01771	k__Bacteria	p__Firmicutes						0	0	0	0	0	0	0	0	0	0	0	0	0	0	0	0	0	0	0	0	0	0	0	0	0	0	0	0	0	0	0	0	0	0	0	0	0	0	0	0	0	0
OTU01775	k__Bacteria	p__Proteobacteria						0	0	0	0	0	0	0	0	0	0	0	0	0	0	0	0	0	0	0	0	0	0	0	0	81	0	0	0	0	0	0	0	0	0	0	0	0	0	0	0	0	0
OTU01783	k__Bacteria	p__Proteobacteria						0	0	0	0	0	14	0	36	0	0	0	0	0	0	0	0	0	0	0	0	0	7	0	0	0	0	0	0	0	0	0	0	0	0	0	0	0	0	0	0	0	0
OTU01784	k__Bacteria	p__Proteobacteria	c__Betaproteobacteria					0	0	0	0	0	0	0	0	45	0	0	0	0	0	0	0	0	0	0	0	0	0	0	0	0	15	0	0	0	0	0	0	0	0	0	0	0	0	0	0	0	0
OTU01834	k__Bacteria	p__Firmicutes						0	0	0	0	0	0	0	0	77	0	0	0	0	0	0	0	0	0	0	0	0	0	0	0	0	0	0	0	0	0	0	0	0	0	0	0	0	0	0	0	0	0
OTU01849	k__Bacteria	p__Proteobacteria	c__Gammaproteobacteria					0	0	0	0	0	0	0	0	0	0	0	0	0	0	0	0	0	0	0	0	0	0	0	0	0	0	0	0	0	0	0	0	0	0	0	0	0	0	0	0	0	0
OTU01858	k__Bacteria	p__Bacteroidetes	c__Bacteroidia	o__Bacteroidales	f__Prevotellaceae	g__Prevotella	s__copri	0	0	0	0	0	0	0	0	0	0	0	0	0	0	0	0	0	0	0	0	0	0	26	0	0	10	0	0	0	0	0	0	0	0	0	0	0	0	0	0	0	30
OTU01864	k__Bacteria	p__Proteobacteria						0	0	0	0	0	0	0	0	0	0	0	0	0	0	0	0	0	0	0	0	0	0	0	0	0	0	0	0	0	0	0	0	0	0	0	0	76	0	0	0	0	0
OTU01878	k__Bacteria	p__Proteobacteria	c__Alphaproteobacteria					0	0	0	0	0	0	0	0	0	0	0	0	0	0	0	0	0	0	75	0	0	0	0	0	0	0	0	0	0	0	0	0	0	0	0	0	0	0	0	0	0	0
OTU01888	k__Bacteria	p__Firmicutes	c__Bacilli	o__Bacillales				0	0	0	0	0	0	0	0	0	0	0	0	0	0	0	0	0	0	0	20	0	0	0	0	0	0	0	0	0	0	0	20	0	0	0	17	0	0	0	0	0	0
OTU01918	k__Bacteria	p__Firmicutes						0	0	0	0	0	0	0	0	0	0	0	0	0	0	0	0	0	0	0	0	0	0	0	0	0	0	0	0	0	0	0	0	0	73	0	0	0	0	0	0	0	0
OTU01923	k__Bacteria	p__Proteobacteria						0	0	0	0	0	0	0	0	0	0	0	0	0	0	0	0	0	0	0	0	0	0	0	0	0	0	0	0	0	0	0	0	0	0	0	0	0	0	0	0	0	0
OTU01927	k__Bacteria	p__Proteobacteria						0	0	0	0	72	0	0	0	0	0	0	0	0	0	0	0	0	0	0	0	0	0	0	0	0	0	0	0	0	0	0	0	0	0	0	0	0	0	0	0	0	0
OTU01934	k__Bacteria	p__Proteobacteria	c__Alphaproteobacteria					0	0	0	0	0	0	0	0	0	0	0	0	0	15	0	0	9	0	0	0	0	0	0	0	0	0	0	0	0	0	0	0	0	0	0	23	0	0	0	0	0	0
OTU01935	k__Bacteria	p__Proteobacteria						0	0	0	0	0	0	0	0	0	0	0	0	0	72	0	0	0	0	0	0	0	0	0	0	0	0	0	0	0	0	0	0	0	0	0	0	0	0	0	0	0	0
OTU01951	k__Bacteria	p__Firmicutes	c__Clostridia	o__Clostridiales	f__Ruminococcaceae	g__Faecalibacterium	s__prausnitzii	0	0	0	0	0	0	0	0	0	0	21	0	24	0	0	0	0	0	0	0	0	13	0	0	0	13	0	0	0	0	0	0	0	0	0	0	0	0	0	0	0	0
OTU01952	k__Bacteria	p__Firmicutes	c__Bacilli	o__Bacillales				0	0	0	0	0	0	0	0	0	0	11	0	0	0	0	0	0	0	0	0	0	0	0	0	0	0	0	47	0	0	0	0	0	0	0	0	0	0	13	0	0	0
OTU01973	k__Bacteria	p__Bacteroidetes	c__Bacteroidia	o__Bacteroidales	f__Rikenellaceae	g__	s__	0	0	0	0	0	0	0	0	0	0	0	0	0	0	0	0	0	0	0	0	0	0	0	0	0	0	0	0	0	0	0	0	0	0	0	0	0	0	0	0	0	0
OTU01981	k__Bacteria	p__Proteobacteria						0	0	0	0	0	0	0	0	0	0	70	0	0	0	0	0	0	0	0	0	0	0	0	0	0	0	0	0	0	0	0	0	0	0	0	0	0	0	0	0	0	0
OTU01988	k__Bacteria	p__Bacteroidetes	c__Bacteroidia	o__Bacteroidales	f__Bacteroidaceae	g__Bacteroides	s__uniformis	0	0	0	0	0	0	0	0	0	0	0	0	0	0	0	0	0	0	0	0	0	0	0	0	0	10	0	0	0	0	0	0	0	0	0	0	0	0	7	0	0	0
OTU01994	k__Bacteria	p__Proteobacteria						0	0	0	0	0	0	0	0	0	0	0	0	0	0	0	0	0	0	0	0	0	0	0	0	0	0	0	0	0	0	0	0	0	0	0	0	0	0	0	0	0	70
OTU02000	k__Bacteria	p__Proteobacteria						0	0	0	0	0	0	33	0	0	0	0	0	0	0	0	0	0	0	0	0	0	0	0	0	0	0	0	0	0	0	0	0	0	0	0	0	0	0	0	0	0	0
OTU02009	k__Bacteria	p__Firmicutes	c__Erysipelotrichi	o__Erysipelotrichales	f__Erysipelotrichaceae	g__Clostridium	s__ramosum	0	0	0	0	0	0	0	0	0	0	0	0	0	0	0	0	0	0	0	0	0	0	26	0	0	0	0	0	10	0	0	0	0	0	0	0	0	0	0	0	0	0
OTU02029	k__Bacteria	p__Firmicutes	c__Erysipelotrichi	o__Erysipelotrichales	f__Erysipelotrichaceae	g__Clostridium	s__ramosum	0	0	0	0	0	0	0	0	0	0	0	0	0	0	0	0	0	0	0	0	0	0	0	0	0	0	13	0	0	0	0	0	0	0	0	0	0	0	0	0	0	0
OTU02043	k__Bacteria	p__Bacteroidetes	c__Bacteroidia	o__Bacteroidales	f__Prevotellaceae	g__Prevotella	s__copri	0	0	0	0	0	0	0	0	0	0	0	0	0	0	0	0	0	0	0	0	0	0	0	0	0	0	0	0	0	18	0	0	12	0	0	7	0	0	0	0	0	0
OTU02054	k__Bacteria	p__Proteobacteria						0	0	0	0	0	0	0	0	0	0	0	0	0	0	0	0	0	0	0	0	0	0	0	0	0	0	0	0	0	0	0	0	0	0	0	0	0	0	0	0	0	0
OTU02056	k__Bacteria	p__Proteobacteria	c__Alphaproteobacteria	o__Rhodospirillales				0	0	11	0	0	0	0	0	0	0	0	0	0	0	0	0	0	0	0	0	0	0	0	0	0	0	0	3	0	0	0	0	0	0	0	0	0	0	0	0	0	20
OTU02063	k__Bacteria	p__Proteobacteria	c__Gammaproteobacteria					0	0	0	0	0	0	0	0	0	0	0	0	35	0	0	0	0	0	0	0	0	0	0	0	0	0	0	0	0	0	0	0	0	0	14	0	0	0	0	0	0	0
OTU02066	k__Bacteria	p__Verrucomicrobia	c__Verrucomicrobiae	o__Verrucomicrobiales	f__Verrucomicrobiaceae	g__Akkermansia	s__muciniphila	0	0	0	0	0	0	0	0	0	0	0	0	0	0	0	0	0	0	0	0	16	0	0	0	0	0	0	0	0	0	0	0	0	0	0	0	0	0	0	0	0	0
OTU02071	k__Bacteria	p__Proteobacteria						0	0	0	0	0	0	0	0	0	0	0	0	0	0	0	0	0	0	0	0	0	0	0	0	0	35	31	0	0	0	0	0	0	0	0	0	0	0	0	0	0	0
OTU02079	k__Bacteria	p__Firmicutes	c__Clostridia	o__Clostridiales	f__Veillonellaceae	g__Dialister	s__	0	0	0	0	0	0	0	0	0	0	0	0	0	0	0	0	0	0	0	0	0	0	0	0	0	0	0	0	0	0	0	0	0	0	0	0	0	0	0	0	0	0
OTU02082	k__Bacteria	p__Firmicutes	c__Bacilli	o__Bacillales				0	0	0	0	0	0	0	26	0	0	0	0	0	0	0	0	0	0	0	0	0	0	0	0	0	0	39	0	0	0	0	0	0	0	0	0	0	0	0	0	0	0
OTU02088	k__Bacteria	p__Actinobacteria	c__Actinobacteria	o__Actinomycetales				0	0	0	0	0	0	0	0	0	0	0	0	0	13	0	0	0	0	0	0	0	0	0	0	0	0	0	0	0	0	0	0	0	0	0	0	0	0	0	0	0	0
OTU02096	k__Bacteria	p__Proteobacteria						0	0	0	0	0	0	0	0	0	0	0	0	0	0	0	0	0	0	0	0	0	0	0	0	0	0	0	0	0	0	0	0	0	0	0	0	0	0	0	0	0	0
OTU02102	k__Bacteria	p__Proteobacteria	c__Gammaproteobacteria					0	0	0	0	0	0	0	0	0	0	0	0	0	0	0	0	0	0	0	0	0	0	0	0	0	0	0	0	0	0	0	0	0	0	0	0	0	0	0	0	0	0
OTU02110	k__Bacteria	p__Firmicutes	c__Clostridia	o__Clostridiales	f__Ruminococcaceae	g__Oscillospira	s__	0	0	0	0	0	0	0	0	0	0	0	0	0	0	0	0	23	0	0	0	0	0	0	0	0	0	0	0	0	0	0	0	0	11	0	0	0	0	0	0	0	0
OTU02135	k__Bacteria	p__Proteobacteria						0	0	0	0	63	0	0	0	0	0	0	0	0	0	0	0	0	0	0	0	0	0	0	0	0	0	0	0	0	0	0	0	0	0	0	0	0	0	0	0	0	0
OTU02143	k__Bacteria	p__Firmicutes	c__Clostridia	o__Clostridiales	f__Veillonellaceae	g__Megasphaera	s__	0	0	0	0	0	0	0	0	0	0	0	0	0	0	0	0	0	0	0	0	0	0	0	0	0	0	0	0	11	0	0	0	0	0	0	0	0	0	8	0	0	0
OTU02157	k__Bacteria	p__Proteobacteria	c__Alphaproteobacteria	o__RF32	f__	g__	s__	0	0	0	0	0	0	0	0	0	0	0	0	0	0	0	0	0	0	0	0	0	0	0	0	0	0	0	0	0	0	0	0	0	0	0	0	0	0	0	0	0	0
OTU02158	k__Bacteria	p__Actinobacteria	c__Actinobacteria	o__Actinomycetales				0	0	0	0	0	0	0	0	0	0	0	0	0	0	0	0	0	0	0	0	0	0	0	0	0	0	0	0	0	0	0	0	0	0	0	0	0	0	0	0	0	0
OTU02172	k__Bacteria	p__Bacteroidetes	c__Bacteroidia	o__Bacteroidales	f__Prevotellaceae	g__Prevotella	s__copri	0	0	0	0	0	0	0	0	0	0	0	0	0	0	0	0	0	0	0	0	0	0	0	0	0	0	0	0	0	0	0	0	0	25	0	0	0	0	0	0	0	0
OTU02186	k__Bacteria	p__Proteobacteria	c__Alphaproteobacteria	o__Rhodospirillales				14	0	0	0	0	0	0	0	0	0	0	0	0	0	19	0	0	0	0	0	0	0	0	0	0	0	0	0	0	0	0	0	0	0	0	0	0	0	0	0	0	0
OTU02191	k__Bacteria	p__Bacteroidetes	c__Bacteroidia	o__Bacteroidales	f__Bacteroidaceae	g__Bacteroides	s__	0	0	0	0	0	17	0	0	0	0	0	0	0	0	0	0	0	0	0	0	0	0	0	0	0	0	0	0	0	0	0	0	0	12	0	0	0	0	0	0	0	0
OTU02194	k__Bacteria	p__Firmicutes	c__Erysipelotrichi	o__Erysipelotrichales	f__Erysipelotrichaceae	g__Clostridium	s__ramosum	0	0	0	0	0	0	0	0	0	0	0	0	36	0	0	0	0	0	0	0	0	0	0	0	0	25	0	0	0	0	0	0	0	0	0	0	0	0	0	0	0	0
OTU02201	k__Bacteria	p__Proteobacteria	c__Gammaproteobacteria					0	0	0	0	0	0	0	0	0	0	0	0	0	0	0	0	0	0	0	0	0	61	0	0	0	0	0	0	0	0	0	0	0	0	0	0	0	0	0	0	0	0
OTU02206	k__Bacteria	p__Proteobacteria	c__Gammaproteobacteria					0	0	0	0	0	0	0	0	0	0	0	0	0	0	0	0	0	0	0	0	0	0	0	0	0	0	0	0	0	0	0	0	61	0	0	0	0	0	0	0	0	0
OTU02213	k__Bacteria	p__Firmicutes						0	0	9	0	0	0	0	0	0	0	0	0	0	0	0	0	0	0	0	0	0	15	0	0	0	0	0	0	0	0	0	0	0	0	0	0	0	0	0	0	0	0
OTU02218	k__Bacteria	p__Proteobacteria						0	0	0	0	0	0	0	0	0	0	0	0	0	0	0	60	0	0	0	0	0	0	0	0	0	0	0	0	0	0	0	0	0	0	0	0	0	0	0	0	0	0
OTU02223	k__Bacteria	p__Cyanobacteria						0	0	0	0	0	0	0	0	0	0	0	0	0	0	0	0	0	0	0	0	0	0	0	0	0	60	0	0	0	0	0	0	0	0	0	0	0	0	0	0	0	0
OTU02224	k__Bacteria	p__Firmicutes						0	0	0	0	0	0	0	0	0	0	0	0	0	0	0	0	0	0	0	0	0	0	0	0	0	0	0	60	0	0	0	0	0	0	0	0	0	0	0	0	0	0
OTU02243	k__Bacteria	p__Proteobacteria	c__Gammaproteobacteria					0	0	26	0	0	0	0	0	0	0	0	0	0	0	0	0	0	0	0	0	0	0	0	0	0	0	33	0	0	0	0	0	0	0	0	0	0	0	0	0	0	0
OTU02278	k__Bacteria	p__Proteobacteria						58	0	0	0	0	0	0	0	0	0	0	0	0	0	0	0	0	0	0	0	0	0	0	0	0	0	0	0	0	0	0	0	0	0	0	0	0	0	0	0	0	0
OTU02283	k__Bacteria	p__Proteobacteria						0	0	0	34	0	0	0	0	0	0	0	0	0	0	0	0	0	0	0	0	0	0	0	0	0	0	0	0	0	0	0	0	0	0	0	0	0	0	0	0	0	0
OTU02284	k__Bacteria	p__Firmicutes	c__Clostridia	o__Clostridiales	f__Lachnospiraceae	g__Roseburia	s__faecis	0	0	0	0	0	0	0	0	0	0	0	0	15	0	0	0	7	0	0	0	0	0	0	0	0	0	0	0	0	0	0	0	0	0	0	0	0	0	0	0	0	0
OTU02286	k__Bacteria	p__Bacteroidetes						0	0	0	0	0	0	0	0	0	0	0	0	0	0	0	58	0	0	0	0	0	0	0	0	0	0	0	0	0	0	0	0	0	0	0	0	0	0	0	0	0	0
OTU02311	k__Bacteria	p__Proteobacteria						0	0	0	0	0	0	0	0	0	0	0	0	0	0	0	27	0	0	0	0	30	0	0	0	0	0	0	0	0	0	0	0	0	0	0	0	0	0	0	0	0	0
OTU02317	k__Bacteria	p__Proteobacteria						0	0	0	0	0	0	0	0	0	0	0	0	0	0	0	0	0	0	0	0	0	0	0	0	0	0	0	0	0	0	0	57	0	0	0	0	0	0	0	0	0	0
OTU02336	k__Bacteria	p__Firmicutes						0	0	0	0	0	0	0	0	0	0	0	0	0	0	0	0	0	0	0	0	0	0	0	0	0	0	0	0	0	0	0	0	0	0	0	0	0	0	0	0	0	0
OTU02337	k__Bacteria	p__Firmicutes	c__Clostridia	o__Clostridiales	f__Ruminococcaceae	g__Ruminococcus	s__	17	0	0	0	0	0	0	0	0	0	0	0	0	0	0	0	0	0	0	0	0	0	0	0	0	0	0	0	0	0	0	0	0	0	0	0	0	0	0	0	0	0
OTU02346	k__Bacteria	p__Proteobacteria	c__Gammaproteobacteria					0	0	0	0	0	0	0	0	0	0	0	0	0	0	0	0	0	0	0	56	0	0	0	0	0	0	0	0	0	0	0	0	0	0	0	0	0	0	0	0	0	0
OTU02356	k__Bacteria	p__Proteobacteria						0	0	0	0	0	0	0	0	0	0	0	0	0	0	0	0	0	0	0	0	0	0	0	0	0	0	0	0	0	0	0	0	0	0	0	0	0	0	0	0	0	0
OTU02357	k__Bacteria	p__Firmicutes	c__Clostridia	o__Clostridiales	f__Ruminococcaceae			0	0	0	0	0	0	0	0	0	0	0	0	0	0	0	0	0	0	0	0	0	0	0	0	0	0	0	0	0	0	0	0	0	0	0	0	0	0	0	0	0	0
OTU02359	k__Bacteria	p__Proteobacteria						0	0	0	0	0	0	0	0	0	0	0	0	0	0	0	0	0	0	0	0	0	0	0	0	0	0	0	0	0	0	0	0	0	0	0	0	0	0	0	0	0	0
OTU02368	k__Bacteria	p__Bacteroidetes	c__Bacteroidia	o__Bacteroidales	f__Bacteroidaceae	g__Bacteroides	s__	0	0	0	20	0	0	0	0	0	0	0	0	0	0	0	0	0	0	15	0	0	0	0	0	0	0	0	0	0	0	20	0	0	0	0	0	0	0	0	0	0	0
OTU02369	k__Bacteria	p__Proteobacteria	c__Betaproteobacteria					0	0	0	0	0	0	22	0	0	0	0	0	0	0	0	0	0	33	0	0	0	0	0	0	0	0	0	0	0	0	0	0	0	0	0	0	0	0	0	0	0	0
OTU02404	k__Bacteria	p__Proteobacteria						0	0	0	0	0	0	0	0	0	0	0	0	0	0	0	0	0	0	0	0	0	0	0	0	0	0	0	0	0	0	0	0	0	0	0	0	0	0	0	0	0	0
OTU02419	k__Bacteria	p__Proteobacteria	c__Alphaproteobacteria					0	0	0	0	0	0	0	0	0	0	0	0	0	0	0	0	0	0	0	0	0	0	0	0	0	0	31	0	0	0	0	0	0	0	0	0	0	0	0	0	0	0
OTU02440	k__Bacteria	p__Actinobacteria	c__Actinobacteria	o__Actinomycetales				0	0	0	0	0	0	0	0	0	0	53	0	0	0	0	0	0	0	0	0	0	0	0	0	0	0	0	0	0	0	0	0	0	0	0	0	0	0	0	0	0	0
OTU02442	k__Bacteria	p__Proteobacteria	c__Betaproteobacteria	o__Burkholderiales	f__Alcaligenaceae	g__Sutterella	s__	0	0	0	0	0	0	0	0	0	0	0	0	0	53	0	0	0	0	0	0	0	0	0	0	0	0	0	0	0	0	0	0	0	0	0	0	0	0	0	0	0	0
OTU02443	k__Bacteria	p__Firmicutes						0	0	0	0	0	0	0	0	0	0	0	0	0	53	0	0	0	0	0	0	0	0	0	0	0	0	0	0	0	0	0	0	0	0	0	0	0	0	0	0	0	0
OTU02444	k__Bacteria	p__Proteobacteria						0	0	0	0	0	0	0	0	0	0	0	0	0	0	0	53	0	0	0	0	0	0	0	0	0	0	0	0	0	0	0	0	0	0	0	0	0	0	0	0	0	0
OTU02448	k__Bacteria	p__Bacteroidetes	c__Bacteroidia	o__Bacteroidales	f__Bacteroidaceae	g__Bacteroides	s__	0	0	0	0	0	0	0	0	0	0	0	0	0	0	0	0	0	0	0	0	53	0	0	0	0	0	0	0	0	0	0	0	0	0	0	0	0	0	0	0	0	0
OTU02457	k__Bacteria	p__Proteobacteria	c__Alphaproteobacteria					0	0	0	0	0	0	0	0	0	0	0	0	0	0	0	0	0	0	0	0	0	0	0	0	0	0	0	0	0	0	0	0	0	0	0	0	0	0	0	0	0	0
OTU02464	k__Bacteria	p__Firmicutes						0	0	0	0	0	0	0	0	0	0	0	0	0	0	0	0	0	0	0	0	0	0	0	0	0	0	0	0	0	0	0	0	0	0	0	0	0	0	0	0	0	0
OTU02465	k__Bacteria	p__Proteobacteria						0	0	0	0	0	0	0	0	0	0	0	0	0	0	0	0	0	0	0	0	0	0	0	0	0	0	0	0	0	0	0	0	0	0	0	0	0	0	0	0	0	0
OTU02466	k__Bacteria	p__Proteobacteria						52	0	0	0	0	0	0	0	0	0	0	0	0	0	0	0	0	0	0	0	0	0	0	0	0	0	0	0	0	0	0	0	0	0	0	0	0	0	0	0	0	0
OTU02471	k__Bacteria	p__Firmicutes						0	0	0	0	0	0	0	52	0	0	0	0	0	0	0	0	0	0	0	0	0	0	0	0	0	0	0	0	0	0	0	0	0	0	0	0	0	0	0	0	0	0
OTU02473	k__Bacteria	p__Bacteroidetes	c__Bacteroidia	o__Bacteroidales	f__Bacteroidaceae	g__Bacteroides	s__	0	0	0	0	0	0	0	0	0	52	0	0	0	0	0	0	0	0	0	0	0	0	0	0	0	0	0	0	0	0	0	0	0	0	0	0	0	0	0	0	0	0
OTU02479	k__Bacteria	p__Bacteroidetes	c__Bacteroidia	o__Bacteroidales	f__Prevotellaceae	g__Prevotella	s__copri	0	0	0	0	0	0	0	0	0	0	0	0	0	0	0	0	0	0	0	21	0	0	0	15	0	0	0	0	0	0	0	0	0	0	0	0	0	0	0	0	0	0
OTU02495	k__Bacteria	p__Actinobacteria	c__Actinobacteria	o__Actinomycetales				0	0	0	0	0	0	0	0	0	0	0	0	0	0	0	0	0	0	0	0	0	0	0	0	0	0	0	0	0	0	0	0	0	0	0	0	0	0	0	0	0	0
OTU02503	k__Bacteria	p__Bacteroidetes	c__Bacteroidia	o__Bacteroidales	f__Prevotellaceae	g__Prevotella	s__copri	0	0	0	10	0	0	0	0	0	0	0	9	0	0	0	0	0	0	0	0	0	0	0	0	0	0	0	0	0	0	0	0	0	0	0	0	0	0	0	0	0	0
OTU02508	k__Bacteria	p__Proteobacteria	c__Gammaproteobacteria					0	0	0	0	0	0	0	0	0	0	0	0	0	51	0	0	0	0	0	0	0	0	0	0	0	0	0	0	0	0	0	0	0	0	0	0	0	0	0	0	0	0
OTU02512	k__Bacteria	p__Actinobacteria						0	0	0	0	0	0	0	0	0	0	0	0	0	0	0	0	0	0	0	0	0	17	0	0	0	0	0	0	0	0	0	0	0	0	0	0	0	0	0	0	0	0
OTU02516	k__Bacteria	p__Proteobacteria						0	0	0	0	0	0	0	0	0	0	0	0	0	0	0	0	0	0	0	0	0	0	0	0	0	0	0	0	0	51	0	0	0	0	0	0	0	0	0	0	0	0
OTU02530	k__Bacteria	p__Proteobacteria	c__Alphaproteobacteria					0	0	0	0	0	0	0	0	0	0	0	0	0	0	0	0	0	0	0	0	0	0	0	0	0	0	0	0	0	0	0	0	0	0	0	0	0	0	0	0	0	0
OTU02533	k__Bacteria	p__Proteobacteria	c__Gammaproteobacteria					0	0	0	0	0	0	0	0	0	0	0	0	0	0	0	0	0	0	0	0	0	0	0	0	0	0	0	0	0	0	0	0	0	0	0	0	0	0	0	0	0	0
OTU02561	k__Bacteria	p__Proteobacteria						0	0	0	0	0	0	0	0	0	0	0	0	0	0	0	0	0	0	0	0	0	0	0	0	0	0	0	0	0	0	0	0	0	0	0	0	0	0	50	0	0	0
OTU02565	k__Bacteria	p__Actinobacteria	c__Actinobacteria	o__Actinomycetales				0	0	0	0	0	0	0	0	0	0	0	0	0	0	0	0	0	0	0	0	0	0	0	0	0	0	0	0	0	0	0	0	0	0	0	0	0	0	0	0	0	0
OTU02575	k__Bacteria	p__Bacteroidetes						0	0	0	0	0	9	0	0	0	0	0	0	0	0	0	0	0	0	0	0	0	0	0	0	0	0	0	0	0	0	0	0	0	0	0	0	0	0	0	0	0	0
OTU02587	k__Bacteria	p__Firmicutes	c__Erysipelotrichi	o__Erysipelotrichales	f__Erysipelotrichaceae	g__Clostridium	s__ramosum	0	0	0	0	0	0	0	0	0	0	0	0	0	0	0	0	0	0	0	0	0	0	0	49	0	0	0	0	0	0	0	0	0	0	0	0	0	0	0	0	0	0
OTU02591	k__Bacteria	p__Proteobacteria						0	0	0	0	0	0	0	0	0	0	0	0	0	0	0	0	0	0	0	0	0	0	0	0	0	0	0	0	7	0	0	0	0	0	0	0	7	0	0	0	0	0
OTU02596	k__Bacteria	p__Firmicutes						0	0	0	0	0	0	0	0	0	0	0	0	0	0	0	0	0	0	0	0	0	0	0	0	0	0	0	0	0	0	0	0	13	0	20	0	0	0	0	0	0	0
OTU02609	k__Bacteria	p__Firmicutes	c__Clostridia	o__Clostridiales	f__Ruminococcaceae	g__Faecalibacterium	s__prausnitzii	0	0	0	0	0	0	0	0	0	0	0	0	0	0	0	0	0	0	0	0	0	0	0	0	0	0	0	0	0	0	0	0	0	0	0	0	0	0	0	0	0	0
OTU02624	k__Bacteria	p__Proteobacteria						0	0	0	0	0	0	0	0	0	0	0	0	0	0	0	20	0	0	0	0	0	0	0	0	0	0	0	0	0	0	0	0	0	0	0	0	0	0	0	0	0	0
OTU02630	k__Bacteria	p__Firmicutes						0	0	0	0	0	0	0	0	0	0	0	0	0	0	0	0	0	0	0	0	0	0	0	0	0	48	0	0	0	0	0	0	0	0	0	0	0	0	0	0	0	0
OTU02644	k__Bacteria	p__Bacteroidetes	c__Bacteroidia	o__Bacteroidales				0	0	0	0	0	0	0	0	0	0	0	0	0	0	0	0	0	0	0	0	0	0	0	0	0	0	0	0	0	0	0	0	0	0	0	0	0	0	0	0	0	0
OTU02648	k__Bacteria	p__Proteobacteria	c__Alphaproteobacteria	o__Rickettsiales	f__mitochondria			0	0	0	0	0	0	0	0	0	0	0	0	0	0	0	0	0	0	0	0	0	0	0	0	0	0	0	0	0	0	0	0	0	0	0	0	0	0	0	0	0	0
OTU02653	k__Bacteria	p__Proteobacteria	c__Alphaproteobacteria	o__Rickettsiales	f__mitochondria			0	23	0	0	0	0	0	0	0	0	0	0	0	0	0	0	0	0	0	0	0	0	0	0	0	0	0	0	0	0	0	0	0	0	0	0	0	0	0	0	0	0
OTU02667	k__Bacteria	p__Verrucomicrobia	c__Verrucomicrobiae	o__Verrucomicrobiales	f__Verrucomicrobiaceae	g__Akkermansia	s__muciniphila	0	0	0	0	0	0	0	0	0	0	0	0	0	0	0	0	0	0	0	0	0	18	0	0	0	0	0	0	0	0	0	0	0	0	0	0	0	0	0	0	0	0
OTU02682	k__Bacteria	p__Proteobacteria						0	0	0	0	0	0	0	0	0	0	0	0	0	0	0	0	0	0	0	0	0	0	0	0	0	0	0	0	0	0	0	0	0	0	0	0	0	0	0	0	0	0
OTU02701	k__Bacteria	p__Proteobacteria	c__Gammaproteobacteria					0	0	0	0	0	0	0	0	0	0	0	0	0	0	0	25	0	0	0	0	0	0	0	0	0	0	0	4	0	0	0	0	0	0	0	0	0	0	9	8	0	0
OTU02703	k__Bacteria	p__Proteobacteria						0	0	0	0	0	0	0	0	0	0	0	0	0	0	0	0	0	0	46	0	0	0	0	0	0	0	0	0	0	0	0	0	0	0	0	0	0	0	0	0	0	0
OTU02716	k__Bacteria	p__Bacteroidetes	c__Bacteroidia	o__Bacteroidales	f__Bacteroidaceae	g__Bacteroides	s__	0	0	0	0	0	0	0	0	0	0	0	0	0	0	0	0	0	0	0	0	0	0	0	0	0	0	0	0	0	0	0	0	0	0	0	0	27	0	0	0	0	0
OTU02721	k__Bacteria	p__WS6	c__SC72	o__A-2AF	f__	g__	s__	0	0	0	0	0	0	0	0	0	0	0	0	0	0	0	0	0	0	0	0	0	0	0	0	0	0	0	0	0	0	0	0	0	0	0	0	0	0	0	0	0	0
OTU02722	k__Bacteria	p__Proteobacteria	c__Alphaproteobacteria	o__Rhodospirillales				0	0	0	0	0	0	0	0	0	0	0	0	0	0	0	0	0	0	0	0	0	0	0	0	0	0	0	0	0	0	0	0	0	0	0	0	0	0	0	0	0	0
OTU02729	k__Bacteria	p__Cyanobacteria						0	0	0	0	0	0	0	0	0	0	0	0	0	0	0	0	0	0	0	0	0	0	0	0	0	0	0	0	0	0	0	0	0	0	0	0	0	0	0	0	0	0
OTU02742	k__Bacteria	p__Proteobacteria						0	0	0	0	0	0	0	0	0	0	0	0	0	0	0	13	0	0	0	0	0	0	0	0	0	0	0	0	0	0	0	0	0	0	0	0	0	0	0	0	0	0
OTU02758	k__Bacteria	p__Proteobacteria						0	0	0	0	0	0	0	0	0	0	0	0	0	0	0	0	0	0	0	0	0	0	0	0	0	0	0	0	0	0	0	0	0	0	0	0	0	0	0	0	0	25
OTU02759	k__Bacteria	p__Proteobacteria	c__Gammaproteobacteria					0	0	0	0	0	0	0	0	0	0	0	0	0	0	0	0	0	0	0	0	0	0	0	0	0	0	0	0	0	0	0	0	0	0	0	0	0	0	0	0	0	0
OTU02763	k__Bacteria	p__Firmicutes						0	0	0	0	0	0	0	0	0	0	0	0	0	0	0	0	0	0	0	0	0	0	0	0	0	0	0	0	0	0	0	0	0	0	0	0	0	0	0	0	0	0
OTU02767	k__Bacteria	p__Proteobacteria						0	0	0	0	0	0	0	0	0	0	0	0	0	0	0	0	0	0	0	0	0	0	0	0	0	0	0	0	0	0	0	0	0	0	0	0	0	0	0	0	0	0
OTU02781	k__Bacteria	p__Firmicutes	c__Erysipelotrichi	o__Erysipelotrichales	f__Erysipelotrichaceae	g__	s__	0	0	0	0	0	0	0	0	0	0	0	0	0	0	20	0	0	0	0	0	0	0	0	0	0	0	0	0	0	0	0	0	0	0	0	24	0	0	0	0	0	0
OTU02783	k__Bacteria	p__Proteobacteria	c__Gammaproteobacteria					0	0	0	0	0	0	0	0	0	0	0	0	0	0	44	0	0	0	0	0	0	0	0	0	0	0	0	0	0	0	0	0	0	0	0	0	0	0	0	0	0	0
OTU02790	k__Bacteria	p__Firmicutes						0	0	0	0	0	0	0	0	0	0	0	0	0	0	0	0	0	0	0	0	0	0	0	0	0	0	0	44	0	0	0	0	0	0	0	0	0	0	0	0	0	0
OTU02801	k__Bacteria	p__Firmicutes	c__Clostridia	o__Clostridiales	f__Ruminococcaceae	g__Ruminococcus	s__	0	0	0	0	0	0	0	0	0	0	0	0	0	0	0	0	0	0	0	0	0	0	0	0	0	0	0	0	0	0	0	0	0	0	0	0	0	0	0	0	0	0
OTU02808	k__Bacteria	p__Proteobacteria						0	0	0	0	0	0	0	0	0	0	0	0	0	0	0	0	0	0	0	0	0	0	0	0	0	0	0	0	0	0	0	0	0	0	0	0	0	0	0	0	0	0
OTU02841	k__Bacteria	p__Proteobacteria						0	0	0	0	0	0	0	0	0	0	0	0	0	0	0	0	0	0	0	0	0	0	0	0	0	0	0	0	43	0	0	0	0	0	0	0	0	0	0	0	0	0
OTU02842	k__Bacteria	p__Proteobacteria						0	0	0	0	0	0	0	0	0	0	0	0	0	0	0	0	0	0	0	0	0	0	0	0	0	0	0	0	43	0	0	0	0	0	0	0	0	0	0	0	0	0
OTU02848	k__Bacteria	p__Firmicutes	c__Clostridia	o__Clostridiales	f__Veillonellaceae	g__Megasphaera	s__	0	0	0	0	0	0	0	0	0	0	0	0	0	0	0	0	0	0	0	0	0	0	0	0	0	0	0	0	0	0	0	0	0	0	0	0	0	0	0	0	0	0
OTU02850	k__Bacteria	p__Firmicutes						0	0	0	0	0	0	0	0	0	0	0	0	0	0	0	0	0	0	0	0	0	0	0	0	0	0	0	0	0	0	0	0	0	0	0	0	0	0	0	0	0	0
OTU02851	k__Bacteria	p__Proteobacteria						0	0	0	0	0	0	0	0	0	0	0	0	0	0	0	0	0	0	0	0	0	0	0	0	0	0	0	0	0	0	0	0	0	0	0	0	0	0	0	0	0	0
OTU02857	k__Bacteria	p__Proteobacteria						0	0	0	0	0	0	0	0	0	0	0	0	0	0	0	0	0	0	0	0	0	0	0	0	0	0	0	0	0	0	0	0	0	0	0	0	0	0	0	0	0	0
OTU02873	k__Bacteria	p__Actinobacteria						0	0	0	0	0	0	0	0	0	0	27	0	0	0	0	0	0	0	0	0	0	0	0	0	0	0	0	0	0	0	0	0	0	0	0	0	0	0	0	0	0	0
OTU02892	k__Bacteria	p__Proteobacteria						0	0	0	0	0	0	0	0	0	0	0	0	0	0	0	0	0	0	0	0	0	0	0	0	0	0	0	0	0	42	0	0	0	0	0	0	0	0	0	0	0	0
OTU02910	k__Bacteria	p__Firmicutes						0	0	0	0	0	0	0	0	0	0	0	0	0	0	0	0	0	0	0	0	0	0	0	0	0	0	0	0	0	0	0	0	0	0	0	0	0	0	0	0	0	0
OTU02919	k__Bacteria	p__Firmicutes						0	0	25	0	0	0	0	0	0	0	0	0	0	0	0	0	0	0	0	0	0	0	0	0	0	0	0	0	0	0	0	0	0	0	0	0	0	0	0	0	16	0
OTU02936	k__Bacteria	p__Firmicutes						0	0	0	0	0	0	0	0	0	0	0	0	0	0	0	0	0	0	0	0	0	41	0	0	0	0	0	0	0	0	0	0	0	0	0	0	0	0	0	0	0	0
OTU02949	k__Bacteria	p__Bacteroidetes						0	0	0	0	0	0	0	0	0	0	0	0	0	0	0	0	0	0	0	0	0	0	0	0	0	0	0	0	0	0	0	41	0	0	0	0	0	0	0	0	0	0
OTU02966	k__Bacteria	p__Proteobacteria	c__Alphaproteobacteria	o__Rickettsiales	f__mitochondria			0	0	0	0	0	0	0	0	0	0	0	0	0	0	0	0	0	0	0	0	0	0	0	0	0	0	0	0	0	0	0	0	0	0	0	0	0	0	0	0	0	0
OTU02967	k__Bacteria	p__Proteobacteria						0	0	0	0	0	0	0	0	0	0	0	0	0	0	0	0	0	0	0	0	0	0	0	0	0	0	0	0	0	0	0	0	0	0	0	0	0	0	0	0	0	0
OTU02972	k__Bacteria	p__Firmicutes	c__Erysipelotrichi	o__Erysipelotrichales	f__Erysipelotrichaceae	g__Clostridium	s__ramosum	0	0	0	0	0	0	0	0	0	0	0	0	0	0	0	0	0	0	0	0	0	0	0	0	0	0	0	0	0	0	0	0	0	0	0	0	0	0	0	0	0	0
OTU02982	k__Bacteria	p__Bacteroidetes	c__Bacteroidia	o__Bacteroidales	f__Prevotellaceae	g__Prevotella	s__copri	0	0	7	0	0	0	0	0	0	0	0	0	0	0	0	0	0	0	0	0	33	0	0	0	0	0	0	0	0	0	0	0	0	0	0	0	0	0	0	0	0	0
OTU02984	k__Bacteria	p__Firmicutes	c__Clostridia	o__Clostridiales	f__Veillonellaceae	g__Megasphaera	s__	0	0	0	0	4	0	0	0	0	0	0	0	0	0	0	0	0	0	0	0	0	0	0	0	0	0	6	0	0	5	0	0	0	0	0	0	0	0	0	0	0	0
OTU02996	k__Bacteria	p__Firmicutes						0	0	0	0	0	0	0	0	0	0	0	0	0	0	0	0	0	40	0	0	0	0	0	0	0	0	0	0	0	0	0	0	0	0	0	0	0	0	0	0	0	0
OTU03003	k__Bacteria	p__Firmicutes	c__Bacilli	o__Bacillales				0	0	0	0	0	0	0	0	0	0	0	0	0	0	0	0	0	0	0	0	0	0	0	0	40	0	0	0	0	0	0	0	0	0	0	0	0	0	0	0	0	0
OTU03006	k__Bacteria	p__Proteobacteria						0	0	0	0	0	0	0	0	0	0	0	0	0	0	0	0	0	0	0	0	0	0	0	0	0	0	0	0	26	0	0	0	0	0	0	0	0	0	0	0	0	0
OTU03012	k__Bacteria	p__Actinobacteria	c__Actinobacteria	o__Actinomycetales				0	0	0	0	0	0	0	0	0	0	0	0	0	0	0	0	0	0	0	0	0	0	0	0	0	0	0	0	0	0	0	0	0	0	0	0	0	0	0	40	0	0
OTU03014	k__Bacteria	p__Proteobacteria						0	0	0	0	0	0	0	0	0	0	0	0	0	0	0	0	0	0	0	0	0	0	0	0	0	0	0	0	0	0	0	0	0	0	0	0	0	0	0	0	0	40
OTU03024	k__Bacteria	p__Firmicutes						0	0	0	0	0	0	0	0	0	0	0	0	0	0	0	0	0	0	0	0	0	0	0	0	0	0	0	0	0	0	0	0	0	0	0	0	0	0	0	0	0	0
OTU03038	k__Bacteria	p__Proteobacteria						0	0	0	0	0	0	0	39	0	0	0	0	0	0	0	0	0	0	0	0	0	0	0	0	0	0	0	0	0	0	0	0	0	0	0	0	0	0	0	0	0	0
OTU03047	k__Bacteria	p__Firmicutes	c__Clostridia	o__Clostridiales	f__Ruminococcaceae	g__Oscillospira	s__	0	0	0	0	0	0	0	0	0	0	0	0	39	0	0	0	0	0	0	0	0	0	0	0	0	0	0	0	0	0	0	0	0	0	0	0	0	0	0	0	0	0
OTU03060	k__Bacteria	p__Firmicutes	c__Clostridia	o__Clostridiales	f__Ruminococcaceae	g__	s__	0	0	0	0	0	0	0	0	0	0	0	0	0	0	0	0	0	0	18	0	0	0	0	0	0	0	0	0	0	0	0	0	0	0	0	0	0	0	0	0	0	0
OTU03063	k__Bacteria	p__Bacteroidetes	c__Bacteroidia	o__Bacteroidales	f__Prevotellaceae	g__Prevotella	s__stercorea	0	0	0	0	0	0	0	0	0	0	0	0	0	0	0	0	0	0	0	0	10	0	0	0	0	0	0	0	0	0	0	0	0	0	0	0	0	0	29	0	0	0
OTU03069	k__Bacteria	p__Proteobacteria	c__Gammaproteobacteria					0	0	0	0	0	0	0	0	0	0	0	0	0	0	0	0	0	0	0	0	0	0	0	0	0	0	0	39	0	0	0	0	0	0	0	0	0	0	0	0	0	0
OTU03070	k__Bacteria	p__Proteobacteria						0	0	0	0	0	0	0	0	0	0	0	0	0	0	0	0	0	0	0	0	0	0	0	0	0	0	0	0	0	39	0	0	0	0	0	0	0	0	0	0	0	0
OTU03076	k__Bacteria	p__Firmicutes	c__Clostridia	o__Clostridiales	f__Christensenellaceae	g__	s__	0	0	0	0	0	0	0	0	0	0	0	0	0	0	0	0	0	0	0	0	0	0	0	0	0	0	0	0	0	0	0	0	0	27	0	0	0	0	0	0	0	0
OTU03087	k__Bacteria	p__Actinobacteria	c__Actinobacteria	o__Actinomycetales				0	0	0	0	0	0	0	0	0	0	0	0	0	0	0	0	0	0	0	0	0	0	0	0	0	0	0	0	0	0	0	0	0	0	0	0	0	0	0	0	0	0
OTU03092	k__Bacteria	p__Proteobacteria						0	0	0	0	0	0	0	0	0	0	0	0	0	0	0	0	0	0	0	0	0	0	0	0	0	0	0	0	0	0	0	0	0	0	0	0	0	0	0	0	0	0
OTU03120	k__Bacteria	p__WS6	c__SC72	o__A-2AF	f__	g__	s__	0	0	0	0	0	0	0	0	0	0	0	0	0	0	0	0	38	0	0	0	0	0	0	0	0	0	0	0	0	0	0	0	0	0	0	0	0	0	0	0	0	0
OTU03122	k__Bacteria	p__Proteobacteria	c__Alphaproteobacteria					0	0	0	0	0	0	0	0	0	0	0	0	0	0	0	0	0	23	0	0	0	0	0	0	0	0	0	0	0	0	0	0	10	0	0	0	0	0	0	0	0	0
OTU03124	k__Bacteria	p__Firmicutes	c__Clostridia	o__Clostridiales	f__Ruminococcaceae	g__Ruminococcus	s__	0	0	0	0	0	0	0	0	0	0	0	0	0	0	0	0	0	0	13	0	0	0	0	0	0	0	0	0	0	0	0	0	0	0	0	0	0	0	0	0	0	0
OTU03135	k__Bacteria	p__Proteobacteria						0	0	0	0	0	0	0	0	0	0	0	0	0	0	0	0	0	0	0	0	0	0	0	0	0	38	0	0	0	0	0	0	0	0	0	0	0	0	0	0	0	0
OTU03140	k__Bacteria	p__Proteobacteria						0	0	0	0	0	0	0	0	0	0	0	0	0	0	0	0	0	0	0	0	0	0	0	0	0	0	0	0	0	0	0	0	38	0	0	0	0	0	0	0	0	0
OTU03143	k__Bacteria	p__Firmicutes	c__Erysipelotrichi	o__Erysipelotrichales	f__Erysipelotrichaceae	g__Clostridium	s__ramosum	0	0	0	0	0	0	0	0	0	0	0	0	0	0	0	0	0	0	0	0	0	0	0	0	0	0	0	0	0	0	0	0	0	0	0	38	0	0	0	0	0	0
OTU03145	k__Bacteria	p__Bacteroidetes						0	0	0	0	0	0	0	0	0	0	0	0	0	0	0	0	0	0	0	0	0	0	0	0	0	0	0	0	0	0	0	0	0	0	0	38	0	0	0	0	0	0
OTU03146	k__Bacteria	p__Firmicutes						0	0	0	0	0	0	0	0	0	0	0	0	0	0	0	0	0	0	0	0	0	0	0	0	0	0	0	0	0	0	0	0	0	0	0	38	0	0	0	0	0	0
OTU03172	k__Bacteria	p__Bacteroidetes	c__Bacteroidia	o__Bacteroidales	f__Bacteroidaceae	g__Bacteroides	s__	0	0	0	0	0	0	0	0	0	0	0	0	0	0	0	0	0	0	0	0	0	0	0	0	0	0	0	0	0	0	0	0	0	0	0	0	0	0	0	0	0	0
OTU03174	k__Bacteria	p__Firmicutes						37	0	0	0	0	0	0	0	0	0	0	0	0	0	0	0	0	0	0	0	0	0	0	0	0	0	0	0	0	0	0	0	0	0	0	0	0	0	0	0	0	0
OTU03175	k__Bacteria	p__Proteobacteria						0	22	0	0	0	0	15	0	0	0	0	0	0	0	0	0	0	0	0	0	0	0	0	0	0	0	0	0	0	0	0	0	0	0	0	0	0	0	0	0	0	0
OTU03188	k__Bacteria	p__Firmicutes	c__Clostridia	o__Clostridiales	f__Ruminococcaceae	g__Faecalibacterium	s__prausnitzii	0	0	0	0	0	0	0	0	0	0	0	6	0	0	0	0	0	0	0	0	0	0	9	0	0	0	0	0	0	0	0	0	0	0	0	0	0	0	0	0	0	0
OTU03199	k__Bacteria	p__Proteobacteria						0	0	0	0	0	0	0	0	0	0	0	0	0	0	0	0	0	0	0	37	0	0	0	0	0	0	0	0	0	0	0	0	0	0	0	0	0	0	0	0	0	0
OTU03212	k__Bacteria	p__Actinobacteria						0	0	0	0	0	0	0	0	0	0	0	0	0	0	0	0	0	0	0	0	0	0	0	0	0	0	0	37	0	0	0	0	0	0	0	0	0	0	0	0	0	0
OTU03233	k__Bacteria	p__Proteobacteria						0	0	0	0	0	0	0	0	0	0	0	0	0	0	0	0	0	0	0	0	0	0	0	0	0	0	0	0	0	0	0	0	0	0	0	0	0	0	0	0	0	0
OTU03260	k__Bacteria	p__Firmicutes						0	0	0	0	0	0	0	0	0	0	0	36	0	0	0	0	0	0	0	0	0	0	0	0	0	0	0	0	0	0	0	0	0	0	0	0	0	0	0	0	0	0
OTU03263	k__Bacteria	p__Firmicutes	c__Clostridia	o__Clostridiales	f__Lachnospiraceae	g__Blautia	s__	0	0	0	0	0	0	0	0	0	0	0	0	13	23	0	0	0	0	0	0	0	0	0	0	0	0	0	0	0	0	0	0	0	0	0	0	0	0	0	0	0	0
OTU03282	k__Bacteria	p__Firmicutes						0	0	0	0	0	0	0	0	0	0	0	0	0	0	0	0	0	0	0	0	0	0	36	0	0	0	0	0	0	0	0	0	0	0	0	0	0	0	0	0	0	0
OTU03294	k__Bacteria	p__Firmicutes	c__Clostridia	o__Clostridiales	f__Ruminococcaceae	g__Ruminococcus	s__	0	0	0	0	0	0	0	0	0	0	0	0	0	0	0	0	0	0	0	0	0	0	0	0	0	0	0	0	0	0	36	0	0	0	0	0	0	0	0	0	0	0
OTU03304	k__Bacteria	p__Actinobacteria	c__Actinobacteria	o__Actinomycetales				0	0	0	0	0	0	0	0	0	0	0	0	0	0	0	0	0	0	0	0	0	0	0	0	0	0	0	0	0	0	0	0	0	0	0	0	0	0	0	0	0	0
OTU03309	k__Bacteria	p__Firmicutes						0	0	0	0	0	0	0	0	0	0	0	0	0	0	0	0	0	0	0	0	0	0	0	0	0	0	0	0	0	0	0	0	0	0	0	0	0	0	0	0	0	0
OTU03311	k__Bacteria	p__Proteobacteria	c__Alphaproteobacteria	o__Rickettsiales	f__mitochondria	g__Lardizabala	s__biternata	0	0	0	0	0	0	0	0	0	0	0	0	0	0	0	0	0	0	0	0	0	0	0	0	0	0	0	0	0	0	0	0	0	0	0	0	0	0	0	0	0	0
OTU03330	k__Bacteria	p__Bacteroidetes	c__Bacteroidia	o__Bacteroidales	f__Porphyromonadaceae	g__Parabacteroides	s__	0	0	5	0	0	0	0	0	0	0	0	0	30	0	0	0	0	0	0	0	0	0	0	0	0	0	0	0	0	0	0	0	0	0	0	0	0	0	0	0	0	0
OTU03334	k__Bacteria	p__Proteobacteria						0	0	0	0	0	0	35	0	0	0	0	0	0	0	0	0	0	0	0	0	0	0	0	0	0	0	0	0	0	0	0	0	0	0	0	0	0	0	0	0	0	0
OTU03335	k__Bacteria	p__Bacteroidetes	c__Bacteroidia	o__Bacteroidales	f__Bacteroidaceae	g__Bacteroides	s__uniformis	0	0	0	0	0	0	0	0	35	0	0	0	0	0	0	0	0	0	0	0	0	0	0	0	0	0	0	0	0	0	0	0	0	0	0	0	0	0	0	0	0	0
OTU03340	k__Bacteria	p__Proteobacteria	c__Alphaproteobacteria	o__Caulobacterales	f__Caulobacteraceae	g__	s__	0	0	0	0	0	0	0	0	0	0	21	0	14	0	0	0	0	0	0	0	0	0	0	0	0	0	0	0	0	0	0	0	0	0	0	0	0	0	0	0	0	0
OTU03342	k__Bacteria	p__Firmicutes	c__Erysipelotrichi	o__Erysipelotrichales	f__Erysipelotrichaceae	g__Clostridium	s__ramosum	0	0	0	0	0	0	0	0	0	0	0	20	0	0	0	0	0	0	0	0	0	0	0	0	0	0	0	0	0	0	0	0	12	0	0	0	0	0	0	0	0	0
OTU03351	k__Bacteria	p__Proteobacteria						0	0	0	0	0	0	0	0	0	0	0	0	0	0	0	0	35	0	0	0	0	0	0	0	0	0	0	0	0	0	0	0	0	0	0	0	0	0	0	0	0	0
OTU03353	k__Bacteria	p__Actinobacteria	c__Actinobacteria	o__Bifidobacteriales	f__Bifidobacteriaceae	g__Bifidobacterium	s__breve	0	0	0	0	0	0	0	0	0	0	0	0	0	0	0	0	0	5	0	0	0	6	0	0	0	24	0	0	0	0	0	0	0	0	0	0	0	0	0	0	0	0
OTU03355	k__Bacteria	p__Firmicutes						0	0	0	0	0	0	0	0	0	0	0	0	0	0	0	0	0	35	0	0	0	0	0	0	0	0	0	0	0	0	0	0	0	0	0	0	0	0	0	0	0	0
OTU03386	k__Bacteria	p__Actinobacteria	c__Actinobacteria	o__Actinomycetales				0	0	0	0	0	0	0	0	0	0	0	0	0	0	0	0	0	0	0	0	0	0	0	0	0	0	0	0	0	0	0	0	0	0	0	0	0	0	0	0	0	0
OTU03388	k__Bacteria	p__Bacteroidetes	c__Bacteroidia	o__Bacteroidales	f__Porphyromonadaceae	g__Parabacteroides	s__distasonis	0	0	0	0	0	0	0	0	0	0	0	0	0	0	0	0	0	0	0	0	0	0	0	0	0	0	0	0	0	0	0	0	0	0	0	0	0	0	0	0	0	0
OTU03402	k__Bacteria	p__Proteobacteria						0	0	0	0	0	0	0	0	0	0	0	0	0	0	0	0	0	0	0	0	0	0	0	0	0	0	0	0	0	0	0	0	0	0	0	0	0	0	0	0	0	0
OTU03413	k__Bacteria	p__Proteobacteria	c__Gammaproteobacteria					0	0	0	34	0	0	0	0	0	0	0	0	0	0	0	0	0	0	0	0	0	0	0	0	0	0	0	0	0	0	0	0	0	0	0	0	0	0	0	0	0	0
OTU03416	k__Bacteria	p__Actinobacteria	c__Actinobacteria	o__Actinomycetales				0	0	0	0	0	34	0	0	0	0	0	0	0	0	0	0	0	0	0	0	0	0	0	0	0	0	0	0	0	0	0	0	0	0	0	0	0	0	0	0	0	0
OTU03422	k__Bacteria	p__Proteobacteria	c__Alphaproteobacteria	o__Rhizobiales	f__Rhizobiaceae	g__Rhizobium	s__daejeonense	0	0	0	0	0	0	0	0	0	0	0	29	5	0	0	0	0	0	0	0	0	0	0	0	0	0	0	0	0	0	0	0	0	0	0	0	0	0	0	0	0	0
OTU03428	k__Bacteria	p__Firmicutes						0	0	0	0	0	0	0	0	0	0	0	0	0	0	0	0	0	0	34	0	0	0	0	0	0	0	0	0	0	0	0	0	0	0	0	0	0	0	0	0	0	0
OTU03435	k__Bacteria	p__Actinobacteria						0	0	0	0	0	0	0	0	0	0	0	0	0	0	0	0	0	0	0	0	0	0	34	0	0	0	0	0	0	0	0	0	0	0	0	0	0	0	0	0	0	0
OTU03444	k__Bacteria	p__Firmicutes						0	0	0	0	0	0	0	0	0	0	0	0	0	0	0	0	0	0	0	0	0	0	0	0	0	0	0	0	0	0	0	34	0	0	0	0	0	0	0	0	0	0
OTU03445	k__Bacteria	p__Proteobacteria	c__Gammaproteobacteria	o__Enterobacteriales	f__Enterobacteriaceae	g__Shigella		0	0	0	0	0	0	0	0	0	0	0	0	0	0	0	0	0	0	0	0	0	0	0	0	0	0	0	0	0	0	0	0	0	0	16	0	0	0	0	0	0	0
OTU03446	k__Bacteria	p__Bacteroidetes	c__Bacteroidia	o__Bacteroidales	f__Bacteroidaceae	g__Bacteroides	s__fragilis	0	0	0	0	0	0	0	0	0	0	0	0	0	0	0	0	0	0	0	0	0	0	0	0	0	0	0	0	0	0	0	0	0	0	0	34	0	0	0	0	0	0
OTU03450	k__Bacteria	p__Proteobacteria						0	0	0	0	0	0	0	0	0	0	0	0	0	0	0	0	0	0	0	0	0	0	0	0	0	0	0	0	0	0	0	0	0	0	0	0	0	34	0	0	0	0
OTU03452	k__Bacteria	p__Firmicutes						0	0	0	0	0	0	0	0	0	0	0	0	0	0	0	0	0	0	0	0	0	0	0	0	0	0	0	0	0	0	0	0	0	0	0	0	0	34	0	0	0	0
OTU03457	k__Bacteria	p__Proteobacteria						0	0	0	0	0	0	0	0	0	0	0	0	0	0	0	0	0	0	0	0	0	0	0	0	0	0	0	0	0	0	0	0	0	0	0	0	0	0	0	0	0	0
OTU03475	k__Bacteria	p__Proteobacteria	c__Alphaproteobacteria					0	0	0	0	0	0	0	0	0	0	0	0	0	0	0	0	0	0	0	0	0	0	0	0	0	0	0	0	0	0	0	0	0	0	0	0	0	0	0	0	0	0
OTU03476	k__Bacteria	p__Proteobacteria	c__Gammaproteobacteria					0	0	0	0	0	0	0	0	0	0	0	0	0	0	0	0	0	0	0	0	0	0	0	0	0	0	0	0	0	0	0	0	0	0	0	0	0	0	0	0	0	0
OTU03487	k__Bacteria	p__Proteobacteria						0	0	0	0	0	0	0	0	0	0	0	0	0	0	0	0	0	0	0	0	0	0	0	0	0	0	0	0	0	0	0	0	0	0	0	0	0	0	0	0	0	0
OTU03493	k__Bacteria	p__Proteobacteria	c__Betaproteobacteria					0	0	0	33	0	0	0	0	0	0	0	0	0	0	0	0	0	0	0	0	0	0	0	0	0	0	0	0	0	0	0	0	0	0	0	0	0	0	0	0	0	0
OTU03497	k__Bacteria	p__Firmicutes						0	0	0	0	0	33	0	0	0	0	0	0	0	0	0	0	0	0	0	0	0	0	0	0	0	0	0	0	0	0	0	0	0	0	0	0	0	0	0	0	0	0
OTU03506	k__Bacteria	p__Firmicutes	c__Clostridia	o__Clostridiales	f__Ruminococcaceae	g__	s__	0	0	0	0	0	0	0	0	0	0	24	0	0	0	0	0	0	0	0	0	0	0	0	0	0	0	0	9	0	0	0	0	0	0	0	0	0	0	0	0	0	0
OTU03510	k__Bacteria	p__Firmicutes						0	0	0	0	0	0	0	0	0	0	0	11	0	0	0	0	0	0	0	0	0	0	0	0	0	0	0	0	0	0	0	0	0	0	0	0	0	0	0	0	0	0
OTU03520	k__Bacteria	p__Proteobacteria	c__Gammaproteobacteria					0	0	0	0	0	0	0	0	0	0	0	0	0	33	0	0	0	0	0	0	0	0	0	0	0	0	0	0	0	0	0	0	0	0	0	0	0	0	0	0	0	0
OTU03524	k__Bacteria	p__Bacteroidetes	c__Bacteroidia	o__Bacteroidales	f__Prevotellaceae	g__Prevotella	s__stercorea	0	0	0	0	0	0	0	0	0	0	0	0	0	0	0	0	0	0	0	14	0	0	0	0	0	0	0	0	0	0	0	0	0	0	0	0	0	0	0	0	0	0
OTU03527	k__Bacteria	p__Actinobacteria	c__Actinobacteria	o__Actinomycetales				0	0	0	0	0	0	0	0	0	0	0	0	0	0	0	0	0	0	0	0	33	0	0	0	0	0	0	0	0	0	0	0	0	0	0	0	0	0	0	0	0	0
OTU03528	k__Bacteria	p__Bacteroidetes	c__Bacteroidia	o__Bacteroidales	f__Bacteroidaceae	g__Bacteroides	s__	0	0	0	0	0	0	0	0	0	0	0	0	0	0	0	0	0	0	0	0	0	33	0	0	0	0	0	0	0	0	0	0	0	0	0	0	0	0	0	0	0	0
OTU03530	k__Bacteria	p__Bacteroidetes						0	0	0	0	0	0	0	0	0	0	0	0	0	0	0	0	0	0	0	0	0	33	0	0	0	0	0	0	0	0	0	0	0	0	0	0	0	0	0	0	0	0
OTU03532	k__Bacteria	p__Proteobacteria						0	0	0	0	0	0	0	0	0	0	0	0	0	0	0	0	0	0	0	0	0	0	33	0	0	0	0	0	0	0	0	0	0	0	0	0	0	0	0	0	0	0
OTU03547	k__Bacteria	p__Proteobacteria						0	0	0	0	0	0	0	0	0	0	0	0	0	0	0	0	0	0	0	0	0	0	0	0	0	0	0	0	0	0	0	0	0	0	0	0	0	33	0	0	0	0
OTU03552	k__Bacteria	p__Proteobacteria						0	0	0	0	0	0	0	0	0	0	0	0	0	0	0	0	0	0	0	0	0	0	0	0	0	0	0	0	0	0	0	0	0	0	0	0	0	0	0	0	33	0
OTU03560	k__Bacteria	p__Bacteroidetes	c__Bacteroidia	o__Bacteroidales	f__Bacteroidaceae	g__Bacteroides	s__	0	0	0	0	0	0	0	0	0	0	0	0	0	0	0	0	0	0	0	0	0	0	0	0	0	0	0	0	0	0	0	0	0	0	0	0	0	0	0	0	0	0
OTU03562	k__Bacteria	p__Proteobacteria	c__Alphaproteobacteria					0	0	0	0	0	0	0	0	0	0	0	0	0	0	0	0	0	0	0	0	0	0	0	0	0	0	0	0	0	0	0	0	0	0	0	0	0	0	0	0	0	0
OTU03581	k__Bacteria	p__Proteobacteria						0	32	0	0	0	0	0	0	0	0	0	0	0	0	0	0	0	0	0	0	0	0	0	0	0	0	0	0	0	0	0	0	0	0	0	0	0	0	0	0	0	0
OTU03589	k__Bacteria	p__Proteobacteria						0	0	0	0	0	0	0	32	0	0	0	0	0	0	0	0	0	0	0	0	0	0	0	0	0	0	0	0	0	0	0	0	0	0	0	0	0	0	0	0	0	0
OTU03592	k__Bacteria	p__Proteobacteria						0	0	0	0	0	0	0	0	9	0	0	0	0	0	9	0	0	0	0	0	0	0	0	0	0	0	0	0	0	0	0	0	0	0	0	0	0	0	0	0	0	0
OTU03593	k__Bacteria	p__Firmicutes	c__Clostridia	o__Clostridiales	f__Lachnospiraceae			0	0	0	0	0	0	0	0	0	0	18	0	0	14	0	0	0	0	0	0	0	0	0	0	0	0	0	0	0	0	0	0	0	0	0	0	0	0	0	0	0	0
OTU03597	k__Bacteria	p__Firmicutes	c__Clostridia	o__Clostridiales	f__Lachnospiraceae	g__Ruminococcus	s__lactaris	0	0	0	0	0	0	0	0	0	0	0	32	0	0	0	0	0	0	0	0	0	0	0	0	0	0	0	0	0	0	0	0	0	0	0	0	0	0	0	0	0	0
OTU03616	k__Bacteria	p__Proteobacteria	c__Alphaproteobacteria					0	0	0	0	0	0	0	0	0	0	0	0	0	0	0	0	0	0	0	0	0	32	0	0	0	0	0	0	0	0	0	0	0	0	0	0	0	0	0	0	0	0
OTU03620	k__Bacteria	p__Bacteroidetes	c__Bacteroidia	o__Bacteroidales	f__Bacteroidaceae	g__Bacteroides	s__	0	0	0	0	0	0	0	0	0	0	0	0	0	0	0	0	0	0	0	0	0	0	0	0	0	0	32	0	0	0	0	0	0	0	0	0	0	0	0	0	0	0
OTU03621	k__Bacteria	p__Firmicutes	c__Clostridia	o__Clostridiales	f__Veillonellaceae	g__Megasphaera	s__	0	0	0	0	0	0	0	0	0	0	0	0	0	0	0	0	0	0	0	0	0	0	0	0	0	0	0	21	0	0	0	0	0	0	11	0	0	0	0	0	0	0
OTU03633	k__Bacteria	p__Firmicutes	c__Clostridia	o__Clostridiales	f__Lachnospiraceae	g__Roseburia	s__faecis	0	0	0	0	0	0	0	0	0	0	0	0	0	0	0	0	0	0	0	0	0	0	0	0	0	0	0	0	0	0	0	0	0	0	0	15	0	0	0	0	0	0
OTU03648	k__Bacteria	p__Proteobacteria						0	0	0	0	0	0	0	0	0	0	0	0	0	0	0	0	0	0	0	0	0	0	0	0	0	0	0	0	0	0	0	0	0	0	0	0	0	0	0	0	0	0
OTU03653	k__Bacteria	p__Firmicutes						0	0	0	0	0	0	0	0	0	0	0	0	0	0	0	0	0	0	0	0	0	0	0	0	0	0	0	0	0	0	0	0	0	0	0	0	0	0	0	0	0	0
OTU03654	k__Bacteria	p__Bacteroidetes						0	0	0	0	0	0	0	0	0	0	0	0	0	0	0	0	0	0	0	0	0	0	0	0	0	0	0	0	0	0	0	0	0	0	0	0	0	0	0	0	0	0
OTU03686	k__Bacteria	p__Proteobacteria						0	0	0	0	0	0	0	0	0	0	31	0	0	0	0	0	0	0	0	0	0	0	0	0	0	0	0	0	0	0	0	0	0	0	0	0	0	0	0	0	0	0
OTU03688	k__Bacteria	p__Proteobacteria						0	0	0	0	0	0	0	0	0	0	0	31	0	0	0	0	0	0	0	0	0	0	0	0	0	0	0	0	0	0	0	0	0	0	0	0	0	0	0	0	0	0
OTU03691	k__Bacteria	p__Proteobacteria						0	0	0	0	0	0	0	0	0	0	0	0	0	0	31	0	0	0	0	0	0	0	0	0	0	0	0	0	0	0	0	0	0	0	0	0	0	0	0	0	0	0
OTU03693	k__Bacteria	p__Bacteroidetes	c__Bacteroidia	o__Bacteroidales	f__Prevotellaceae	g__Prevotella	s__copri	0	0	0	0	0	0	0	0	0	0	0	0	0	0	0	0	31	0	0	0	0	0	0	0	0	0	0	0	0	0	0	0	0	0	0	0	0	0	0	0	0	0
OTU03706	k__Bacteria	p__Proteobacteria	c__Gammaproteobacteria	o__Enterobacteriales	f__Enterobacteriaceae	g__Shigella		0	0	0	0	0	0	0	0	0	0	0	0	0	0	0	0	0	0	0	0	0	0	0	0	0	0	0	0	0	31	0	0	0	0	0	0	0	0	0	0	0	0
OTU03707	k__Bacteria	p__Proteobacteria						0	0	0	0	0	0	0	0	0	0	0	0	0	0	0	0	0	0	0	0	0	0	0	0	0	0	0	0	0	31	0	0	0	0	0	0	0	0	0	0	0	0
OTU03713	k__Bacteria	p__Firmicutes						0	0	0	0	0	0	0	0	0	0	0	0	0	0	0	0	0	0	0	0	0	0	0	0	0	0	0	0	0	0	0	0	0	0	0	0	31	0	0	0	0	0
OTU03718	k__Bacteria	p__Firmicutes						0	0	0	0	0	0	0	0	0	0	0	0	0	0	0	0	0	0	0	0	0	0	0	0	0	0	0	0	0	0	0	0	0	0	0	0	0	0	0	31	0	0
OTU03722	k__Bacteria	p__Proteobacteria						0	0	0	0	0	0	0	0	0	0	0	0	0	0	0	0	0	0	0	0	0	0	0	0	0	0	0	0	0	0	0	0	0	0	0	0	0	0	0	0	0	0
OTU03723	k__Bacteria	p__Proteobacteria						0	0	0	0	0	0	0	0	0	0	0	0	0	0	0	0	0	0	0	0	0	0	0	0	0	0	0	0	0	0	0	0	0	0	0	0	0	0	0	0	0	0
OTU03724	k__Bacteria	p__Firmicutes	c__Clostridia	o__Clostridiales	f__Lachnospiraceae	g__Coprococcus	s__eutactus	0	0	0	0	0	0	0	0	0	0	0	0	0	0	0	0	0	0	0	0	0	0	0	0	0	0	0	0	0	0	0	0	0	0	0	0	0	0	0	0	0	0
OTU03725	k__Bacteria	p__Firmicutes	c__Clostridia	o__Clostridiales				0	0	0	0	0	0	0	0	0	0	0	0	0	0	0	0	0	0	0	0	0	0	0	0	0	0	0	0	0	0	0	0	0	0	0	0	0	0	0	0	0	0
OTU03732	k__Bacteria	p__Proteobacteria	c__Alphaproteobacteria	o__Rhodospirillales				0	0	0	0	0	0	0	0	0	0	0	0	0	0	0	0	0	0	0	0	0	0	0	0	0	0	0	0	0	0	0	0	0	0	0	0	0	0	0	0	0	0
OTU03748	k__Bacteria	p__Proteobacteria	c__Betaproteobacteria					0	0	0	0	0	0	0	0	0	0	0	0	0	0	0	0	0	0	0	0	0	0	0	0	0	0	0	0	0	0	0	0	0	0	0	0	0	0	0	0	0	0
OTU03761	k__Bacteria	p__Firmicutes	c__Clostridia	o__Clostridiales	f__Clostridiaceae	g__Clostridium		0	0	0	0	0	0	0	0	0	0	0	0	0	0	0	0	0	0	0	0	0	0	0	0	0	0	0	0	0	0	0	0	0	0	0	0	0	0	0	0	0	0
OTU03762	k__Bacteria	p__Proteobacteria						0	0	0	0	0	0	0	0	0	0	0	0	0	0	0	0	0	0	0	0	0	0	0	0	0	0	0	0	0	0	0	0	0	0	0	0	0	0	0	0	0	0
OTU03766	k__Bacteria	p__Proteobacteria						30	0	0	0	0	0	0	0	0	0	0	0	0	0	0	0	0	0	0	0	0	0	0	0	0	0	0	0	0	0	0	0	0	0	0	0	0	0	0	0	0	0
OTU03786	k__Bacteria	p__Bacteroidetes	c__Bacteroidia	o__Bacteroidales	f__Rikenellaceae	g__	s__	0	0	0	0	0	0	0	0	0	0	0	0	30	0	0	0	0	0	0	0	0	0	0	0	0	0	0	0	0	0	0	0	0	0	0	0	0	0	0	0	0	0
OTU03792	k__Bacteria	p__Firmicutes						0	0	0	0	0	0	0	0	0	0	0	0	0	0	0	0	0	30	0	0	0	0	0	0	0	0	0	0	0	0	0	0	0	0	0	0	0	0	0	0	0	0
OTU03802	k__Bacteria	p__Firmicutes	c__Clostridia	o__Clostridiales	f__Veillonellaceae	g__Phascolarctobacterium	s__	0	0	0	0	0	0	0	0	0	0	0	0	0	0	0	0	0	0	0	0	0	30	0	0	0	0	0	0	0	0	0	0	0	0	0	0	0	0	0	0	0	0
OTU03805	k__Bacteria	p__Proteobacteria						0	0	0	0	0	0	0	0	0	0	0	0	0	0	0	0	0	0	0	0	0	30	0	0	0	0	0	0	0	0	0	0	0	0	0	0	0	0	0	0	0	0
OTU03810	k__Bacteria	p__Proteobacteria						0	0	0	0	0	0	0	0	0	0	0	0	0	0	0	0	0	0	0	0	0	0	0	30	0	0	0	0	0	0	0	0	0	0	0	0	0	0	0	0	0	0
OTU03819	k__Bacteria	p__Actinobacteria	c__Actinobacteria	o__Actinomycetales				0	0	0	0	0	0	0	0	0	0	0	0	0	0	0	0	0	0	0	0	0	0	0	0	0	0	0	30	0	0	0	0	0	0	0	0	0	0	0	0	0	0
OTU03820	k__Bacteria	p__Firmicutes	c__Erysipelotrichi	o__Erysipelotrichales	f__Erysipelotrichaceae	g__Clostridium	s__cocleatum	0	0	0	0	0	0	0	0	0	0	0	0	0	0	0	0	0	0	0	0	0	0	0	0	0	0	0	0	8	0	0	0	0	0	0	11	0	0	0	0	0	0
OTU03822	k__Bacteria	p__Bacteroidetes						0	0	0	0	0	0	0	0	0	0	0	0	0	0	0	0	0	0	0	0	0	0	0	0	0	0	0	0	18	0	0	0	0	0	0	0	0	0	0	0	0	0
OTU03829	k__Bacteria	p__Proteobacteria						0	0	0	0	0	0	0	0	0	0	0	0	0	0	0	0	0	0	0	0	0	0	0	0	0	0	0	0	0	0	0	0	0	30	0	0	0	0	0	0	0	0
OTU03839	k__Bacteria	p__Actinobacteria	c__Actinobacteria	o__Actinomycetales				0	0	0	0	0	0	0	0	0	0	0	0	0	0	0	0	0	0	0	0	0	0	0	0	0	0	0	0	0	0	0	0	0	0	0	0	0	30	0	0	0	0
OTU03867	k__Bacteria	p__Proteobacteria						0	0	0	0	0	0	0	0	0	0	0	0	0	0	0	0	0	0	0	0	0	0	0	0	0	0	0	0	0	0	0	0	0	0	0	0	0	0	0	0	0	0
OTU03868	k__Bacteria	p__Proteobacteria	c__Deltaproteobacteria	o__Desulfovibrionales	f__Desulfovibrionaceae	g__Bilophila	s__	0	0	0	0	0	0	0	0	0	0	0	0	0	0	0	0	0	0	0	0	0	0	0	0	0	0	0	0	0	0	0	0	0	0	0	0	0	0	0	0	0	0
OTU03870	k__Bacteria	p__Firmicutes	c__Bacilli	o__Lactobacillales	f__Lactobacillaceae	g__Lactobacillus		0	0	0	0	0	0	0	0	0	0	0	0	0	0	0	0	0	0	0	0	0	0	0	0	0	0	0	0	0	0	0	0	0	0	0	0	0	0	0	0	0	0
OTU03871	k__Bacteria	p__Firmicutes	c__Clostridia	o__Clostridiales	f__Ruminococcaceae	g__Ruminococcus	s__	0	0	0	0	0	0	0	0	0	0	0	0	0	0	0	0	0	0	0	0	0	0	0	0	0	0	0	0	0	0	0	0	0	0	0	0	0	0	0	0	0	0
OTU03877	k__Bacteria	p__Proteobacteria						0	0	0	0	0	0	0	0	0	0	0	0	0	0	0	0	0	0	0	0	0	0	0	0	0	0	0	0	0	0	0	0	0	0	0	0	0	0	0	0	0	0
OTU03885	k__Bacteria	p__Bacteroidetes	c__Bacteroidia	o__Bacteroidales	f__Porphyromonadaceae			0	16	0	0	0	0	0	0	0	0	0	0	0	0	0	0	0	0	0	0	0	0	0	8	0	0	0	0	0	0	0	0	0	0	0	0	5	0	0	0	0	0
OTU03889	k__Bacteria	p__Actinobacteria	c__Actinobacteria	o__Bifidobacteriales	f__Bifidobacteriaceae	g__Bifidobacterium		0	0	0	0	0	14	0	0	0	0	0	0	13	0	0	0	0	0	0	0	0	0	0	0	0	0	0	0	0	0	0	0	0	2	0	0	0	0	0	0	0	0
OTU03895	k__Bacteria	p__Proteobacteria	c__Gammaproteobacteria	o__Pseudomonadales	f__Pseudomonadaceae	g__Pseudomonas	s__viridiflava	0	0	0	0	0	0	0	0	0	2	0	0	0	0	0	0	0	0	0	0	0	15	0	0	0	0	0	0	0	0	0	0	0	0	0	0	0	0	0	0	6	0
OTU03898	k__Bacteria	p__Bacteroidetes	c__Bacteroidia	o__Bacteroidales	f__Prevotellaceae	g__Prevotella	s__copri	0	0	0	0	0	0	0	0	0	0	6	0	0	0	0	0	0	0	0	0	0	0	0	0	0	0	0	0	0	0	0	0	0	0	0	0	0	0	0	0	23	0
OTU03901	k__Bacteria	p__Firmicutes	c__Clostridia	o__Clostridiales	f__Ruminococcaceae	g__	s__	0	0	0	0	0	0	0	0	0	0	0	0	29	0	0	0	0	0	0	0	0	0	0	0	0	0	0	0	0	0	0	0	0	0	0	0	0	0	0	0	0	0
OTU03902	k__Bacteria	p__Actinobacteria						0	0	0	0	0	0	0	0	0	0	0	0	29	0	0	0	0	0	0	0	0	0	0	0	0	0	0	0	0	0	0	0	0	0	0	0	0	0	0	0	0	0
OTU03903	k__Bacteria	p__Proteobacteria						0	0	0	0	0	0	0	0	0	0	0	0	29	0	0	0	0	0	0	0	0	0	0	0	0	0	0	0	0	0	0	0	0	0	0	0	0	0	0	0	0	0
OTU03907	k__Bacteria	p__Bacteroidetes	c__Bacteroidia	o__Bacteroidales	f__Bacteroidaceae	g__Bacteroides	s__caccae	0	0	0	0	0	0	0	0	0	0	0	0	0	0	29	0	0	0	0	0	0	0	0	0	0	0	0	0	0	0	0	0	0	0	0	0	0	0	0	0	0	0
OTU03932	k__Bacteria	p__Actinobacteria	c__Actinobacteria	o__Actinomycetales				0	0	0	0	0	0	0	0	0	0	0	0	0	0	0	0	0	0	0	0	0	0	10	0	0	0	0	0	0	0	0	0	0	0	0	0	19	0	0	0	0	0
OTU03933	k__Bacteria	p__Proteobacteria						0	0	0	0	0	0	0	0	0	0	0	0	0	0	0	0	0	0	0	0	0	0	0	29	0	0	0	0	0	0	0	0	0	0	0	0	0	0	0	0	0	0
OTU03937	k__Bacteria	p__Proteobacteria	c__Gammaproteobacteria					0	0	0	0	0	0	0	0	0	0	0	0	0	0	0	0	0	0	0	0	0	0	0	0	29	0	0	0	0	0	0	0	0	0	0	0	0	0	0	0	0	0
OTU03943	k__Bacteria	p__Proteobacteria	c__Gammaproteobacteria					0	0	0	0	0	0	0	0	0	0	0	0	0	0	0	0	0	0	0	0	0	0	0	0	0	0	0	0	29	0	0	0	0	0	0	0	0	0	0	0	0	0
OTU03944	k__Bacteria	p__Cyanobacteria						0	0	0	0	0	0	0	0	0	0	0	0	0	0	0	0	0	0	0	0	0	0	0	0	0	0	0	0	29	0	0	0	0	0	0	0	0	0	0	0	0	0
OTU03952	k__Bacteria	p__Firmicutes	c__Clostridia	o__Clostridiales	f__Ruminococcaceae			0	0	0	0	0	0	0	0	0	0	0	0	0	0	0	0	0	0	0	0	0	0	0	0	0	0	0	0	0	0	0	0	29	0	0	0	0	0	0	0	0	0
OTU03953	k__Bacteria	p__Proteobacteria	c__Alphaproteobacteria					0	0	0	0	0	0	0	0	0	0	0	0	0	0	0	0	0	0	0	0	0	0	0	0	0	0	0	0	0	0	0	0	29	0	0	0	0	0	0	0	0	0
OTU03964	k__Bacteria	p__Firmicutes						0	0	0	0	0	0	0	0	0	0	0	0	0	0	0	0	0	0	0	0	0	0	0	0	0	0	0	0	0	0	0	0	0	0	0	0	0	0	0	0	0	0
OTU03968	k__Bacteria	p__Actinobacteria	c__Actinobacteria	o__Actinomycetales				0	0	0	0	0	0	0	0	0	0	0	0	0	0	0	0	0	0	0	0	0	0	0	0	0	0	0	0	0	0	0	0	0	0	0	0	0	0	0	0	0	0
OTU03973	k__Bacteria	p__Proteobacteria						0	0	0	0	0	0	0	0	0	0	0	0	0	0	0	0	0	0	0	0	0	0	0	0	0	0	0	0	0	0	0	0	0	0	0	0	0	0	0	0	0	0
OTU03980	k__Bacteria	p__Proteobacteria						0	0	0	0	0	0	0	0	0	0	0	0	0	0	0	0	0	0	0	0	0	0	0	0	0	0	0	0	0	0	0	0	0	0	0	0	0	0	0	0	0	0
OTU03986	k__Bacteria	p__Proteobacteria						0	0	0	0	0	0	0	0	0	0	0	0	0	0	0	0	0	0	0	0	0	0	0	0	0	0	0	0	0	0	0	0	0	0	0	0	0	0	0	0	0	0
OTU03988	k__Bacteria	p__Bacteroidetes						0	0	0	0	0	0	0	0	0	0	0	0	0	0	0	0	0	0	0	0	0	0	0	0	0	0	0	0	0	0	0	0	0	0	0	0	0	0	0	0	0	0
OTU03997	k__Bacteria	p__Proteobacteria	c__Betaproteobacteria					0	0	0	0	0	0	0	0	0	0	0	0	0	0	0	0	0	0	0	0	0	0	0	0	0	0	0	0	0	0	0	0	0	0	0	0	0	0	0	0	0	0
OTU04006	k__Bacteria	p__Proteobacteria						0	0	28	0	0	0	0	0	0	0	0	0	0	0	0	0	0	0	0	0	0	0	0	0	0	0	0	0	0	0	0	0	0	0	0	0	0	0	0	0	0	0
OTU04013	k__Bacteria	p__WS6	c__SC72	o__A-2AF	f__	g__	s__	0	0	0	0	28	0	0	0	0	0	0	0	0	0	0	0	0	0	0	0	0	0	0	0	0	0	0	0	0	0	0	0	0	0	0	0	0	0	0	0	0	0
OTU04016	k__Bacteria	p__Proteobacteria	c__Betaproteobacteria					0	0	0	0	0	0	28	0	0	0	0	0	0	0	0	0	0	0	0	0	0	0	0	0	0	0	0	0	0	0	0	0	0	0	0	0	0	0	0	0	0	0
OTU04024	k__Bacteria	p__Proteobacteria						0	0	0	0	0	0	0	0	0	28	0	0	0	0	0	0	0	0	0	0	0	0	0	0	0	0	0	0	0	0	0	0	0	0	0	0	0	0	0	0	0	0
OTU04025	k__Bacteria	p__Bacteroidetes	c__Bacteroidia	o__Bacteroidales	f__Rikenellaceae	g__	s__	0	0	0	0	0	0	0	0	0	0	13	0	0	0	0	0	0	0	0	0	0	0	5	0	0	0	0	0	0	0	0	0	0	0	0	0	0	0	0	0	0	0
OTU04027	k__Bacteria	p__Proteobacteria						0	0	0	0	0	0	0	0	0	0	0	0	15	0	0	0	0	0	0	0	0	0	0	0	0	0	0	0	0	0	0	0	0	0	0	0	0	0	0	0	0	0
OTU04028	k__Bacteria	p__Bacteroidetes	c__Bacteroidia	o__Bacteroidales	f__S24-7	g__	s__	0	0	0	0	0	0	0	0	0	0	0	0	5	0	0	0	0	0	0	0	0	0	0	0	0	0	0	0	0	0	0	0	0	0	0	0	0	0	0	0	0	0
OTU04037	k__Bacteria	p__Proteobacteria						0	0	0	0	0	0	0	0	0	0	0	0	0	0	0	16	0	0	0	12	0	0	0	0	0	0	0	0	0	0	0	0	0	0	0	0	0	0	0	0	0	0
OTU04038	k__Bacteria	p__Proteobacteria	c__Gammaproteobacteria	o__Aeromonadales	f__Succinivibrionaceae	g__Succinivibrio	s__	0	0	0	0	0	0	0	0	0	0	0	0	0	0	0	0	9	0	0	0	0	19	0	0	0	0	0	0	0	0	0	0	0	0	0	0	0	0	0	0	0	0
OTU04046	k__Bacteria	p__Proteobacteria						0	0	0	0	0	0	0	0	0	0	0	0	0	0	0	0	0	0	0	28	0	0	0	0	0	0	0	0	0	0	0	0	0	0	0	0	0	0	0	0	0	0
OTU04048	k__Bacteria	p__Actinobacteria	c__Actinobacteria	o__Actinomycetales				0	0	0	0	0	0	0	0	0	0	0	0	0	0	0	0	0	0	0	0	0	28	0	0	0	0	0	0	0	0	0	0	0	0	0	0	0	0	0	0	0	0
OTU04050	k__Bacteria	p__Proteobacteria						0	0	0	0	0	0	0	0	0	0	0	0	0	0	0	0	0	0	0	0	0	0	28	0	0	0	0	0	0	0	0	0	0	0	0	0	0	0	0	0	0	0
OTU04087	k__Bacteria	p__Firmicutes						0	0	0	0	0	0	0	0	0	0	0	0	0	0	0	0	0	0	0	0	0	0	0	0	0	0	0	0	0	0	0	0	0	0	0	0	0	0	0	0	28	0
OTU04107	k__Bacteria	p__Proteobacteria						0	0	0	0	0	0	0	0	0	0	0	0	0	0	0	0	0	0	0	0	0	0	0	0	0	0	0	0	0	0	0	0	0	0	0	0	0	0	0	0	0	0
OTU04111	k__Bacteria	p__Proteobacteria						0	0	0	0	0	0	0	0	0	0	0	0	0	0	0	0	0	0	0	0	0	0	0	0	0	0	0	0	0	0	0	0	0	0	0	0	0	0	0	0	0	0
OTU04113	k__Bacteria	p__Actinobacteria	c__Actinobacteria	o__Actinomycetales				0	0	0	0	0	0	0	0	0	0	0	0	0	0	0	0	0	0	0	0	0	0	0	0	0	0	0	0	0	0	0	0	0	0	0	0	0	0	0	0	0	0
OTU04115	k__Bacteria	p__Proteobacteria						0	0	0	0	0	0	0	0	0	0	0	0	0	0	0	0	0	0	0	0	0	0	0	0	0	0	0	0	0	0	0	0	0	0	0	0	0	0	0	0	0	0
OTU04118	k__Bacteria	p__Firmicutes	c__Clostridia	o__Clostridiales	f__Ruminococcaceae	g__	s__	0	0	0	0	0	0	0	0	0	0	0	0	0	0	0	0	0	0	0	0	0	0	0	0	0	0	0	0	0	0	0	0	0	0	0	0	0	0	0	0	0	0
OTU04120	k__Bacteria	p__Proteobacteria	c__Alphaproteobacteria	o__Rickettsiales	f__mitochondria			0	0	0	0	0	0	0	0	0	0	0	0	0	0	0	0	0	0	0	0	0	0	0	0	0	0	0	0	0	0	0	0	0	0	0	0	0	0	0	0	0	0
OTU04132	k__Bacteria	p__Proteobacteria	c__Alphaproteobacteria					0	0	0	0	0	0	0	0	0	0	0	0	0	0	0	0	0	0	0	0	0	0	0	0	0	0	0	0	0	0	0	0	0	0	0	0	0	0	0	0	0	0
OTU04138	k__Bacteria	p__Proteobacteria						0	27	0	0	0	0	0	0	0	0	0	0	0	0	0	0	0	0	0	0	0	0	0	0	0	0	0	0	0	0	0	0	0	0	0	0	0	0	0	0	0	0
OTU04157	k__Bacteria	p__Proteobacteria	c__Alphaproteobacteria	o__Rhodospirillales				0	0	0	0	0	0	0	0	0	0	0	27	0	0	0	0	0	0	0	0	0	0	0	0	0	0	0	0	0	0	0	0	0	0	0	0	0	0	0	0	0	0
OTU04161	k__Bacteria	p__Firmicutes	c__Clostridia	o__Clostridiales	f__Lachnospiraceae	g__Roseburia		0	0	0	0	0	0	0	0	0	0	0	0	0	27	0	0	0	0	0	0	0	0	0	0	0	0	0	0	0	0	0	0	0	0	0	0	0	0	0	0	0	0
OTU04168	k__Bacteria	p__Proteobacteria						0	0	0	0	0	0	0	0	0	0	0	0	0	0	0	0	0	0	27	0	0	0	0	0	0	0	0	0	0	0	0	0	0	0	0	0	0	0	0	0	0	0
OTU04172	k__Bacteria	p__Bacteroidetes	c__Bacteroidia	o__Bacteroidales	f__Bacteroidaceae	g__Bacteroides	s__	0	0	0	0	0	0	0	0	0	0	0	0	0	0	0	0	0	0	0	0	27	0	0	0	0	0	0	0	0	0	0	0	0	0	0	0	0	0	0	0	0	0
OTU04180	k__Bacteria	p__Proteobacteria	c__Betaproteobacteria	o__Burkholderiales				0	0	0	0	0	0	0	0	0	0	0	0	0	0	0	0	0	0	0	0	0	0	0	0	0	27	0	0	0	0	0	0	0	0	0	0	0	0	0	0	0	0
OTU04182	k__Bacteria	p__Proteobacteria	c__Alphaproteobacteria	o__Rickettsiales	f__mitochondria	g__Lardizabala	s__biternata	0	0	0	0	0	0	0	0	0	0	0	0	0	0	0	0	0	0	0	0	0	0	0	0	0	0	14	0	0	0	0	0	0	0	0	0	0	0	0	0	0	0
OTU04184	k__Bacteria	p__Proteobacteria						0	0	0	0	0	0	0	0	0	0	0	0	0	0	0	0	0	0	0	0	0	0	0	0	0	0	0	27	0	0	0	0	0	0	0	0	0	0	0	0	0	0
OTU04185	k__Bacteria	p__Proteobacteria						0	0	0	0	0	0	0	0	0	0	0	0	0	0	0	0	0	0	0	0	0	0	0	0	0	0	0	27	0	0	0	0	0	0	0	0	0	0	0	0	0	0
OTU04202	k__Bacteria	p__Proteobacteria						0	0	0	0	0	0	0	0	0	0	0	0	0	0	0	0	0	0	0	0	0	0	0	0	0	0	0	0	0	0	0	0	0	0	0	27	0	0	0	0	0	0
OTU04206	k__Bacteria	p__Proteobacteria						0	0	0	0	0	0	0	0	0	0	0	0	0	0	0	0	0	0	0	0	0	0	0	0	0	0	0	0	0	0	0	0	0	0	0	0	0	27	0	0	0	0
OTU04209	k__Bacteria	p__Proteobacteria	c__Gammaproteobacteria					0	0	0	0	0	0	0	0	0	0	0	0	0	0	0	0	0	0	0	0	0	0	0	0	0	0	0	0	0	0	0	0	0	0	0	0	0	27	0	0	0	0
OTU04210	k__Bacteria	p__Actinobacteria						0	0	0	0	0	0	0	0	0	0	0	0	0	0	0	0	0	0	0	0	0	0	0	0	0	0	0	0	0	0	0	0	0	0	0	0	0	0	27	0	0	0
OTU04212	k__Bacteria	p__Bacteroidetes	c__Bacteroidia	o__Bacteroidales	f__Bacteroidaceae	g__Bacteroides	s__	0	0	0	0	0	0	0	0	0	0	0	0	0	0	0	0	0	0	0	0	0	0	0	0	0	0	0	0	0	0	0	0	0	0	0	0	0	0	0	0	27	0
OTU04229	k__Bacteria	p__Proteobacteria	c__Alphaproteobacteria					0	0	0	0	0	0	0	0	0	0	0	0	0	0	0	0	0	0	0	0	0	0	0	0	0	0	0	0	0	0	0	0	0	0	0	0	0	0	0	0	0	0
OTU04239	k__Bacteria	p__Proteobacteria						0	0	0	0	0	0	0	0	0	0	0	0	0	0	0	0	0	0	0	0	0	0	0	0	0	0	0	0	0	0	0	0	0	0	0	0	0	0	0	0	0	0
OTU04253	k__Bacteria	p__Firmicutes						0	0	0	0	0	0	0	0	0	0	0	0	0	0	0	0	0	0	0	0	0	0	0	0	0	0	0	0	0	0	0	0	0	0	0	0	0	0	0	0	0	0
OTU04259	k__Bacteria	p__Proteobacteria						0	0	0	0	0	0	0	0	0	0	0	0	0	0	0	0	0	0	0	0	0	0	0	0	0	0	0	0	0	0	0	0	0	0	0	0	0	0	0	0	0	0
OTU04262	k__Bacteria	p__Bacteroidetes	c__Bacteroidia	o__Bacteroidales	f__Prevotellaceae	g__Prevotella	s__copri	0	0	0	0	0	0	0	0	0	0	0	0	0	0	0	0	0	0	0	0	0	0	0	0	0	0	0	0	0	0	0	0	0	0	0	0	0	0	0	0	0	0
OTU04263	k__Bacteria	p__Proteobacteria	c__Alphaproteobacteria					0	0	0	0	0	0	0	0	0	0	0	0	0	0	0	0	0	0	0	0	0	0	0	0	0	0	0	0	0	0	0	0	0	0	0	0	0	0	0	0	0	0
OTU04264	k__Bacteria	p__Firmicutes	c__Clostridia	o__Clostridiales	f__Lachnospiraceae			0	0	0	0	0	0	0	0	0	0	0	0	0	0	0	0	0	0	0	0	0	0	0	0	0	0	0	0	0	0	0	0	0	0	0	0	0	0	0	0	0	0
OTU04267	k__Bacteria	p__Actinobacteria	c__Actinobacteria	o__Actinomycetales				26	0	0	0	0	0	0	0	0	0	0	0	0	0	0	0	0	0	0	0	0	0	0	0	0	0	0	0	0	0	0	0	0	0	0	0	0	0	0	0	0	0
OTU04276	k__Bacteria	p__Proteobacteria						0	0	0	26	0	0	0	0	0	0	0	0	0	0	0	0	0	0	0	0	0	0	0	0	0	0	0	0	0	0	0	0	0	0	0	0	0	0	0	0	0	0
OTU04289	k__Bacteria	p__Proteobacteria						0	0	0	0	0	0	0	0	0	0	0	0	26	0	0	0	0	0	0	0	0	0	0	0	0	0	0	0	0	0	0	0	0	0	0	0	0	0	0	0	0	0
OTU04293	k__Bacteria	p__Proteobacteria						0	0	0	0	0	0	0	0	0	0	0	0	0	0	26	0	0	0	0	0	0	0	0	0	0	0	0	0	0	0	0	0	0	0	0	0	0	0	0	0	0	0
OTU04305	k__Bacteria	p__Firmicutes						0	0	0	0	0	0	0	0	0	0	0	0	0	0	0	0	0	0	0	0	0	0	26	0	0	0	0	0	0	0	0	0	0	0	0	0	0	0	0	0	0	0
OTU04312	k__Bacteria	p__Bacteroidetes	c__Bacteroidia	o__Bacteroidales	f__Rikenellaceae			0	0	0	0	0	0	0	0	0	0	0	0	0	0	0	0	0	0	0	0	0	0	0	0	26	0	0	0	0	0	0	0	0	0	0	0	0	0	0	0	0	0
OTU04340	k__Bacteria	p__Proteobacteria						0	0	0	0	0	0	0	0	0	0	0	0	0	0	0	0	0	0	0	0	0	0	0	0	0	0	0	0	0	0	0	0	0	0	26	0	0	0	0	0	0	0
OTU04347	k__Bacteria	p__Proteobacteria	c__Gammaproteobacteria					0	0	0	0	0	0	0	0	0	0	0	0	0	0	0	0	0	0	0	0	0	0	0	0	0	0	0	0	0	0	0	0	0	0	0	0	0	0	26	0	0	0
OTU04352	k__Bacteria	p__Proteobacteria						0	0	0	0	0	0	0	0	0	0	0	0	0	0	0	0	0	0	0	0	0	0	0	0	0	0	0	0	0	0	0	0	0	0	0	0	0	0	0	0	26	0
OTU04353	k__Bacteria	p__Bacteroidetes	c__Bacteroidia	o__Bacteroidales	f__Bacteroidaceae	g__Bacteroides	s__	0	0	0	0	0	0	0	0	0	0	0	0	0	0	0	0	0	0	0	0	0	0	0	0	0	0	0	0	0	0	0	0	0	0	0	0	0	0	0	0	0	26
OTU04355	k__Bacteria	p__Bacteroidetes	c__Bacteroidia	o__Bacteroidales	f__Porphyromonadaceae	g__Parabacteroides	s__distasonis	0	0	0	0	0	0	0	0	0	0	0	0	0	0	0	0	0	0	0	0	0	0	0	0	0	0	0	0	0	0	0	0	0	0	0	0	0	0	0	0	0	0
OTU04358	k__Bacteria	p__Bacteroidetes	c__Bacteroidia	o__Bacteroidales	f__Bacteroidaceae	g__Bacteroides	s__	0	0	0	0	0	0	0	0	0	0	0	0	0	0	0	0	0	0	0	0	0	0	0	0	0	0	0	0	0	0	0	0	0	0	0	0	0	0	0	0	0	0
OTU04359	k__Bacteria	p__Proteobacteria	c__Betaproteobacteria	o__Burkholderiales	f__Oxalobacteraceae	g__Oxalobacter	s__formigenes	0	0	0	0	0	0	0	0	0	0	0	0	0	0	0	0	0	0	0	0	0	0	0	0	0	0	0	0	0	0	0	0	0	0	0	0	0	0	0	0	0	0
OTU04365	k__Bacteria	p__Proteobacteria						0	0	0	0	0	0	0	0	0	0	0	0	0	0	0	0	0	0	0	0	0	0	0	0	0	0	0	0	0	0	0	0	0	0	0	0	0	0	0	0	0	0
OTU04375	k__Bacteria	p__Proteobacteria						0	0	0	0	0	0	0	0	0	0	0	0	0	0	0	0	0	0	0	0	0	0	0	0	0	0	0	0	0	0	0	0	0	0	0	0	0	0	0	0	0	0
OTU04377	k__Bacteria	p__Proteobacteria						0	0	0	0	0	0	0	0	0	0	0	0	0	0	0	0	0	0	0	0	0	0	0	0	0	0	0	0	0	0	0	0	0	0	0	0	0	0	0	0	0	0
OTU04392	k__Bacteria	p__Proteobacteria						0	0	0	0	0	0	0	0	0	0	0	0	0	0	0	0	0	0	0	0	0	0	0	0	0	0	0	0	0	0	0	0	0	0	0	0	0	0	0	0	0	0
OTU04393	k__Bacteria	p__Firmicutes	c__Clostridia	o__Clostridiales	f__Lachnospiraceae	g__Lachnobacterium	s__	0	0	0	0	0	0	0	0	0	0	0	0	0	0	0	0	0	0	0	0	0	0	0	0	0	0	0	0	0	0	0	0	0	0	0	0	0	0	0	0	0	0
OTU04394	k__Bacteria	p__Proteobacteria						0	0	0	0	0	0	0	0	0	0	0	0	0	0	0	0	0	0	0	0	0	0	0	0	0	0	0	0	0	0	0	0	0	0	0	0	0	0	0	0	0	0
OTU04398	k__Bacteria	p__Bacteroidetes	c__Bacteroidia	o__Bacteroidales	f__Prevotellaceae	g__Prevotella	s__stercorea	0	0	0	0	0	0	0	0	0	0	0	0	0	0	0	0	0	0	0	0	0	0	0	0	0	0	0	0	0	0	0	0	0	0	0	0	0	0	0	0	0	0
OTU04405	k__Bacteria	p__Proteobacteria						0	0	0	0	25	0	0	0	0	0	0	0	0	0	0	0	0	0	0	0	0	0	0	0	0	0	0	0	0	0	0	0	0	0	0	0	0	0	0	0	0	0
OTU04415	k__Bacteria	p__Bacteroidetes	c__Bacteroidia	o__Bacteroidales	f__Bacteroidaceae	g__Bacteroides	s__	0	0	0	0	0	0	0	0	0	25	0	0	0	0	0	0	0	0	0	0	0	0	0	0	0	0	0	0	0	0	0	0	0	0	0	0	0	0	0	0	0	0
OTU04429	k__Bacteria	p__Firmicutes	c__Clostridia	o__Clostridiales				0	0	0	0	0	0	0	0	0	0	0	0	0	0	0	0	0	25	0	0	0	0	0	0	0	0	0	0	0	0	0	0	0	0	0	0	0	0	0	0	0	0
OTU04431	k__Bacteria	p__Proteobacteria	c__Alphaproteobacteria					0	0	0	0	0	0	0	0	0	0	0	0	0	0	0	0	0	0	25	0	0	0	0	0	0	0	0	0	0	0	0	0	0	0	0	0	0	0	0	0	0	0
OTU04444	k__Bacteria	p__Proteobacteria						0	0	0	0	0	0	0	0	0	0	0	0	0	0	0	0	0	0	0	0	0	0	0	0	0	25	0	0	0	0	0	0	0	0	0	0	0	0	0	0	0	0
OTU04449	k__Bacteria	p__Proteobacteria						0	0	0	0	0	0	0	0	0	0	0	0	0	0	0	0	0	0	0	0	0	0	0	0	0	0	0	0	0	0	25	0	0	0	0	0	0	0	0	0	0	0
OTU04450	k__Bacteria	p__Firmicutes	c__Erysipelotrichi	o__Erysipelotrichales	f__Erysipelotrichaceae	g__Clostridium	s__ramosum	0	0	0	0	0	0	0	0	0	0	0	0	0	0	0	0	0	0	0	0	0	0	0	0	0	0	0	0	0	0	0	25	0	0	0	0	0	0	0	0	0	0
OTU04454	k__Bacteria	p__Firmicutes	c__Clostridia	o__Clostridiales				0	0	0	0	0	0	0	0	0	0	0	0	0	0	0	0	0	0	0	0	0	0	0	0	0	0	0	0	0	0	0	0	25	0	0	0	0	0	0	0	0	0
OTU04471	k__Bacteria	p__Firmicutes						0	0	0	0	0	0	0	0	0	0	0	0	0	0	0	0	0	0	0	0	0	0	0	0	0	0	0	0	0	0	0	0	0	0	0	0	0	0	0	0	0	25
OTU04478	k__Bacteria	p__Proteobacteria	c__Betaproteobacteria					0	0	0	0	0	0	0	0	0	0	0	0	0	0	0	0	0	0	0	0	0	0	0	0	0	0	0	0	0	0	0	0	0	0	0	0	0	0	0	0	0	0
OTU04479	k__Bacteria	p__Bacteroidetes	c__Bacteroidia	o__Bacteroidales	f__Prevotellaceae	g__Prevotella	s__copri	0	0	0	0	0	0	0	0	0	0	0	0	0	0	0	0	0	0	0	0	0	0	0	0	0	0	0	0	0	0	0	0	0	0	0	0	0	0	0	0	0	0
OTU04487	k__Bacteria	p__Proteobacteria	c__Alphaproteobacteria	o__RF32	f__	g__	s__	0	0	0	0	0	0	0	0	0	0	0	0	0	0	0	0	0	0	0	0	0	0	0	0	0	0	0	0	0	0	0	0	0	0	0	0	0	0	0	0	0	0
OTU04497	k__Bacteria	p__Firmicutes	c__Clostridia	o__Clostridiales	f__Lachnospiraceae	g__Lachnoanaerobaculum	s__orale	0	0	0	0	0	0	0	0	0	0	0	0	0	0	0	0	0	0	0	0	0	0	0	0	0	0	0	0	0	0	0	0	0	0	0	0	0	0	0	0	0	0
OTU04498	k__Bacteria	p__Firmicutes						0	0	0	0	0	0	0	0	0	0	0	0	0	0	0	0	0	0	0	0	0	0	0	0	0	0	0	0	0	0	0	0	0	0	0	0	0	0	0	0	0	0
OTU04511	k__Bacteria	p__Firmicutes	c__Clostridia	o__Clostridiales	f__Lachnospiraceae	g__Roseburia	s__faecis	0	0	0	0	0	0	0	0	0	0	0	0	0	0	0	0	0	0	0	0	0	0	0	0	0	0	0	0	0	0	0	0	0	0	0	0	0	0	0	0	0	0
OTU04515	k__Bacteria	p__Proteobacteria						0	0	0	0	0	0	0	0	0	0	0	0	0	0	0	0	0	0	0	0	0	0	0	0	0	0	0	0	0	0	0	0	0	0	0	0	0	0	0	0	0	0
OTU04523	k__Bacteria	p__Actinobacteria	c__Actinobacteria	o__Bifidobacteriales	f__Bifidobacteriaceae	g__Bifidobacterium		0	0	0	0	0	0	0	0	0	0	0	0	0	0	0	0	0	0	0	0	0	0	0	0	0	0	0	0	0	0	0	0	0	0	0	0	0	0	0	0	0	0
OTU04530	k__Bacteria	p__Bacteroidetes	c__Bacteroidia	o__Bacteroidales	f__Prevotellaceae	g__Prevotella	s__copri	7	0	0	0	0	0	0	0	0	0	0	0	0	0	0	0	0	0	0	0	0	0	0	0	0	0	0	0	0	0	0	0	0	0	0	0	0	0	0	0	0	0
OTU04537	k__Bacteria	p__Firmicutes						0	0	24	0	0	0	0	0	0	0	0	0	0	0	0	0	0	0	0	0	0	0	0	0	0	0	0	0	0	0	0	0	0	0	0	0	0	0	0	0	0	0
OTU04550	k__Bacteria	p__Proteobacteria	c__Gammaproteobacteria					0	0	0	0	0	0	0	24	0	0	0	0	0	0	0	0	0	0	0	0	0	0	0	0	0	0	0	0	0	0	0	0	0	0	0	0	0	0	0	0	0	0
OTU04559	k__Bacteria	p__Proteobacteria						0	0	0	0	0	0	0	0	0	0	0	24	0	0	0	0	0	0	0	0	0	0	0	0	0	0	0	0	0	0	0	0	0	0	0	0	0	0	0	0	0	0
OTU04563	k__Bacteria	p__Proteobacteria	c__Betaproteobacteria	o__Burkholderiales	f__Comamonadaceae			0	0	0	0	0	0	0	0	0	0	0	0	24	0	0	0	0	0	0	0	0	0	0	0	0	0	0	0	0	0	0	0	0	0	0	0	0	0	0	0	0	0
OTU04566	k__Bacteria	p__Proteobacteria	c__Alphaproteobacteria	o__Rickettsiales	f__mitochondria	g__Lardizabala	s__biternata	0	0	0	0	0	0	0	0	0	0	0	0	0	24	0	0	0	0	0	0	0	0	0	0	0	0	0	0	0	0	0	0	0	0	0	0	0	0	0	0	0	0
OTU04571	k__Bacteria	p__Proteobacteria						0	0	0	0	0	0	0	0	0	0	0	0	0	24	0	0	0	0	0	0	0	0	0	0	0	0	0	0	0	0	0	0	0	0	0	0	0	0	0	0	0	0
OTU04574	k__Bacteria	p__Bacteroidetes	c__Bacteroidia	o__Bacteroidales	f__Rikenellaceae	g__Alistipes	s__putredinis	0	0	0	0	0	0	0	0	0	0	0	0	0	0	0	24	0	0	0	0	0	0	0	0	0	0	0	0	0	0	0	0	0	0	0	0	0	0	0	0	0	0
OTU04585	k__Bacteria	p__Bacteroidetes	c__Bacteroidia	o__Bacteroidales	f__Porphyromonadaceae			0	0	0	0	0	0	0	0	0	0	0	0	0	0	0	0	0	0	0	0	0	0	18	0	0	0	0	0	0	0	0	0	0	0	0	0	0	0	0	0	6	0
OTU04586	k__Bacteria	p__Proteobacteria						0	0	0	0	0	0	0	0	0	0	0	0	0	0	0	0	0	0	0	0	0	0	24	0	0	0	0	0	0	0	0	0	0	0	0	0	0	0	0	0	0	0
OTU04593	k__Bacteria	p__Proteobacteria	c__Gammaproteobacteria					0	0	0	0	0	0	0	0	0	0	0	0	0	0	0	0	0	0	0	0	0	0	0	24	0	0	0	0	0	0	0	0	0	0	0	0	0	0	0	0	0	0
OTU04594	k__Bacteria	p__Firmicutes						0	0	0	0	0	0	0	0	0	0	0	0	0	0	0	0	0	0	0	0	0	0	0	24	0	0	0	0	0	0	0	0	0	0	0	0	0	0	0	0	0	0
OTU04601	k__Bacteria	p__Proteobacteria						0	0	0	0	0	0	0	0	0	0	0	0	0	0	0	0	0	0	0	0	0	0	0	0	0	0	24	0	0	0	0	0	0	0	0	0	0	0	0	0	0	0
OTU04604	k__Bacteria	p__Bacteroidetes	c__Bacteroidia	o__Bacteroidales	f__Bacteroidaceae	g__Bacteroides	s__	0	0	0	0	0	0	0	0	0	0	0	0	0	0	0	0	0	0	0	0	0	0	0	0	0	0	0	24	0	0	0	0	0	0	0	0	0	0	0	0	0	0
OTU04605	k__Bacteria	p__Proteobacteria						0	0	0	0	0	0	0	0	0	0	0	0	0	0	0	0	0	0	0	0	0	0	0	0	0	0	0	24	0	0	0	0	0	0	0	0	0	0	0	0	0	0
OTU04609	k__Bacteria	p__Bacteroidetes	c__Bacteroidia	o__Bacteroidales	f__[Paraprevotellaceae]	g__[Prevotella]	s__	0	0	0	0	0	0	0	0	0	0	0	0	0	0	0	0	0	0	0	0	0	0	0	0	0	0	0	0	0	24	0	0	0	0	0	0	0	0	0	0	0	0
OTU04611	k__Bacteria	p__Proteobacteria						0	0	0	0	0	0	0	0	0	0	0	0	0	0	0	0	0	0	0	0	0	0	0	0	0	0	0	0	0	24	0	0	0	0	0	0	0	0	0	0	0	0
OTU04618	k__Bacteria	p__Firmicutes						0	0	0	0	0	0	0	0	0	0	0	0	0	0	0	0	0	0	0	0	0	0	0	0	0	0	0	0	0	0	0	0	0	0	24	0	0	0	0	0	0	0
OTU04619	k__Bacteria	p__Bacteroidetes						0	0	0	0	0	0	0	0	0	0	0	0	0	0	0	0	0	0	0	0	0	0	0	0	0	0	0	0	0	0	0	0	0	0	24	0	0	0	0	0	0	0
OTU04644	k__Bacteria	p__Proteobacteria						0	0	0	0	0	0	0	0	0	0	0	0	0	0	0	0	0	0	0	0	0	0	0	0	0	0	0	0	0	0	0	0	0	0	0	0	0	0	0	0	0	0
OTU04656	k__Bacteria	p__Proteobacteria						0	0	0	0	0	0	0	0	0	0	0	0	0	0	0	0	0	0	0	0	0	0	0	0	0	0	0	0	0	0	0	0	0	0	0	0	0	0	0	0	0	0
OTU04678	k__Bacteria	p__Proteobacteria						0	0	0	0	0	0	0	0	0	0	0	0	0	0	0	0	0	0	0	0	0	0	0	0	0	0	0	0	0	0	0	0	0	0	0	0	0	0	0	0	0	0
OTU04688	k__Bacteria	p__Firmicutes	c__Clostridia	o__Clostridiales	f__Ruminococcaceae			0	0	0	8	0	0	0	0	0	0	0	0	0	0	0	0	0	0	0	0	0	0	0	0	0	0	0	0	0	0	0	0	0	0	0	0	0	0	0	0	0	0
OTU04690	k__Bacteria	p__Proteobacteria						0	0	0	23	0	0	0	0	0	0	0	0	0	0	0	0	0	0	0	0	0	0	0	0	0	0	0	0	0	0	0	0	0	0	0	0	0	0	0	0	0	0
OTU04692	k__Bacteria	p__Firmicutes	c__Bacilli	o__Bacillales				0	0	0	0	0	23	0	0	0	0	0	0	0	0	0	0	0	0	0	0	0	0	0	0	0	0	0	0	0	0	0	0	0	0	0	0	0	0	0	0	0	0
OTU04705	k__Bacteria	p__Proteobacteria						0	0	0	0	0	0	0	0	0	23	0	0	0	0	0	0	0	0	0	0	0	0	0	0	0	0	0	0	0	0	0	0	0	0	0	0	0	0	0	0	0	0
OTU04712	k__Bacteria	p__Proteobacteria						0	0	0	0	0	0	0	0	0	0	23	0	0	0	0	0	0	0	0	0	0	0	0	0	0	0	0	0	0	0	0	0	0	0	0	0	0	0	0	0	0	0
OTU04715	k__Bacteria	p__Proteobacteria						0	0	0	0	0	0	0	0	0	0	23	0	0	0	0	0	0	0	0	0	0	0	0	0	0	0	0	0	0	0	0	0	0	0	0	0	0	0	0	0	0	0
OTU04721	k__Bacteria	p__Firmicutes	c__Clostridia	o__Clostridiales	f__Lachnospiraceae			0	0	0	0	0	0	0	0	0	0	0	0	23	0	0	0	0	0	0	0	0	0	0	0	0	0	0	0	0	0	0	0	0	0	0	0	0	0	0	0	0	0
OTU04722	k__Bacteria	p__Firmicutes	c__Clostridia	o__Clostridiales	f__Ruminococcaceae	g__Oscillospira	s__	0	0	0	0	0	0	0	0	0	0	0	0	0	23	0	0	0	0	0	0	0	0	0	0	0	0	0	0	0	0	0	0	0	0	0	0	0	0	0	0	0	0
OTU04728	k__Bacteria	p__Proteobacteria	c__Gammaproteobacteria					0	0	0	0	0	0	0	0	0	0	0	0	0	0	0	23	0	0	0	0	0	0	0	0	0	0	0	0	0	0	0	0	0	0	0	0	0	0	0	0	0	0
OTU04734	k__Bacteria	p__Bacteroidetes	c__Bacteroidia	o__Bacteroidales	f__Rikenellaceae	g__	s__	0	0	0	0	0	0	0	0	0	0	0	0	0	0	0	0	0	6	0	0	0	0	0	0	0	0	0	0	0	0	0	0	0	0	0	0	0	0	0	0	0	0
OTU04739	k__Bacteria	p__Firmicutes	c__Clostridia	o__Clostridiales	f__Ruminococcaceae	g__	s__	0	0	0	0	0	0	0	0	0	0	0	0	0	0	0	0	0	0	0	0	15	0	0	0	0	0	0	0	0	0	0	0	0	0	0	0	0	0	0	0	0	0
OTU04741	k__Bacteria	p__Proteobacteria						0	0	0	0	0	0	0	0	0	0	0	0	0	0	0	0	0	0	0	0	23	0	0	0	0	0	0	0	0	0	0	0	0	0	0	0	0	0	0	0	0	0
OTU04748	k__Bacteria	p__Proteobacteria	c__Alphaproteobacteria					0	0	0	0	0	0	0	0	0	0	0	0	0	0	0	0	0	0	0	0	0	0	23	0	0	0	0	0	0	0	0	0	0	0	0	0	0	0	0	0	0	0
OTU04752	k__Bacteria	p__Firmicutes						0	0	0	0	0	0	0	0	0	0	0	0	0	0	0	0	0	0	0	0	0	0	23	0	0	0	0	0	0	0	0	0	0	0	0	0	0	0	0	0	0	0
OTU04753	k__Bacteria	p__Proteobacteria						0	0	0	0	0	0	0	0	0	0	0	0	0	0	0	0	0	0	0	0	0	0	23	0	0	0	0	0	0	0	0	0	0	0	0	0	0	0	0	0	0	0
OTU04755	k__Bacteria	p__Firmicutes	c__Clostridia	o__Clostridiales	f__Lachnospiraceae			0	0	0	0	0	0	0	0	0	0	0	0	0	0	0	0	0	0	0	0	0	0	0	0	23	0	0	0	0	0	0	0	0	0	0	0	0	0	0	0	0	0
OTU04772	k__Bacteria	p__Proteobacteria						0	0	0	0	0	0	0	0	0	0	0	0	0	0	0	0	0	0	0	0	0	0	0	0	0	0	0	0	0	0	0	23	0	0	0	0	0	0	0	0	0	0
OTU04774	k__Bacteria	p__Proteobacteria						0	0	0	0	0	0	0	0	0	0	0	0	0	0	0	0	0	0	0	0	0	0	0	0	0	0	0	0	0	0	0	0	0	23	0	0	0	0	0	0	0	0
OTU04782	k__Bacteria	p__Firmicutes						0	0	0	0	0	0	0	0	0	0	0	0	0	0	0	0	0	0	0	0	0	0	0	0	0	0	0	0	0	0	0	0	0	0	0	23	0	0	0	0	0	0
OTU04783	k__Bacteria	p__Actinobacteria	c__Actinobacteria	o__Bifidobacteriales	f__Bifidobacteriaceae	g__Bifidobacterium		0	0	0	0	0	0	0	0	0	0	0	0	0	0	0	0	0	0	0	0	0	0	0	0	0	0	0	0	0	0	0	0	0	0	0	0	23	0	0	0	0	0
OTU04792	k__Bacteria	p__Firmicutes	c__Clostridia	o__Clostridiales	f__	g__	s__	0	0	0	0	0	0	0	0	0	0	0	0	0	0	0	0	0	0	0	0	0	0	0	0	0	0	0	0	0	0	0	0	0	0	0	0	0	0	0	0	23	0
OTU04796	k__Bacteria	p__Proteobacteria	c__Gammaproteobacteria					0	0	0	0	0	0	0	0	0	0	0	0	0	0	0	0	0	0	0	0	0	0	0	0	0	0	0	0	0	0	0	0	0	0	0	0	0	0	0	0	0	23
OTU04802	k__Bacteria	p__Firmicutes	c__Clostridia	o__Clostridiales	f__Lachnospiraceae	g__[Ruminococcus]	s__gnavus	0	0	0	0	0	0	0	0	0	0	0	0	0	0	0	0	0	0	0	0	0	0	0	0	0	0	0	0	0	0	0	0	0	0	0	0	0	0	0	0	0	0
OTU04808	k__Bacteria	p__Proteobacteria						0	0	0	0	0	0	0	0	0	0	0	0	0	0	0	0	0	0	0	0	0	0	0	0	0	0	0	0	0	0	0	0	0	0	0	0	0	0	0	0	0	0
OTU04812	k__Bacteria	p__Proteobacteria						0	0	0	0	0	0	0	0	0	0	0	0	0	0	0	0	0	0	0	0	0	0	0	0	0	0	0	0	0	0	0	0	0	0	0	0	0	0	0	0	0	0
OTU04813	k__Bacteria	p__Proteobacteria						0	0	0	0	0	0	0	0	0	0	0	0	0	0	0	0	0	0	0	0	0	0	0	0	0	0	0	0	0	0	0	0	0	0	0	0	0	0	0	0	0	0
OTU04818	k__Bacteria	p__Actinobacteria						0	0	0	0	0	0	0	0	0	0	0	0	0	0	0	0	0	0	0	0	0	0	0	0	0	0	0	0	0	0	0	0	0	0	0	0	0	0	0	0	0	0
OTU04821	k__Bacteria	p__Proteobacteria	c__Alphaproteobacteria	o__RF32	f__	g__	s__	0	0	0	0	0	0	0	0	0	0	0	0	0	0	0	0	0	0	0	0	0	0	0	0	0	0	0	0	0	0	0	0	0	0	0	0	0	0	0	0	0	0
OTU04822	k__Bacteria	p__Proteobacteria	c__Betaproteobacteria	o__Burkholderiales	f__Alcaligenaceae	g__Sutterella	s__	0	0	0	0	0	0	0	0	0	0	0	0	0	0	0	0	0	0	0	0	0	0	0	0	0	0	0	0	0	0	0	0	0	0	0	0	0	0	0	0	0	0
OTU04833	k__Bacteria	p__Proteobacteria						0	0	0	0	0	0	0	0	0	0	0	0	0	0	0	0	0	0	0	0	0	0	0	0	0	0	0	0	0	0	0	0	0	0	0	0	0	0	0	0	0	0
OTU04849	k__Bacteria	p__Bacteroidetes	c__Bacteroidia	o__Bacteroidales	f__Bacteroidaceae	g__Bacteroides	s__fragilis	0	0	0	0	0	0	0	0	0	0	0	0	0	0	0	0	0	0	0	0	0	0	0	0	0	0	0	0	0	0	0	0	0	0	0	0	0	0	0	0	0	0
OTU04855	k__Bacteria	p__Proteobacteria						0	0	0	0	0	0	0	0	0	0	0	0	0	0	0	0	0	0	0	0	0	0	0	0	0	0	0	0	0	0	0	0	0	0	0	0	0	0	0	0	0	0
OTU04860	k__Bacteria	p__Proteobacteria						22	0	0	0	0	0	0	0	0	0	0	0	0	0	0	0	0	0	0	0	0	0	0	0	0	0	0	0	0	0	0	0	0	0	0	0	0	0	0	0	0	0
OTU04865	k__Bacteria	p__Proteobacteria						0	0	22	0	0	0	0	0	0	0	0	0	0	0	0	0	0	0	0	0	0	0	0	0	0	0	0	0	0	0	0	0	0	0	0	0	0	0	0	0	0	0
OTU04882	k__Bacteria	p__Firmicutes	c__Clostridia	o__Clostridiales	f__Lachnospiraceae	g__Coprococcus	s__eutactus	0	0	0	0	0	0	0	0	0	22	0	0	0	0	0	0	0	0	0	0	0	0	0	0	0	0	0	0	0	0	0	0	0	0	0	0	0	0	0	0	0	0
OTU04883	k__Bacteria	p__Proteobacteria						0	0	0	0	0	0	0	0	0	22	0	0	0	0	0	0	0	0	0	0	0	0	0	0	0	0	0	0	0	0	0	0	0	0	0	0	0	0	0	0	0	0
OTU04888	k__Bacteria	p__Verrucomicrobia	c__Verrucomicrobiae	o__Verrucomicrobiales	f__Verrucomicrobiaceae	g__Akkermansia	s__muciniphila	0	0	0	0	0	0	0	0	0	0	0	0	22	0	0	0	0	0	0	0	0	0	0	0	0	0	0	0	0	0	0	0	0	0	0	0	0	0	0	0	0	0
OTU04890	k__Bacteria	p__Proteobacteria	c__Alphaproteobacteria					0	0	0	0	0	0	0	0	0	0	0	0	13	0	0	0	0	0	0	0	0	0	0	0	0	0	0	0	0	0	0	0	0	0	0	0	0	0	0	0	0	0
OTU04908	k__Bacteria	p__Proteobacteria						0	0	0	0	0	0	0	0	0	0	0	0	0	0	0	0	0	22	0	0	0	0	0	0	0	0	0	0	0	0	0	0	0	0	0	0	0	0	0	0	0	0
OTU04927	k__Bacteria	p__Bacteroidetes	c__Bacteroidia	o__Bacteroidales	f__[Odoribacteraceae]	g__Odoribacter	s__	0	0	0	0	0	0	0	0	0	0	0	0	0	0	0	0	0	0	0	0	0	0	0	0	0	22	0	0	0	0	0	0	0	0	0	0	0	0	0	0	0	0
OTU04929	k__Bacteria	p__Proteobacteria						0	0	0	0	0	0	0	0	0	0	0	0	0	0	0	0	0	0	0	0	0	0	0	0	0	22	0	0	0	0	0	0	0	0	0	0	0	0	0	0	0	0
OTU04939	k__Bacteria	p__Proteobacteria						0	0	0	0	0	0	0	0	0	0	0	0	0	0	0	0	0	0	0	0	0	0	0	0	0	0	0	0	0	22	0	0	0	0	0	0	0	0	0	0	0	0
OTU04942	k__Bacteria	p__Firmicutes	c__Clostridia	o__Clostridiales	f__[Mogibacteriaceae]	g__	s__	0	0	0	0	0	0	0	0	0	0	0	0	0	0	0	0	0	0	0	0	0	0	0	0	0	0	0	0	0	0	22	0	0	0	0	0	0	0	0	0	0	0
OTU04944	k__Bacteria	p__Proteobacteria	c__Gammaproteobacteria					0	0	0	0	0	0	0	0	0	0	0	0	0	0	0	0	0	0	0	0	0	0	0	0	0	0	0	0	0	0	22	0	0	0	0	0	0	0	0	0	0	0
OTU04946	k__Bacteria	p__Firmicutes	c__Clostridia	o__Clostridiales	f__Ruminococcaceae	g__	s__	0	0	0	0	0	0	0	0	0	0	0	0	0	0	0	0	0	0	0	0	0	0	0	0	0	0	0	0	0	0	0	0	22	0	0	0	0	0	0	0	0	0
OTU04949	k__Bacteria	p__Proteobacteria	c__Alphaproteobacteria	o__Rhodospirillales	f__Acetobacteraceae			0	0	0	0	0	0	0	0	0	0	0	0	0	0	0	0	0	0	0	0	0	0	0	0	0	0	0	0	0	0	0	0	0	11	0	0	0	11	0	0	0	0
OTU04952	k__Bacteria	p__Bacteroidetes						0	0	0	0	0	0	0	0	0	0	0	0	0	0	0	0	0	0	0	0	0	0	0	0	0	0	0	0	0	0	0	0	0	0	22	0	0	0	0	0	0	0
OTU04955	k__Bacteria	p__Proteobacteria						0	0	0	0	0	0	0	0	0	0	0	0	0	0	0	0	0	0	0	0	0	0	0	0	0	0	0	0	0	0	0	0	0	0	22	0	0	0	0	0	0	0
OTU04958	k__Bacteria	p__Proteobacteria						0	0	0	0	0	0	0	0	0	0	0	0	0	0	0	0	0	0	0	0	0	0	0	0	0	0	0	0	0	0	0	0	0	0	0	22	0	0	0	0	0	0
OTU04965	k__Bacteria	p__Firmicutes						0	0	0	0	0	0	0	0	0	0	0	0	0	0	0	0	0	0	0	0	0	0	0	0	0	0	0	0	0	0	0	0	0	0	0	0	22	0	0	0	0	0
OTU04990	k__Bacteria	p__Firmicutes						0	0	0	0	0	0	0	0	0	0	0	0	0	0	0	0	0	0	0	0	0	0	0	0	0	0	0	0	0	0	0	0	0	0	0	0	0	0	0	0	0	0
OTU04992	k__Bacteria	p__Actinobacteria	c__Actinobacteria	o__Bifidobacteriales	f__Bifidobacteriaceae	g__Bifidobacterium		0	0	0	0	0	0	0	0	0	0	0	0	0	0	0	0	0	0	0	0	0	0	0	0	0	0	0	0	0	0	0	0	0	0	0	0	0	0	0	0	0	0
OTU05004	k__Bacteria	p__Proteobacteria	c__Betaproteobacteria					0	0	0	0	0	0	0	0	0	0	0	0	0	0	0	0	0	0	0	0	0	0	0	0	0	0	0	0	0	0	0	0	0	0	0	0	0	0	0	0	0	0
OTU05011	k__Bacteria	p__Bacteroidetes	c__Bacteroidia	o__Bacteroidales	f__Bacteroidaceae	g__Bacteroides	s__	0	0	0	0	0	0	0	0	0	0	0	0	0	0	0	0	0	0	0	0	0	0	0	0	0	0	0	0	0	0	0	0	0	0	0	0	0	0	0	0	0	0
OTU05016	k__Bacteria	p__Bacteroidetes						0	0	0	0	0	0	0	0	0	0	0	0	0	0	0	0	0	0	0	0	0	0	0	0	0	0	0	0	0	0	0	0	0	0	0	0	0	0	0	0	0	0
OTU05019	k__Bacteria	p__Firmicutes	c__Clostridia	o__Clostridiales	f__Clostridiaceae	g__Clostridium	s__perfringens	0	0	0	0	0	0	0	0	0	0	0	0	0	0	0	0	0	0	0	0	0	0	0	0	0	0	0	0	0	0	0	0	0	0	0	0	0	0	0	0	0	0
OTU05024	k__Bacteria	p__Bacteroidetes	c__Bacteroidia	o__Bacteroidales	f__Bacteroidaceae	g__Bacteroides	s__uniformis	0	0	0	0	0	0	0	0	0	0	0	0	0	0	0	0	0	0	0	0	0	0	0	0	0	0	0	0	0	0	0	0	0	0	0	0	0	0	0	0	0	0
OTU05039	k__Bacteria	p__Actinobacteria	c__Actinobacteria	o__Actinomycetales				0	0	0	0	0	0	0	0	0	0	0	0	0	0	0	0	0	0	0	0	0	0	0	0	0	0	0	0	0	0	0	0	0	0	0	0	0	0	0	0	0	0
OTU05040	k__Bacteria	p__Proteobacteria						0	0	0	0	0	0	0	0	0	0	0	0	0	0	0	0	0	0	0	0	0	0	0	0	0	0	0	0	0	0	0	0	0	0	0	0	0	0	0	0	0	0
OTU05046	k__Bacteria	p__Proteobacteria	c__Betaproteobacteria	o__Burkholderiales	f__Oxalobacteraceae	g__Oxalobacter	s__formigenes	21	0	0	0	0	0	0	0	0	0	0	0	0	0	0	0	0	0	0	0	0	0	0	0	0	0	0	0	0	0	0	0	0	0	0	0	0	0	0	0	0	0
OTU05047	k__Bacteria	p__Bacteroidetes						21	0	0	0	0	0	0	0	0	0	0	0	0	0	0	0	0	0	0	0	0	0	0	0	0	0	0	0	0	0	0	0	0	0	0	0	0	0	0	0	0	0
OTU05049	k__Bacteria	p__Proteobacteria						0	21	0	0	0	0	0	0	0	0	0	0	0	0	0	0	0	0	0	0	0	0	0	0	0	0	0	0	0	0	0	0	0	0	0	0	0	0	0	0	0	0
OTU05050	k__Bacteria	p__Proteobacteria						0	21	0	0	0	0	0	0	0	0	0	0	0	0	0	0	0	0	0	0	0	0	0	0	0	0	0	0	0	0	0	0	0	0	0	0	0	0	0	0	0	0
OTU05064	k__Bacteria	p__Proteobacteria						0	0	0	0	0	0	21	0	0	0	0	0	0	0	0	0	0	0	0	0	0	0	0	0	0	0	0	0	0	0	0	0	0	0	0	0	0	0	0	0	0	0
OTU05065	k__Bacteria	p__Proteobacteria	c__Alphaproteobacteria					0	0	0	0	0	0	0	11	0	0	2	0	0	0	0	0	0	0	0	0	0	2	0	0	0	0	0	0	0	0	0	0	0	3	0	0	0	0	0	0	0	0
OTU05067	k__Bacteria	p__Verrucomicrobia	c__Verrucomicrobiae	o__Verrucomicrobiales	f__Verrucomicrobiaceae	g__Akkermansia	s__muciniphila	0	0	0	0	0	0	0	0	21	0	0	0	0	0	0	0	0	0	0	0	0	0	0	0	0	0	0	0	0	0	0	0	0	0	0	0	0	0	0	0	0	0
OTU05073	k__Bacteria	p__Proteobacteria						0	0	0	0	0	0	0	0	0	21	0	0	0	0	0	0	0	0	0	0	0	0	0	0	0	0	0	0	0	0	0	0	0	0	0	0	0	0	0	0	0	0
OTU05076	k__Bacteria	p__Bacteroidetes	c__Bacteroidia	o__Bacteroidales	f__Bacteroidaceae	g__Bacteroides	s__	0	0	0	0	0	0	0	0	0	21	0	0	0	0	0	0	0	0	0	0	0	0	0	0	0	0	0	0	0	0	0	0	0	0	0	0	0	0	0	0	0	0
OTU05097	k__Bacteria	p__Proteobacteria	c__Gammaproteobacteria					0	0	0	0	0	0	0	0	0	0	0	0	0	0	0	0	21	0	0	0	0	0	0	0	0	0	0	0	0	0	0	0	0	0	0	0	0	0	0	0	0	0
OTU05098	k__Bacteria	p__Proteobacteria						0	0	0	0	0	0	0	0	0	0	0	0	0	0	0	0	21	0	0	0	0	0	0	0	0	0	0	0	0	0	0	0	0	0	0	0	0	0	0	0	0	0
OTU05100	k__Bacteria	p__Actinobacteria	c__Actinobacteria	o__Bifidobacteriales	f__Bifidobacteriaceae	g__Bifidobacterium	s__bifidum	0	0	0	0	0	0	0	0	0	0	0	0	0	0	0	0	0	21	0	0	0	0	0	0	0	0	0	0	0	0	0	0	0	0	0	0	0	0	0	0	0	0
OTU05104	k__Bacteria	p__Proteobacteria	c__Alphaproteobacteria	o__Rhizobiales	f__Rhizobiaceae			0	0	0	0	0	0	0	0	0	0	0	0	0	0	0	0	0	0	21	0	0	0	0	0	0	0	0	0	0	0	0	0	0	0	0	0	0	0	0	0	0	0
OTU05107	k__Bacteria	p__Proteobacteria						0	0	0	0	0	0	0	0	0	0	0	0	0	0	0	0	0	0	21	0	0	0	0	0	0	0	0	0	0	0	0	0	0	0	0	0	0	0	0	0	0	0
OTU05112	k__Bacteria	p__Proteobacteria						0	0	0	0	0	0	0	0	0	0	0	0	0	0	0	0	0	0	0	0	21	0	0	0	0	0	0	0	0	0	0	0	0	0	0	0	0	0	0	0	0	0
OTU05116	k__Bacteria	p__Proteobacteria	c__Gammaproteobacteria					0	0	0	0	0	0	0	0	0	0	0	0	0	0	0	0	0	0	0	0	21	0	0	0	0	0	0	0	0	0	0	0	0	0	0	0	0	0	0	0	0	0
OTU05134	k__Bacteria	p__Proteobacteria	c__Alphaproteobacteria	o__Rhodospirillales				0	0	0	0	0	0	0	0	0	0	0	0	0	0	0	0	0	0	0	0	0	0	0	0	0	0	21	0	0	0	0	0	0	0	0	0	0	0	0	0	0	0
OTU05138	k__Bacteria	p__Firmicutes						0	0	0	0	0	0	0	0	0	0	0	0	0	0	0	0	0	0	0	0	0	0	0	0	0	0	21	0	0	0	0	0	0	0	0	0	0	0	0	0	0	0
OTU05140	k__Bacteria	p__Proteobacteria						0	0	0	0	0	0	0	0	0	0	0	0	0	0	0	0	0	0	0	0	0	0	0	0	0	0	0	21	0	0	0	0	0	0	0	0	0	0	0	0	0	0
OTU05143	k__Bacteria	p__Firmicutes	c__Clostridia	o__Clostridiales	f__Ruminococcaceae	g__Faecalibacterium	s__prausnitzii	0	0	0	0	0	0	0	0	0	0	0	0	0	0	0	0	0	0	0	0	0	0	0	0	0	0	0	6	0	0	0	0	0	0	0	0	0	0	0	0	0	0
OTU05161	k__Bacteria	p__Bacteroidetes	c__Bacteroidia	o__Bacteroidales	f__Prevotellaceae	g__Prevotella	s__stercorea	0	0	0	0	0	0	0	0	0	0	0	0	0	0	0	0	0	0	0	0	0	0	0	0	0	0	0	0	0	0	0	0	0	21	0	0	0	0	0	0	0	0
OTU05177	k__Bacteria	p__Bacteroidetes	c__Flavobacteriia	o__Flavobacteriales	f__Flavobacteriaceae	g__	s__	0	0	0	0	0	0	0	0	0	0	0	0	0	0	0	0	0	0	0	0	0	0	0	0	0	0	0	0	0	0	0	0	0	0	0	0	0	0	0	0	0	21
OTU05183	k__Bacteria	p__Proteobacteria						0	0	0	0	0	0	0	0	0	0	0	0	0	0	0	0	0	0	0	0	0	0	0	0	0	0	0	0	0	0	0	0	0	0	0	0	0	0	0	0	0	0
OTU05197	k__Bacteria	p__Firmicutes	c__Clostridia	o__Clostridiales	f__	g__	s__	0	0	0	0	0	0	0	0	0	0	0	0	0	0	0	0	0	0	0	0	0	0	0	0	0	0	0	0	0	0	0	0	0	0	0	0	0	0	0	0	0	0
OTU05200	k__Bacteria	p__Proteobacteria	c__Deltaproteobacteria	o__Desulfovibrionales	f__Desulfovibrionaceae	g__	s__	0	0	0	0	0	0	0	0	0	0	0	0	0	0	0	0	0	0	0	0	0	0	0	0	0	0	0	0	0	0	0	0	0	0	0	0	0	0	0	0	0	0
OTU05204	k__Bacteria	p__Firmicutes						0	0	0	0	0	0	0	0	0	0	0	0	0	0	0	0	0	0	0	0	0	0	0	0	0	0	0	0	0	0	0	0	0	0	0	0	0	0	0	0	0	0
OTU05205	k__Bacteria	p__Firmicutes	c__Erysipelotrichi	o__Erysipelotrichales	f__Erysipelotrichaceae	g__Clostridium	s__ramosum	0	0	0	0	0	0	0	0	0	0	0	0	0	0	0	0	0	0	0	0	0	0	0	0	0	0	0	0	0	0	0	0	0	0	0	0	0	0	0	0	0	0
OTU05214	k__Bacteria	p__Firmicutes	c__Clostridia	o__Clostridiales	f__Ruminococcaceae	g__	s__	0	0	0	0	0	0	0	0	0	0	0	0	0	0	0	0	0	0	0	0	0	0	0	0	0	0	0	0	0	0	0	0	0	0	0	0	0	0	0	0	0	0
OTU05215	k__Bacteria	p__Actinobacteria						0	0	0	0	0	0	0	0	0	0	0	0	0	0	0	0	0	0	0	0	0	0	0	0	0	0	0	0	0	0	0	0	0	0	0	0	0	0	0	0	0	0
OTU05216	k__Bacteria	p__Proteobacteria						0	0	0	0	0	0	0	0	0	0	0	0	0	0	0	0	0	0	0	0	0	0	0	0	0	0	0	0	0	0	0	0	0	0	0	0	0	0	0	0	0	0
OTU05219	k__Bacteria	p__Proteobacteria						0	0	0	0	0	0	0	0	0	0	0	0	0	0	0	0	0	0	0	0	0	0	0	0	0	0	0	0	0	0	0	0	0	0	0	0	0	0	0	0	0	0
OTU05225	k__Bacteria	p__Firmicutes	c__Bacilli	o__Lactobacillales	f__Lactobacillaceae			0	0	0	0	0	0	0	0	0	0	0	0	0	0	0	0	0	0	0	0	0	0	0	0	0	0	0	0	0	0	0	0	0	0	0	0	0	0	0	0	0	0
OTU05234	k__Bacteria	p__Firmicutes						0	0	0	0	0	0	0	0	0	0	0	0	0	0	0	0	0	0	0	0	0	0	0	0	0	0	0	0	0	0	0	0	0	0	0	0	0	0	0	0	0	0
OTU05241	k__Bacteria	p__Proteobacteria						0	0	0	0	0	0	0	0	0	0	0	0	0	0	0	0	0	0	0	0	0	0	0	0	0	0	0	0	0	0	0	0	0	0	0	0	0	0	0	0	0	0
OTU05243	k__Bacteria	p__Bacteroidetes	c__Bacteroidia	o__Bacteroidales	f__Bacteroidaceae	g__Bacteroides	s__fragilis	0	0	0	0	0	0	0	0	0	0	0	0	0	0	0	0	0	0	0	0	0	0	0	0	0	0	0	0	0	0	0	0	0	0	0	0	0	0	0	0	0	0
OTU05246	k__Bacteria	p__Bacteroidetes	c__Bacteroidia	o__Bacteroidales	f__[Paraprevotellaceae]	g__[Prevotella]	s__	0	0	0	0	0	0	0	0	0	0	0	0	0	0	0	0	0	0	0	0	0	0	0	0	0	0	0	0	0	0	0	0	0	0	0	0	0	0	0	0	0	0
OTU05254	k__Bacteria	p__Firmicutes	c__Clostridia	o__Clostridiales	f__Ruminococcaceae	g__	s__	0	0	0	0	0	0	0	0	0	0	0	0	0	0	0	0	0	0	0	0	0	0	0	0	0	0	0	0	0	0	0	0	0	0	0	0	0	0	0	0	0	0
OTU05257	k__Bacteria	p__Proteobacteria	c__Alphaproteobacteria	o__Rhodospirillales	f__Acetobacteraceae			0	0	0	0	0	0	0	0	0	0	0	0	0	0	0	0	0	0	0	0	0	0	0	0	0	0	0	0	0	0	0	0	0	0	0	0	0	0	0	0	0	0
OTU05260	k__Bacteria	p__Proteobacteria						0	20	0	0	0	0	0	0	0	0	0	0	0	0	0	0	0	0	0	0	0	0	0	0	0	0	0	0	0	0	0	0	0	0	0	0	0	0	0	0	0	0
OTU05261	k__Bacteria	p__Proteobacteria						0	20	0	0	0	0	0	0	0	0	0	0	0	0	0	0	0	0	0	0	0	0	0	0	0	0	0	0	0	0	0	0	0	0	0	0	0	0	0	0	0	0
OTU05264	k__Bacteria	p__Bacteroidetes	c__Bacteroidia	o__Bacteroidales	f__[Paraprevotellaceae]	g__[Prevotella]	s__	0	0	11	0	0	0	0	0	0	5	0	0	0	0	0	0	0	0	0	0	0	0	0	0	0	0	0	0	0	0	0	0	0	0	0	4	0	0	0	0	0	0
OTU05273	k__Bacteria	p__Bacteroidetes	c__Bacteroidia	o__Bacteroidales	f__Prevotellaceae	g__Prevotella	s__stercorea	0	0	0	0	0	4	0	0	0	0	0	0	0	16	0	0	0	0	0	0	0	0	0	0	0	0	0	0	0	0	0	0	0	0	0	0	0	0	0	0	0	0
OTU05275	k__Bacteria	p__Proteobacteria						0	0	0	0	0	0	6	0	0	0	0	0	0	0	0	0	0	0	0	0	0	0	0	0	0	0	0	0	0	0	0	0	0	0	0	0	0	0	0	0	0	0
OTU05292	k__Bacteria	p__Bacteroidetes	c__Bacteroidia	o__Bacteroidales	f__Rikenellaceae	g__human	s__gut metagenome	0	0	0	0	0	0	0	0	0	0	0	0	0	20	0	0	0	0	0	0	0	0	0	0	0	0	0	0	0	0	0	0	0	0	0	0	0	0	0	0	0	0
OTU05305	k__Bacteria	p__Bacteroidetes	c__Bacteroidia	o__Bacteroidales	f__Bacteroidaceae	g__Bacteroides	s__	0	0	0	0	0	0	0	0	0	0	0	0	0	0	0	0	0	20	0	0	0	0	0	0	0	0	0	0	0	0	0	0	0	0	0	0	0	0	0	0	0	0
OTU05306	k__Bacteria	p__Proteobacteria						0	0	0	0	0	0	0	0	0	0	0	0	0	0	0	0	0	20	0	0	0	0	0	0	0	0	0	0	0	0	0	0	0	0	0	0	0	0	0	0	0	0
OTU05307	k__Bacteria	p__Proteobacteria	c__Gammaproteobacteria					0	0	0	0	0	0	0	0	0	0	0	0	0	0	0	0	0	20	0	0	0	0	0	0	0	0	0	0	0	0	0	0	0	0	0	0	0	0	0	0	0	0
OTU05308	k__Bacteria	p__Proteobacteria						0	0	0	0	0	0	0	0	0	0	0	0	0	0	0	0	0	20	0	0	0	0	0	0	0	0	0	0	0	0	0	0	0	0	0	0	0	0	0	0	0	0
OTU05313	k__Bacteria	p__Proteobacteria						0	0	0	0	0	0	0	0	0	0	0	0	0	0	0	0	0	0	20	0	0	0	0	0	0	0	0	0	0	0	0	0	0	0	0	0	0	0	0	0	0	0
OTU05316	k__Bacteria	p__Bacteroidetes						0	0	0	0	0	0	0	0	0	0	0	0	0	0	0	0	0	0	0	20	0	0	0	0	0	0	0	0	0	0	0	0	0	0	0	0	0	0	0	0	0	0
OTU05317	k__Bacteria	p__Proteobacteria	c__Alphaproteobacteria	o__Rickettsiales	f__mitochondria			0	0	0	0	0	0	0	0	0	0	0	0	0	0	0	0	0	0	0	0	20	0	0	0	0	0	0	0	0	0	0	0	0	0	0	0	0	0	0	0	0	0
OTU05318	k__Bacteria	p__Firmicutes	c__Bacilli					0	0	0	0	0	0	0	0	0	0	0	0	0	0	0	0	0	0	0	0	20	0	0	0	0	0	0	0	0	0	0	0	0	0	0	0	0	0	0	0	0	0
OTU05319	k__Bacteria	p__Actinobacteria						0	0	0	0	0	0	0	0	0	0	0	0	0	0	0	0	0	0	0	0	20	0	0	0	0	0	0	0	0	0	0	0	0	0	0	0	0	0	0	0	0	0
OTU05323	k__Bacteria	p__Proteobacteria						0	0	0	0	0	0	0	0	0	0	0	0	0	0	0	0	0	0	0	0	20	0	0	0	0	0	0	0	0	0	0	0	0	0	0	0	0	0	0	0	0	0
OTU05327	k__Bacteria	p__Proteobacteria						0	0	0	0	0	0	0	0	0	0	0	0	0	0	0	0	0	0	0	0	0	20	0	0	0	0	0	0	0	0	0	0	0	0	0	0	0	0	0	0	0	0
OTU05336	k__Bacteria	p__Proteobacteria	c__Gammaproteobacteria	o__Aeromonadales	f__Succinivibrionaceae	g__Succinivibrio	s__	0	0	0	0	0	0	0	0	0	0	0	0	0	0	0	0	0	0	0	0	0	0	0	0	20	0	0	0	0	0	0	0	0	0	0	0	0	0	0	0	0	0
OTU05339	k__Bacteria	p__Actinobacteria	c__Actinobacteria	o__Actinomycetales				0	0	0	0	0	0	0	0	0	0	0	0	0	0	0	0	0	0	0	0	0	0	0	0	20	0	0	0	0	0	0	0	0	0	0	0	0	0	0	0	0	0
OTU05340	k__Bacteria	p__Proteobacteria						0	0	0	0	0	0	0	0	0	0	0	0	0	0	0	0	0	0	0	0	0	0	0	0	0	20	0	0	0	0	0	0	0	0	0	0	0	0	0	0	0	0
OTU05358	k__Bacteria	p__Firmicutes						0	0	0	0	0	0	0	0	0	0	0	0	0	0	0	0	0	0	0	0	0	0	0	0	0	0	0	0	0	20	0	0	0	0	0	0	0	0	0	0	0	0
OTU05379	k__Bacteria	p__Firmicutes	c__Bacilli	o__Lactobacillales	f__Lactobacillaceae	g__Lactobacillus	s__	0	0	0	0	0	0	0	0	0	0	0	0	0	0	0	0	0	0	0	0	0	0	0	0	0	0	0	0	0	0	0	0	0	0	0	0	0	20	0	0	0	0
OTU05390	k__Bacteria	p__Proteobacteria						0	0	0	0	0	0	0	0	0	0	0	0	0	0	0	0	0	0	0	0	0	0	0	0	0	0	0	0	0	0	0	0	0	0	0	0	0	0	0	0	20	0
OTU05393	k__Bacteria	p__Bacteroidetes	c__Bacteroidia	o__Bacteroidales	f__Prevotellaceae	g__Prevotella	s__copri	0	0	0	0	0	0	0	0	0	0	0	0	0	0	0	0	0	0	0	0	0	0	0	0	0	0	0	0	0	0	0	0	0	0	0	0	0	0	0	0	0	0
OTU05395	k__Bacteria	p__Proteobacteria						0	0	0	0	0	0	0	0	0	0	0	0	0	0	0	0	0	0	0	0	0	0	0	0	0	0	0	0	0	0	0	0	0	0	0	0	0	0	0	0	0	0
OTU05398	k__Bacteria	p__Proteobacteria	c__Gammaproteobacteria					0	0	0	0	0	0	0	0	0	0	0	0	0	0	0	0	0	0	0	0	0	0	0	0	0	0	0	0	0	0	0	0	0	0	0	0	0	0	0	0	0	0
OTU05402	k__Bacteria	p__Firmicutes	c__Clostridia	o__Clostridiales	f__Ruminococcaceae	g__	s__	0	0	0	0	0	0	0	0	0	0	0	0	0	0	0	0	0	0	0	0	0	0	0	0	0	0	0	0	0	0	0	0	0	0	0	0	0	0	0	0	0	0
OTU05403	k__Bacteria	p__Bacteroidetes						0	0	0	0	0	0	0	0	0	0	0	0	0	0	0	0	0	0	0	0	0	0	0	0	0	0	0	0	0	0	0	0	0	0	0	0	0	0	0	0	0	0
OTU05423	k__Bacteria	p__Proteobacteria						0	0	0	0	0	0	0	0	0	0	0	0	0	0	0	0	0	0	0	0	0	0	0	0	0	0	0	0	0	0	0	0	0	0	0	0	0	0	0	0	0	0
OTU05436	k__Bacteria	p__Proteobacteria	c__Gammaproteobacteria					0	0	0	0	0	0	0	0	0	0	0	0	0	0	0	0	0	0	0	0	0	0	0	0	0	0	0	0	0	0	0	0	0	0	0	0	0	0	0	0	0	0
OTU05446	k__Bacteria	p__Proteobacteria						0	0	0	0	0	0	0	0	0	0	0	0	0	0	0	0	0	0	0	0	0	0	0	0	0	0	0	0	0	0	0	0	0	0	0	0	0	0	0	0	0	0
OTU05447	k__Bacteria	p__Proteobacteria						0	0	0	0	0	0	0	0	0	0	0	0	0	0	0	0	0	0	0	0	0	0	0	0	0	0	0	0	0	0	0	0	0	0	0	0	0	0	0	0	0	0
OTU05451	k__Bacteria	p__Proteobacteria						0	0	0	0	0	0	0	0	0	0	0	0	0	0	0	0	0	0	0	0	0	0	0	0	0	0	0	0	0	0	0	0	0	0	0	0	0	0	0	0	0	0
OTU05454	k__Bacteria	p__Firmicutes	c__Clostridia	o__Clostridiales	f__Lachnospiraceae	g__	s__	0	0	0	0	0	0	0	0	0	0	0	0	0	0	0	0	0	0	0	0	0	0	0	0	0	0	0	0	0	0	0	0	0	0	0	0	0	0	0	0	0	0
OTU05457	k__Bacteria	p__Proteobacteria						0	0	0	0	0	0	0	0	0	0	0	0	0	0	0	0	0	0	0	0	0	0	0	0	0	0	0	0	0	0	0	0	0	0	0	0	0	0	0	0	0	0
OTU05459	k__Bacteria	p__Firmicutes						0	0	0	0	0	0	0	0	0	0	0	0	0	0	0	0	0	0	0	0	0	0	0	0	0	0	0	0	0	0	0	0	0	0	0	0	0	0	0	0	0	0
OTU05464	k__Bacteria	p__Firmicutes						19	0	0	0	0	0	0	0	0	0	0	0	0	0	0	0	0	0	0	0	0	0	0	0	0	0	0	0	0	0	0	0	0	0	0	0	0	0	0	0	0	0
OTU05466	k__Bacteria	p__Firmicutes	c__Clostridia	o__Clostridiales	f__Ruminococcaceae	g__Ruminococcus	s__	0	10	0	0	0	0	0	0	0	0	9	0	0	0	0	0	0	0	0	0	0	0	0	0	0	0	0	0	0	0	0	0	0	0	0	0	0	0	0	0	0	0
OTU05485	k__Bacteria	p__Proteobacteria	c__Gammaproteobacteria					0	0	0	0	0	0	0	19	0	0	0	0	0	0	0	0	0	0	0	0	0	0	0	0	0	0	0	0	0	0	0	0	0	0	0	0	0	0	0	0	0	0
OTU05493	k__Bacteria	p__Proteobacteria						0	0	0	0	0	0	0	0	0	19	0	0	0	0	0	0	0	0	0	0	0	0	0	0	0	0	0	0	0	0	0	0	0	0	0	0	0	0	0	0	0	0
OTU05498	k__Bacteria	p__Firmicutes	c__Bacilli					0	0	0	0	0	0	0	0	0	0	0	19	0	0	0	0	0	0	0	0	0	0	0	0	0	0	0	0	0	0	0	0	0	0	0	0	0	0	0	0	0	0
OTU05501	k__Bacteria	p__Proteobacteria	c__Alphaproteobacteria					0	0	0	0	0	0	0	0	0	0	0	0	0	19	0	0	0	0	0	0	0	0	0	0	0	0	0	0	0	0	0	0	0	0	0	0	0	0	0	0	0	0
OTU05503	k__Bacteria	p__Proteobacteria						0	0	0	0	0	0	0	0	0	0	0	0	0	19	0	0	0	0	0	0	0	0	0	0	0	0	0	0	0	0	0	0	0	0	0	0	0	0	0	0	0	0
OTU05510	k__Bacteria	p__Proteobacteria						0	0	0	0	0	0	0	0	0	0	0	0	0	0	0	19	0	0	0	0	0	0	0	0	0	0	0	0	0	0	0	0	0	0	0	0	0	0	0	0	0	0
OTU05513	k__Bacteria	p__Proteobacteria						0	0	0	0	0	0	0	0	0	0	0	0	0	0	0	0	19	0	0	0	0	0	0	0	0	0	0	0	0	0	0	0	0	0	0	0	0	0	0	0	0	0
OTU05517	k__Bacteria	p__Bacteroidetes	c__Bacteroidia	o__Bacteroidales	f__Prevotellaceae	g__Prevotella	s__copri	0	0	0	0	0	0	0	0	0	0	0	0	0	0	0	0	0	0	19	0	0	0	0	0	0	0	0	0	0	0	0	0	0	0	0	0	0	0	0	0	0	0
OTU05523	k__Bacteria	p__Proteobacteria						0	0	0	0	0	0	0	0	0	0	0	0	0	0	0	0	0	0	0	0	19	0	0	0	0	0	0	0	0	0	0	0	0	0	0	0	0	0	0	0	0	0
OTU05524	k__Bacteria	p__Proteobacteria	c__Betaproteobacteria	o__Burkholderiales	f__Oxalobacteraceae	g__Oxalobacter	s__formigenes	0	0	0	0	0	0	0	0	0	0	0	0	0	0	0	0	0	0	0	0	19	0	0	0	0	0	0	0	0	0	0	0	0	0	0	0	0	0	0	0	0	0
OTU05526	k__Bacteria	p__Proteobacteria						0	0	0	0	0	0	0	0	0	0	0	0	0	0	0	0	0	0	0	0	19	0	0	0	0	0	0	0	0	0	0	0	0	0	0	0	0	0	0	0	0	0
OTU05527	k__Bacteria	p__Proteobacteria	c__Alphaproteobacteria					0	0	0	0	0	0	0	0	0	0	0	0	0	0	0	0	0	0	0	0	12	0	0	0	0	0	0	0	0	0	0	0	0	0	0	0	0	0	0	0	0	0
OTU05531	k__Bacteria	p__Proteobacteria						0	0	0	0	0	0	0	0	0	0	0	0	0	0	0	0	0	0	0	0	0	0	19	0	0	0	0	0	0	0	0	0	0	0	0	0	0	0	0	0	0	0
OTU05534	k__Bacteria	p__Proteobacteria	c__Betaproteobacteria	o__Burkholderiales	f__Comamonadaceae			0	0	0	0	0	0	0	0	0	0	0	0	0	0	0	0	0	0	0	0	0	0	0	19	0	0	0	0	0	0	0	0	0	0	0	0	0	0	0	0	0	0
OTU05539	k__Bacteria	p__Proteobacteria						0	0	0	0	0	0	0	0	0	0	0	0	0	0	0	0	0	0	0	0	0	0	0	0	19	0	0	0	0	0	0	0	0	0	0	0	0	0	0	0	0	0
OTU05540	k__Bacteria	p__Firmicutes						0	0	0	0	0	0	0	0	0	0	0	0	0	0	0	0	0	0	0	0	0	0	0	0	19	0	0	0	0	0	0	0	0	0	0	0	0	0	0	0	0	0
OTU05542	k__Bacteria	p__Proteobacteria	c__Alphaproteobacteria	o__Rhodospirillales				0	0	0	0	0	0	0	0	0	0	0	0	0	0	0	0	0	0	0	0	0	0	0	0	0	0	19	0	0	0	0	0	0	0	0	0	0	0	0	0	0	0
OTU05544	k__Bacteria	p__Bacteroidetes	c__Bacteroidia	o__Bacteroidales	f__[Paraprevotellaceae]	g__Paraprevotella	s__	0	0	0	0	0	0	0	0	0	0	0	0	0	0	0	0	0	0	0	0	0	0	0	0	0	0	0	13	0	0	0	0	0	0	0	0	0	0	0	0	0	0
OTU05548	k__Bacteria	p__Proteobacteria						0	0	0	0	0	0	0	0	0	0	0	0	0	0	0	0	0	0	0	0	0	0	0	0	0	0	0	0	19	0	0	0	0	0	0	0	0	0	0	0	0	0
OTU05553	k__Bacteria	p__Proteobacteria						0	0	0	0	0	0	0	0	0	0	0	0	0	0	0	0	0	0	0	0	0	0	0	0	0	0	0	0	0	19	0	0	0	0	0	0	0	0	0	0	0	0
OTU05554	k__Bacteria	p__Actinobacteria	c__Actinobacteria	o__Actinomycetales				0	0	0	0	0	0	0	0	0	0	0	0	0	0	0	0	0	0	0	0	0	0	0	0	0	0	0	0	0	19	0	0	0	0	0	0	0	0	0	0	0	0
OTU05562	k__Bacteria	p__Proteobacteria						0	0	0	0	0	0	0	0	0	0	0	0	0	0	0	0	0	0	0	0	0	0	0	0	0	0	0	0	0	0	0	0	0	0	19	0	0	0	0	0	0	0
OTU05567	k__Bacteria	p__Bacteroidetes	c__Bacteroidia	o__Bacteroidales	f__[Barnesiellaceae]	g__Barnesiella	s__intestinihominis	0	0	0	0	0	0	0	0	0	0	0	0	0	0	0	0	0	0	0	0	0	0	0	0	0	0	0	0	0	0	0	0	0	0	0	19	0	0	0	0	0	0
OTU05574	k__Bacteria	p__Bacteroidetes	c__Bacteroidia	o__Bacteroidales	f__Prevotellaceae	g__Prevotella	s__copri	0	0	0	0	0	0	0	0	0	0	0	0	0	0	0	0	0	0	0	0	0	0	0	0	0	0	0	0	0	0	0	0	0	0	0	0	0	0	19	0	0	0
OTU05575	k__Bacteria	p__Verrucomicrobia	c__Verrucomicrobiae	o__Verrucomicrobiales	f__Verrucomicrobiaceae	g__Akkermansia	s__muciniphila	0	0	0	0	0	0	0	0	0	0	0	0	0	0	0	0	0	0	0	0	0	0	0	0	0	0	0	0	0	0	0	0	0	0	0	0	0	0	19	0	0	0
OTU05579	k__Bacteria	p__Bacteroidetes	c__Bacteroidia	o__Bacteroidales	f__Rikenellaceae	g__Alistipes		0	0	0	0	0	0	0	0	0	0	0	0	0	0	0	0	0	0	0	0	0	0	0	0	0	0	0	0	0	0	0	0	0	0	0	0	0	0	0	0	19	0
OTU05581	k__Bacteria	p__Proteobacteria	c__Betaproteobacteria					0	0	0	0	0	0	0	0	0	0	0	0	0	0	0	0	0	0	0	0	0	0	0	0	0	0	0	0	0	0	0	0	0	0	0	0	0	0	0	0	19	0
OTU05584	k__Bacteria	p__Proteobacteria						0	0	0	0	0	0	0	0	0	0	0	0	0	0	0	0	0	0	0	0	0	0	0	0	0	0	0	0	0	0	0	0	0	0	0	0	0	0	0	0	0	19
OTU05588	k__Bacteria	p__Proteobacteria						0	0	0	0	0	0	0	0	0	0	0	0	0	0	0	0	0	0	0	0	0	0	0	0	0	0	0	0	0	0	0	0	0	0	0	0	0	0	0	0	0	0
OTU05610	k__Bacteria	p__Bacteroidetes	c__Bacteroidia	o__Bacteroidales	f__Prevotellaceae	g__Prevotella	s__copri	0	0	0	0	0	0	0	0	0	0	0	0	0	0	0	0	0	0	0	0	0	0	0	0	0	0	0	0	0	0	0	0	0	0	0	0	0	0	0	0	0	0
OTU05616	k__Bacteria	p__Bacteroidetes	c__Bacteroidia	o__Bacteroidales				0	0	0	0	0	0	0	0	0	0	0	0	0	0	0	0	0	0	0	0	0	0	0	0	0	0	0	0	0	0	0	0	0	0	0	0	0	0	0	0	0	0
OTU05617	k__Bacteria	p__Proteobacteria						0	0	0	0	0	0	0	0	0	0	0	0	0	0	0	0	0	0	0	0	0	0	0	0	0	0	0	0	0	0	0	0	0	0	0	0	0	0	0	0	0	0
OTU05623	k__Bacteria	p__Bacteroidetes						0	0	0	0	0	0	0	0	0	0	0	0	0	0	0	0	0	0	0	0	0	0	0	0	0	0	0	0	0	0	0	0	0	0	0	0	0	0	0	0	0	0
OTU05624	k__Bacteria	p__Proteobacteria						0	0	0	0	0	0	0	0	0	0	0	0	0	0	0	0	0	0	0	0	0	0	0	0	0	0	0	0	0	0	0	0	0	0	0	0	0	0	0	0	0	0
OTU05634	k__Bacteria	p__Actinobacteria	c__Actinobacteria	o__Actinomycetales				0	0	0	0	0	0	0	0	0	0	0	0	0	0	0	0	0	0	0	0	0	0	0	0	0	0	0	0	0	0	0	0	0	0	0	0	0	0	0	0	0	0
OTU05640	k__Bacteria	p__Firmicutes						0	0	0	0	0	0	0	0	0	0	0	0	0	0	0	0	0	0	0	0	0	0	0	0	0	0	0	0	0	0	0	0	0	0	0	0	0	0	0	0	0	0
OTU05653	k__Bacteria	p__Bacteroidetes	c__Bacteroidia	o__Bacteroidales	f__Bacteroidaceae	g__Bacteroides	s__	0	0	0	0	0	0	0	0	0	0	0	0	0	0	0	0	0	0	0	0	0	0	0	0	0	0	0	0	0	0	0	0	0	0	0	0	0	0	0	0	0	0
OTU05668	k__Bacteria	p__Firmicutes						0	0	18	0	0	0	0	0	0	0	0	0	0	0	0	0	0	0	0	0	0	0	0	0	0	0	0	0	0	0	0	0	0	0	0	0	0	0	0	0	0	0
OTU05675	k__Bacteria	p__Actinobacteria	c__Actinobacteria	o__Micrococcales	f__	g__	s__	0	0	0	0	0	11	0	0	0	0	0	0	0	0	0	0	0	0	0	0	0	0	0	0	0	0	0	0	7	0	0	0	0	0	0	0	0	0	0	0	0	0
OTU05677	k__Bacteria	p__Proteobacteria						0	0	0	0	0	18	0	0	0	0	0	0	0	0	0	0	0	0	0	0	0	0	0	0	0	0	0	0	0	0	0	0	0	0	0	0	0	0	0	0	0	0
OTU05682	k__Bacteria	p__Firmicutes	c__Erysipelotrichi	o__Erysipelotrichales	f__Erysipelotrichaceae	g__Clostridium	s__cocleatum	0	0	0	0	0	18	0	0	0	0	0	0	0	0	0	0	0	0	0	0	0	0	0	0	0	0	0	0	0	0	0	0	0	0	0	0	0	0	0	0	0	0
OTU05689	k__Bacteria	p__Firmicutes						0	0	0	0	0	0	18	0	0	0	0	0	0	0	0	0	0	0	0	0	0	0	0	0	0	0	0	0	0	0	0	0	0	0	0	0	0	0	0	0	0	0
OTU05690	k__Bacteria	p__Firmicutes	c__Clostridia	o__Clostridiales	f__Lachnospiraceae	g__Blautia	s__	0	0	0	0	0	0	0	18	0	0	0	0	0	0	0	0	0	0	0	0	0	0	0	0	0	0	0	0	0	0	0	0	0	0	0	0	0	0	0	0	0	0
OTU05692	k__Bacteria	p__Actinobacteria	c__Actinobacteria	o__Actinomycetales				0	0	0	0	0	0	0	18	0	0	0	0	0	0	0	0	0	0	0	0	0	0	0	0	0	0	0	0	0	0	0	0	0	0	0	0	0	0	0	0	0	0
OTU05708	k__Bacteria	p__Proteobacteria						0	0	0	0	0	0	0	0	0	0	0	0	18	0	0	0	0	0	0	0	0	0	0	0	0	0	0	0	0	0	0	0	0	0	0	0	0	0	0	0	0	0
OTU05712	k__Bacteria	p__Proteobacteria						0	0	0	0	0	0	0	0	0	0	0	0	0	18	0	0	0	0	0	0	0	0	0	0	0	0	0	0	0	0	0	0	0	0	0	0	0	0	0	0	0	0
OTU05734	k__Bacteria	p__Firmicutes	c__Clostridia	o__Clostridiales	f__Lachnospiraceae			0	0	0	0	0	0	0	0	0	0	0	0	0	0	0	0	0	0	0	0	0	18	0	0	0	0	0	0	0	0	0	0	0	0	0	0	0	0	0	0	0	0
OTU05744	k__Bacteria	p__Proteobacteria						0	0	0	0	0	0	0	0	0	0	0	0	0	0	0	0	0	0	0	0	0	0	18	0	0	0	0	0	0	0	0	0	0	0	0	0	0	0	0	0	0	0
OTU05746	k__Bacteria	p__Firmicutes	c__Clostridia	o__Clostridiales	f__Ruminococcaceae	g__Faecalibacterium	s__prausnitzii	0	0	0	0	0	0	0	0	0	0	0	0	0	0	0	0	0	0	0	0	0	0	0	18	0	0	0	0	0	0	0	0	0	0	0	0	0	0	0	0	0	0
OTU05748	k__Bacteria	p__Proteobacteria						0	0	0	0	0	0	0	0	0	0	0	0	0	0	0	0	0	0	0	0	0	0	0	18	0	0	0	0	0	0	0	0	0	0	0	0	0	0	0	0	0	0
OTU05754	k__Bacteria	p__Firmicutes	c__Clostridia	o__Clostridiales	f__Veillonellaceae	g__Megasphaera	s__	0	0	0	0	0	0	0	0	0	0	0	0	0	0	0	0	0	0	0	0	0	0	0	0	0	5	0	0	0	0	0	0	0	0	0	0	13	0	0	0	0	0
OTU05782	k__Bacteria	p__Actinobacteria	c__Actinobacteria	o__Bifidobacteriales	f__Bifidobacteriaceae	g__Bifidobacterium		0	0	0	0	0	0	0	0	0	0	0	0	0	0	0	0	0	0	0	0	0	0	0	0	0	0	0	0	0	0	0	0	0	0	18	0	0	0	0	0	0	0
OTU05783	k__Bacteria	p__Proteobacteria						0	0	0	0	0	0	0	0	0	0	0	0	0	0	0	0	0	0	0	0	0	0	0	0	0	0	0	0	0	0	0	0	0	0	5	0	0	3	0	0	0	0
OTU05792	k__Bacteria	p__Firmicutes	c__Clostridia	o__Clostridiales	f__Veillonellaceae	g__Acidaminococcus	s__	0	0	0	0	0	0	0	0	0	0	0	0	0	0	0	0	0	0	0	0	0	0	0	0	0	0	0	0	0	0	0	0	0	0	0	0	18	0	0	0	0	0
OTU05800	k__Bacteria	p__Proteobacteria						0	0	0	0	0	0	0	0	0	0	0	0	0	0	0	0	0	0	0	0	0	0	0	0	0	0	0	0	0	0	0	0	0	0	0	0	0	18	0	0	0	0
OTU05808	k__Bacteria	p__Proteobacteria	c__Gammaproteobacteria					0	0	0	0	0	0	0	0	0	0	0	0	0	0	0	0	0	0	0	0	0	0	0	0	0	0	0	0	0	0	0	0	0	0	0	0	0	0	0	18	0	0
OTU05822	k__Bacteria	p__Bacteroidetes	c__Bacteroidia	o__Bacteroidales	f__Prevotellaceae	g__Prevotella	s__stercorea	0	0	0	0	0	0	0	0	0	0	0	0	0	0	0	0	0	0	0	0	0	0	0	0	0	0	0	0	0	0	0	0	0	0	0	0	0	0	0	0	0	0
OTU05825	k__Bacteria	p__Firmicutes						0	0	0	0	0	0	0	0	0	0	0	0	0	0	0	0	0	0	0	0	0	0	0	0	0	0	0	0	0	0	0	0	0	0	0	0	0	0	0	0	0	0
OTU05834	k__Bacteria	p__Proteobacteria						0	0	0	0	0	0	0	0	0	0	0	0	0	0	0	0	0	0	0	0	0	0	0	0	0	0	0	0	0	0	0	0	0	0	0	0	0	0	0	0	0	0
OTU05842	k__Bacteria	p__Firmicutes	c__Clostridia	o__Clostridiales	f__Lachnospiraceae	g__Roseburia	s__faecis	0	0	0	0	0	0	0	0	0	0	0	0	0	0	0	0	0	0	0	0	0	0	0	0	0	0	0	0	0	0	0	0	0	0	0	0	0	0	0	0	0	0
OTU05850	k__Bacteria	p__Proteobacteria	c__Gammaproteobacteria					0	0	0	0	0	0	0	0	0	0	0	0	0	0	0	0	0	0	0	0	0	0	0	0	0	0	0	0	0	0	0	0	0	0	0	0	0	0	0	0	0	0
OTU05857	k__Bacteria	p__Proteobacteria	c__Gammaproteobacteria	o__Pseudomonadales	f__Pseudomonadaceae	g__Pseudomonas		0	0	0	0	0	0	0	0	0	0	0	0	0	0	0	0	0	0	0	0	0	0	0	0	0	0	0	0	0	0	0	0	0	0	0	0	0	0	0	0	0	0
OTU05858	k__Bacteria	p__Proteobacteria						0	0	0	0	0	0	0	0	0	0	0	0	0	0	0	0	0	0	0	0	0	0	0	0	0	0	0	0	0	0	0	0	0	0	0	0	0	0	0	0	0	0
OTU05862	k__Bacteria	p__Bacteroidetes						0	0	0	0	0	0	0	0	0	0	0	0	0	0	0	0	0	0	0	0	0	0	0	0	0	0	0	0	0	0	0	0	0	0	0	0	0	0	0	0	0	0
OTU05868	k__Bacteria	p__Firmicutes						0	0	0	0	0	0	0	0	0	0	0	0	0	0	0	0	0	0	0	0	0	0	0	0	0	0	0	0	0	0	0	0	0	0	0	0	0	0	0	0	0	0
OTU05869	k__Bacteria	p__Proteobacteria	c__Alphaproteobacteria	o__Rickettsiales	f__mitochondria			0	0	0	0	0	0	0	0	0	0	0	0	0	0	0	0	0	0	0	0	0	0	0	0	0	0	0	0	0	0	0	0	0	0	0	0	0	0	0	0	0	0
OTU05870	k__Bacteria	p__Firmicutes	c__Clostridia	o__Clostridiales	f__Ruminococcaceae	g__	s__	0	0	0	0	0	0	0	0	0	0	0	0	0	0	0	0	0	0	0	0	0	0	0	0	0	0	0	0	0	0	0	0	0	0	0	0	0	0	0	0	0	0
OTU05871	k__Bacteria	p__Bacteroidetes						0	0	0	0	0	0	0	0	0	0	0	0	0	0	0	0	0	0	0	0	0	0	0	0	0	0	0	0	0	0	0	0	0	0	0	0	0	0	0	0	0	0
OTU05874	k__Bacteria	p__Proteobacteria						0	0	0	0	0	0	0	0	0	0	0	0	0	0	0	0	0	0	0	0	0	0	0	0	0	0	0	0	0	0	0	0	0	0	0	0	0	0	0	0	0	0
OTU05879	k__Bacteria	p__Proteobacteria	c__Epsilonproteobacteria	o__Campylobacterales	f__Campylobacteraceae	g__Campylobacter	s__ureolyticus	0	0	0	0	0	0	0	0	0	0	0	0	0	0	0	0	0	0	0	0	0	0	0	0	0	0	0	0	0	0	0	0	0	0	0	0	0	0	0	0	0	0
OTU05881	k__Bacteria	p__Firmicutes	c__Erysipelotrichi	o__Erysipelotrichales	f__Erysipelotrichaceae	g__Clostridium	s__ramosum	0	0	0	0	0	0	0	0	0	0	0	0	0	0	0	0	0	0	0	0	0	0	0	0	0	0	0	0	0	0	0	0	0	0	0	0	0	0	0	0	0	0
OTU05890	k__Bacteria	p__Firmicutes	c__Clostridia	o__Clostridiales	f__Lachnospiraceae	g__Clostridium		0	0	0	0	0	0	0	0	0	0	0	0	0	0	0	0	0	0	0	0	0	0	0	0	0	0	0	0	0	0	0	0	0	0	0	0	0	0	0	0	0	0
OTU05892	k__Bacteria	p__Proteobacteria						0	0	0	0	0	0	0	0	0	0	0	0	0	0	0	0	0	0	0	0	0	0	0	0	0	0	0	0	0	0	0	0	0	0	0	0	0	0	0	0	0	0
OTU05897	k__Bacteria	p__Actinobacteria	c__Actinobacteria	o__Bifidobacteriales	f__Bifidobacteriaceae	g__Bifidobacterium	s__breve	17	0	0	0	0	0	0	0	0	0	0	0	0	0	0	0	0	0	0	0	0	0	0	0	0	0	0	0	0	0	0	0	0	0	0	0	0	0	0	0	0	0
OTU05909	k__Bacteria	p__Firmicutes	c__Bacilli	o__Lactobacillales	f__Lactobacillaceae	g__Lactobacillus	s__	0	0	0	17	0	0	0	0	0	0	0	0	0	0	0	0	0	0	0	0	0	0	0	0	0	0	0	0	0	0	0	0	0	0	0	0	0	0	0	0	0	0
OTU05913	k__Bacteria	p__Firmicutes	c__Clostridia	o__Clostridiales	f__Ruminococcaceae	g__	s__	0	0	0	0	17	0	0	0	0	0	0	0	0	0	0	0	0	0	0	0	0	0	0	0	0	0	0	0	0	0	0	0	0	0	0	0	0	0	0	0	0	0
OTU05922	k__Bacteria	p__Firmicutes	c__Clostridia	o__Clostridiales	f__Lachnospiraceae	g__Roseburia		0	0	0	0	0	0	0	8	0	0	0	0	0	0	0	0	0	0	0	0	0	0	0	9	0	0	0	0	0	0	0	0	0	0	0	0	0	0	0	0	0	0
OTU05923	k__Bacteria	p__Bacteroidetes						0	0	0	0	0	0	0	17	0	0	0	0	0	0	0	0	0	0	0	0	0	0	0	0	0	0	0	0	0	0	0	0	0	0	0	0	0	0	0	0	0	0
OTU05932	k__Bacteria	p__Firmicutes	c__Bacilli	o__Lactobacillales	f__Streptococcaceae	g__Streptococcus	s__	0	0	0	0	0	0	0	0	0	0	17	0	0	0	0	0	0	0	0	0	0	0	0	0	0	0	0	0	0	0	0	0	0	0	0	0	0	0	0	0	0	0
OTU05934	k__Bacteria	p__Proteobacteria						0	0	0	0	0	0	0	0	0	0	0	17	0	0	0	0	0	0	0	0	0	0	0	0	0	0	0	0	0	0	0	0	0	0	0	0	0	0	0	0	0	0
OTU05942	k__Bacteria	p__Firmicutes	c__Erysipelotrichi	o__Erysipelotrichales	f__Erysipelotrichaceae	g__Clostridium	s__ramosum	0	0	0	0	0	0	0	0	0	0	0	0	17	0	0	0	0	0	0	0	0	0	0	0	0	0	0	0	0	0	0	0	0	0	0	0	0	0	0	0	0	0
OTU05949	k__Bacteria	p__Bacteroidetes	c__Bacteroidia	o__Bacteroidales	f__Rikenellaceae	g__	s__	0	0	0	0	0	0	0	0	0	0	0	0	0	17	0	0	0	0	0	0	0	0	0	0	0	0	0	0	0	0	0	0	0	0	0	0	0	0	0	0	0	0
OTU05957	k__Bacteria	p__Proteobacteria						0	0	0	0	0	0	0	0	0	0	0	0	0	0	0	0	6	0	0	0	0	0	0	0	0	0	0	0	0	0	0	0	0	0	0	0	0	0	0	0	0	0
OTU05972	k__Bacteria	p__Proteobacteria	c__Gammaproteobacteria	o__Pseudomonadales	f__Pseudomonadaceae	g__Pseudomonas		0	0	0	0	0	0	0	0	0	0	0	0	0	0	0	0	0	0	0	0	17	0	0	0	0	0	0	0	0	0	0	0	0	0	0	0	0	0	0	0	0	0
OTU05973	k__Bacteria	p__Firmicutes						0	0	0	0	0	0	0	0	0	0	0	0	0	0	0	0	0	0	0	0	17	0	0	0	0	0	0	0	0	0	0	0	0	0	0	0	0	0	0	0	0	0
OTU05974	k__Bacteria	p__Proteobacteria						0	0	0	0	0	0	0	0	0	0	0	0	0	0	0	0	0	0	0	0	17	0	0	0	0	0	0	0	0	0	0	0	0	0	0	0	0	0	0	0	0	0
OTU05979	k__Bacteria	p__Bacteroidetes						0	0	0	0	0	0	0	0	0	0	0	0	0	0	0	0	0	0	0	0	17	0	0	0	0	0	0	0	0	0	0	0	0	0	0	0	0	0	0	0	0	0
OTU05984	k__Bacteria	p__Actinobacteria	c__Actinobacteria	o__Actinomycetales				0	0	0	0	0	0	0	0	0	0	0	0	0	0	0	0	0	0	0	0	0	17	0	0	0	0	0	0	0	0	0	0	0	0	0	0	0	0	0	0	0	0
OTU05992	k__Bacteria	p__Proteobacteria	c__Betaproteobacteria	o__Burkholderiales				0	0	0	0	0	0	0	0	0	0	0	0	0	0	0	0	0	0	0	0	0	0	0	17	0	0	0	0	0	0	0	0	0	0	0	0	0	0	0	0	0	0
OTU05993	k__Bacteria	p__Proteobacteria						0	0	0	0	0	0	0	0	0	0	0	0	0	0	0	0	0	0	0	0	0	0	0	17	0	0	0	0	0	0	0	0	0	0	0	0	0	0	0	0	0	0
OTU06000	k__Bacteria	p__Firmicutes	c__Clostridia	o__Clostridiales	f__Lachnospiraceae	g__Clostridium	s__clostridioforme	0	0	0	0	0	0	0	0	0	0	0	0	0	0	0	0	0	0	0	0	0	0	0	0	0	17	0	0	0	0	0	0	0	0	0	0	0	0	0	0	0	0
OTU06006	k__Bacteria	p__Bacteroidetes	c__Bacteroidia	o__Bacteroidales	f__Prevotellaceae	g__Prevotella	s__	0	0	0	0	0	0	0	0	0	0	0	0	0	0	0	0	0	0	0	0	0	0	0	0	0	0	0	0	3	0	0	0	0	0	0	0	0	0	0	0	0	0
OTU06021	k__Bacteria	p__Firmicutes	c__Clostridia	o__Clostridiales	f__Lachnospiraceae	g__Roseburia	s__faecis	0	0	0	0	0	0	0	0	0	0	0	0	0	0	0	0	0	0	0	0	0	0	0	0	0	0	0	0	0	0	0	0	0	0	17	0	0	0	0	0	0	0
OTU06029	k__Bacteria	p__Firmicutes	c__Clostridia	o__Clostridiales	f__Lachnospiraceae	g__Clostridium	s__clostridioforme	0	0	0	0	0	0	0	0	0	0	0	0	0	0	0	0	0	0	0	0	0	0	0	0	0	0	0	0	0	0	0	0	0	0	0	17	0	0	0	0	0	0
OTU06031	k__Bacteria	p__Firmicutes	c__Clostridia	o__Clostridiales	f__	g__	s__	0	0	0	0	0	0	0	0	0	0	0	0	0	0	0	0	0	0	0	0	0	0	0	0	0	0	0	0	0	0	0	0	0	0	0	9	0	0	0	0	0	0
OTU06058	k__Bacteria	p__Proteobacteria						0	0	0	0	0	0	0	0	0	0	0	0	0	0	0	0	0	0	0	0	0	0	0	0	0	0	0	0	0	0	0	0	0	0	0	0	0	0	0	0	0	0
OTU06069	k__Bacteria	p__Firmicutes						0	0	0	0	0	0	0	0	0	0	0	0	0	0	0	0	0	0	0	0	0	0	0	0	0	0	0	0	0	0	0	0	0	0	0	0	0	0	0	0	0	0
OTU06077	k__Bacteria	p__Proteobacteria	c__Gammaproteobacteria	o__Enterobacteriales	f__Enterobacteriaceae	g__Shigella		0	0	0	0	0	0	0	0	0	0	0	0	0	0	0	0	0	0	0	0	0	0	0	0	0	0	0	0	0	0	0	0	0	0	0	0	0	0	0	0	0	0
OTU06091	k__Bacteria	p__Actinobacteria	c__Actinobacteria	o__Actinomycetales				0	0	0	0	0	0	0	0	0	0	0	0	0	0	0	0	0	0	0	0	0	0	0	0	0	0	0	0	0	0	0	0	0	0	0	0	0	0	0	0	0	0
OTU06098	k__Bacteria	p__Proteobacteria						0	0	0	0	0	0	0	0	0	0	0	0	0	0	0	0	0	0	0	0	0	0	0	0	0	0	0	0	0	0	0	0	0	0	0	0	0	0	0	0	0	0
OTU06104	k__Bacteria	p__Proteobacteria	c__Alphaproteobacteria	o__Rickettsiales	f__mitochondria			0	0	0	0	0	0	0	0	0	0	0	0	0	0	0	0	0	0	0	0	0	0	0	0	0	0	0	0	0	0	0	0	0	0	0	0	0	0	0	0	0	0
OTU06106	k__Bacteria	p__Proteobacteria	c__Alphaproteobacteria	o__Rickettsiales	f__mitochondria			0	0	0	0	0	0	0	0	0	0	0	0	0	0	0	0	0	0	0	0	0	0	0	0	0	0	0	0	0	0	0	0	0	0	0	0	0	0	0	0	0	0
OTU06112	k__Bacteria	p__Proteobacteria						0	0	0	0	0	0	0	0	0	0	0	0	0	0	0	0	0	0	0	0	0	0	0	0	0	0	0	0	0	0	0	0	0	0	0	0	0	0	0	0	0	0
OTU06115	k__Bacteria	p__Proteobacteria						0	0	0	0	0	0	0	0	0	0	0	0	0	0	0	0	0	0	0	0	0	0	0	0	0	0	0	0	0	0	0	0	0	0	0	0	0	0	0	0	0	0
OTU06116	k__Bacteria	p__Bacteroidetes	c__Bacteroidia	o__Bacteroidales	f__Prevotellaceae	g__Prevotella	s__stercorea	0	0	0	0	0	0	0	0	0	0	0	0	0	0	0	0	0	0	0	0	0	0	0	0	0	0	0	0	0	0	0	0	0	0	0	0	0	0	0	0	0	0
OTU06120	k__Bacteria	p__Firmicutes	c__Clostridia	o__Clostridiales	f__Ruminococcaceae	g__Faecalibacterium	s__prausnitzii	0	0	0	0	0	0	0	0	0	0	0	0	0	0	0	0	0	0	0	0	0	0	0	0	0	0	0	0	0	0	0	0	0	0	0	0	0	0	0	0	0	0
OTU06132	k__Bacteria	p__Bacteroidetes	c__Bacteroidia	o__Bacteroidales	f__Prevotellaceae	g__Prevotella	s__stercorea	0	0	0	0	0	0	0	0	0	0	0	0	0	0	0	0	0	0	0	0	0	0	0	0	0	0	0	0	0	0	0	0	0	0	0	0	0	0	0	0	0	0
OTU06141	k__Bacteria	p__Firmicutes	c__Clostridia	o__Clostridiales	f__Lachnospiraceae			0	0	0	0	0	0	0	0	0	0	0	0	0	0	0	0	0	0	0	0	0	0	0	0	0	0	0	0	0	0	0	0	0	0	0	0	0	0	0	0	0	0
OTU06145	k__Bacteria	p__Bacteroidetes	c__Bacteroidia	o__Bacteroidales	f__Bacteroidaceae	g__Bacteroides	s__	16	0	0	0	0	0	0	0	0	0	0	0	0	0	0	0	0	0	0	0	0	0	0	0	0	0	0	0	0	0	0	0	0	0	0	0	0	0	0	0	0	0
OTU06149	k__Bacteria	p__Firmicutes	c__Clostridia	o__Clostridiales	f__Ruminococcaceae	g__Ruminococcus		0	16	0	0	0	0	0	0	0	0	0	0	0	0	0	0	0	0	0	0	0	0	0	0	0	0	0	0	0	0	0	0	0	0	0	0	0	0	0	0	0	0
OTU06166	k__Bacteria	p__Proteobacteria	c__Gammaproteobacteria					0	0	0	0	0	16	0	0	0	0	0	0	0	0	0	0	0	0	0	0	0	0	0	0	0	0	0	0	0	0	0	0	0	0	0	0	0	0	0	0	0	0
OTU06170	k__Bacteria	p__Proteobacteria						0	0	0	0	0	0	16	0	0	0	0	0	0	0	0	0	0	0	0	0	0	0	0	0	0	0	0	0	0	0	0	0	0	0	0	0	0	0	0	0	0	0
OTU06173	k__Bacteria	p__Firmicutes	c__Clostridia	o__Clostridiales	f__Ruminococcaceae	g__	s__	0	0	0	0	0	0	0	16	0	0	0	0	0	0	0	0	0	0	0	0	0	0	0	0	0	0	0	0	0	0	0	0	0	0	0	0	0	0	0	0	0	0
OTU06178	k__Bacteria	p__Bacteroidetes						0	0	0	0	0	0	0	0	16	0	0	0	0	0	0	0	0	0	0	0	0	0	0	0	0	0	0	0	0	0	0	0	0	0	0	0	0	0	0	0	0	0
OTU06183	k__Bacteria	p__Firmicutes	c__Clostridia	o__Clostridiales	f__	g__	s__	0	0	0	0	0	0	0	0	0	16	0	0	0	0	0	0	0	0	0	0	0	0	0	0	0	0	0	0	0	0	0	0	0	0	0	0	0	0	0	0	0	0
OTU06198	k__Bacteria	p__Proteobacteria	c__Alphaproteobacteria	o__Rhizobiales	f__Rhizobiaceae			0	0	0	0	0	0	0	0	0	0	0	0	16	0	0	0	0	0	0	0	0	0	0	0	0	0	0	0	0	0	0	0	0	0	0	0	0	0	0	0	0	0
OTU06202	k__Bacteria	p__Bacteroidetes	c__Bacteroidia	o__Bacteroidales	f__Rikenellaceae	g__	s__	0	0	0	0	0	0	0	0	0	0	0	0	0	16	0	0	0	0	0	0	0	0	0	0	0	0	0	0	0	0	0	0	0	0	0	0	0	0	0	0	0	0
OTU06207	k__Bacteria	p__Bacteroidetes	c__Bacteroidia	o__Bacteroidales	f__Porphyromonadaceae	g__Parabacteroides	s__distasonis	0	0	0	0	0	0	0	0	0	0	0	0	0	0	16	0	0	0	0	0	0	0	0	0	0	0	0	0	0	0	0	0	0	0	0	0	0	0	0	0	0	0
OTU06209	k__Bacteria	p__Proteobacteria						0	0	0	0	0	0	0	0	0	0	0	0	0	0	16	0	0	0	0	0	0	0	0	0	0	0	0	0	0	0	0	0	0	0	0	0	0	0	0	0	0	0
OTU06211	k__Bacteria	p__Firmicutes	c__Clostridia	o__Clostridiales	f__Ruminococcaceae	g__	s__	0	0	0	0	0	0	0	0	0	0	0	0	0	0	0	16	0	0	0	0	0	0	0	0	0	0	0	0	0	0	0	0	0	0	0	0	0	0	0	0	0	0
OTU06215	k__Bacteria	p__Firmicutes	c__Clostridia	o__Clostridiales	f__Ruminococcaceae	g__	s__	0	0	0	0	0	0	0	0	0	0	0	0	0	0	0	0	16	0	0	0	0	0	0	0	0	0	0	0	0	0	0	0	0	0	0	0	0	0	0	0	0	0
OTU06216	k__Bacteria	p__Bacteroidetes	c__Bacteroidia	o__Bacteroidales	f__Bacteroidaceae	g__Bacteroides	s__	0	0	0	0	0	0	0	0	0	0	0	0	0	0	0	0	16	0	0	0	0	0	0	0	0	0	0	0	0	0	0	0	0	0	0	0	0	0	0	0	0	0
OTU06218	k__Bacteria	p__Proteobacteria						0	0	0	0	0	0	0	0	0	0	0	0	0	0	0	0	16	0	0	0	0	0	0	0	0	0	0	0	0	0	0	0	0	0	0	0	0	0	0	0	0	0
OTU06229	k__Bacteria	p__Cyanobacteria						0	0	0	0	0	0	0	0	0	0	0	0	0	0	0	0	0	0	16	0	0	0	0	0	0	0	0	0	0	0	0	0	0	0	0	0	0	0	0	0	0	0
OTU06239	k__Bacteria	p__Proteobacteria	c__Deltaproteobacteria	o__Desulfobacterales	f__Desulfobacteraceae			0	0	0	0	0	0	0	0	0	0	0	0	0	0	0	0	0	0	0	0	16	0	0	0	0	0	0	0	0	0	0	0	0	0	0	0	0	0	0	0	0	0
OTU06245	k__Bacteria	p__Firmicutes	c__Clostridia	o__Clostridiales	f__Ruminococcaceae			0	0	0	0	0	0	0	0	0	0	0	0	0	0	0	0	0	0	0	0	0	16	0	0	0	0	0	0	0	0	0	0	0	0	0	0	0	0	0	0	0	0
OTU06246	k__Bacteria	p__Proteobacteria						0	0	0	0	0	0	0	0	0	0	0	0	0	0	0	0	0	0	0	0	0	16	0	0	0	0	0	0	0	0	0	0	0	0	0	0	0	0	0	0	0	0
OTU06250	k__Bacteria	p__Proteobacteria						0	0	0	0	0	0	0	0	0	0	0	0	0	0	0	0	0	0	0	0	0	16	0	0	0	0	0	0	0	0	0	0	0	0	0	0	0	0	0	0	0	0
OTU06253	k__Bacteria	p__Actinobacteria	c__Actinobacteria	o__Micrococcales	f__	g__	s__	0	0	0	0	0	0	0	0	0	0	0	0	0	0	0	0	0	0	0	0	0	0	16	0	0	0	0	0	0	0	0	0	0	0	0	0	0	0	0	0	0	0
OTU06261	k__Bacteria	p__Firmicutes	c__Bacilli	o__Lactobacillales	f__Enterococcaceae			0	0	0	0	0	0	0	0	0	0	0	0	0	0	0	0	0	0	0	0	0	0	0	16	0	0	0	0	0	0	0	0	0	0	0	0	0	0	0	0	0	0
OTU06264	k__Bacteria	p__Proteobacteria	c__Gammaproteobacteria	o__Enterobacteriales	f__Enterobacteriaceae	g__Shigella		0	0	0	0	0	0	0	0	0	0	0	0	0	0	0	0	0	0	0	0	0	0	0	0	16	0	0	0	0	0	0	0	0	0	0	0	0	0	0	0	0	0
OTU06282	k__Bacteria	p__Proteobacteria						0	0	0	0	0	0	0	0	0	0	0	0	0	0	0	0	0	0	0	0	0	0	0	0	0	0	0	16	0	0	0	0	0	0	0	0	0	0	0	0	0	0
OTU06285	k__Bacteria	p__Firmicutes	c__Clostridia	o__Clostridiales	f__Lachnospiraceae	g__Roseburia	s__faecis	0	0	0	0	0	0	0	0	0	0	0	0	0	0	0	0	0	0	0	0	0	0	0	0	0	0	0	0	9	0	0	0	0	0	0	0	0	0	0	0	0	0
OTU06286	k__Bacteria	p__Bacteroidetes	c__Bacteroidia	o__Bacteroidales	f__Porphyromonadaceae	g__Macellibacteroides	s__fermentans	0	0	0	0	0	0	0	0	0	0	0	0	0	0	0	0	0	0	0	0	0	0	0	0	0	0	0	0	16	0	0	0	0	0	0	0	0	0	0	0	0	0
OTU06291	k__Bacteria	p__Firmicutes	c__Clostridia	o__Clostridiales	f__Lachnospiraceae			0	0	0	0	0	0	0	0	0	0	0	0	0	0	0	0	0	0	0	0	0	0	0	0	0	0	0	0	16	0	0	0	0	0	0	0	0	0	0	0	0	0
OTU06293	k__Bacteria	p__Firmicutes	c__Clostridia	o__Clostridiales	f__Ruminococcaceae	g__	s__	0	0	0	0	0	0	0	0	0	0	0	0	0	0	0	0	0	0	0	0	0	0	0	0	0	0	0	0	0	12	0	0	0	0	0	0	0	0	0	0	0	0
OTU06296	k__Bacteria	p__Proteobacteria	c__Alphaproteobacteria					0	0	0	0	0	0	0	0	0	0	0	0	0	0	0	0	0	0	0	0	0	0	0	0	0	0	0	0	0	16	0	0	0	0	0	0	0	0	0	0	0	0
OTU06298	k__Bacteria	p__Actinobacteria						0	0	0	0	0	0	0	0	0	0	0	0	0	0	0	0	0	0	0	0	0	0	0	0	0	0	0	0	0	16	0	0	0	0	0	0	0	0	0	0	0	0
OTU06302	k__Bacteria	p__Proteobacteria						0	0	0	0	0	0	0	0	0	0	0	0	0	0	0	0	0	0	0	0	0	0	0	0	0	0	0	0	0	0	16	0	0	0	0	0	0	0	0	0	0	0
OTU06303	k__Bacteria	p__Proteobacteria	c__Alphaproteobacteria					0	0	0	0	0	0	0	0	0	0	0	0	0	0	0	0	0	0	0	0	0	0	0	0	0	0	0	0	0	0	16	0	0	0	0	0	0	0	0	0	0	0
OTU06313	k__Bacteria	p__Proteobacteria						0	0	0	0	0	0	0	0	0	0	0	0	0	0	0	0	0	0	0	0	0	0	0	0	0	0	0	0	0	0	0	0	16	0	0	0	0	0	0	0	0	0
OTU06315	k__Bacteria	p__Firmicutes	c__Clostridia	o__Clostridiales	f__Lachnospiraceae	g__Roseburia		0	0	0	0	0	0	0	0	0	0	0	0	0	0	0	0	0	0	0	0	0	0	0	0	0	0	0	0	0	0	0	0	0	16	0	0	0	0	0	0	0	0
OTU06321	k__Bacteria	p__Proteobacteria						0	0	0	0	0	0	0	0	0	0	0	0	0	0	0	0	0	0	0	0	0	0	0	0	0	0	0	0	0	0	0	0	0	0	0	16	0	0	0	0	0	0
OTU06324	k__Bacteria	p__Proteobacteria						0	0	0	0	0	0	0	0	0	0	0	0	0	0	0	0	0	0	0	0	0	0	0	0	0	0	0	0	0	0	0	0	0	0	0	16	0	0	0	0	0	0
OTU06329	k__Bacteria	p__Bacteroidetes						0	0	0	0	0	0	0	0	0	0	0	0	0	0	0	0	0	0	0	0	0	0	0	0	0	0	0	0	0	0	0	0	0	0	0	0	0	16	0	0	0	0
OTU06330	k__Bacteria	p__Proteobacteria						0	0	0	0	0	0	0	0	0	0	0	0	0	0	0	0	0	0	0	0	0	0	0	0	0	0	0	0	0	0	0	0	0	0	0	0	0	16	0	0	0	0
OTU06332	k__Bacteria	p__Firmicutes	c__Clostridia	o__Clostridiales				0	0	0	0	0	0	0	0	0	0	0	0	0	0	0	0	0	0	0	0	0	0	0	0	0	0	0	0	0	0	0	0	0	0	0	0	0	0	16	0	0	0
OTU06333	k__Bacteria	p__Proteobacteria						0	0	0	0	0	0	0	0	0	0	0	0	0	0	0	0	0	0	0	0	0	0	0	0	0	0	0	0	0	0	0	0	0	0	0	0	0	0	16	0	0	0
OTU06338	k__Bacteria	p__Proteobacteria	c__Alphaproteobacteria					0	0	0	0	0	0	0	0	0	0	0	0	0	0	0	0	0	0	0	0	0	0	0	0	0	0	0	0	0	0	0	0	0	0	0	0	0	0	16	0	0	0
OTU06345	k__Bacteria	p__Actinobacteria	c__Actinobacteria	o__Bifidobacteriales	f__Bifidobacteriaceae	g__Bifidobacterium	s__breve	0	0	0	0	0	0	0	0	0	0	0	0	0	0	0	0	0	0	0	0	0	0	0	0	0	0	0	0	0	0	0	0	0	0	0	0	0	0	0	0	16	0
OTU06352	k__Bacteria	p__Proteobacteria	c__Alphaproteobacteria					0	0	0	0	0	0	0	0	0	0	0	0	0	0	0	0	0	0	0	0	0	0	0	0	0	0	0	0	0	0	0	0	0	0	0	0	0	0	0	0	0	0
OTU06356	k__Bacteria	p__Proteobacteria						0	0	0	0	0	0	0	0	0	0	0	0	0	0	0	0	0	0	0	0	0	0	0	0	0	0	0	0	0	0	0	0	0	0	0	0	0	0	0	0	0	0
OTU06363	k__Bacteria	p__Proteobacteria						0	0	0	0	0	0	0	0	0	0	0	0	0	0	0	0	0	0	0	0	0	0	0	0	0	0	0	0	0	0	0	0	0	0	0	0	0	0	0	0	0	0
OTU06372	k__Bacteria	p__Firmicutes	c__Erysipelotrichi	o__Erysipelotrichales	f__Erysipelotrichaceae	g__[Eubacterium]	s__dolichum	0	0	0	0	0	0	0	0	0	0	0	0	0	0	0	0	0	0	0	0	0	0	0	0	0	0	0	0	0	0	0	0	0	0	0	0	0	0	0	0	0	0
OTU06379	k__Bacteria	p__Bacteroidetes	c__Bacteroidia	o__Bacteroidales	f__Prevotellaceae	g__Prevotella	s__copri	0	0	0	0	0	0	0	0	0	0	0	0	0	0	0	0	0	0	0	0	0	0	0	0	0	0	0	0	0	0	0	0	0	0	0	0	0	0	0	0	0	0
OTU06393	k__Bacteria	p__Proteobacteria	c__Gammaproteobacteria					0	0	0	0	0	0	0	0	0	0	0	0	0	0	0	0	0	0	0	0	0	0	0	0	0	0	0	0	0	0	0	0	0	0	0	0	0	0	0	0	0	0
OTU06412	k__Bacteria	p__Proteobacteria						0	0	0	0	0	0	0	0	0	0	0	0	0	0	0	0	0	0	0	0	0	0	0	0	0	0	0	0	0	0	0	0	0	0	0	0	0	0	0	0	0	0
OTU06422	k__Bacteria	p__Bacteroidetes	c__Bacteroidia	o__Bacteroidales	f__Rikenellaceae	g__Alistipes	s__putredinis	0	0	0	0	0	0	0	0	0	0	0	0	0	0	0	0	0	0	0	0	0	0	0	0	0	0	0	0	0	0	0	0	0	0	0	0	0	0	0	0	0	0
OTU06428	k__Bacteria	p__Actinobacteria	c__Actinobacteria	o__Actinomycetales				0	0	0	0	0	0	0	0	0	0	0	0	0	0	0	0	0	0	0	0	0	0	0	0	0	0	0	0	0	0	0	0	0	0	0	0	0	0	0	0	0	0
OTU06440	k__Bacteria	p__Proteobacteria						0	0	0	0	0	0	0	0	0	0	0	0	0	0	0	0	0	0	0	0	0	0	0	0	0	0	0	0	0	0	0	0	0	0	0	0	0	0	0	0	0	0
OTU06444	k__Bacteria	p__Bacteroidetes	c__Bacteroidia	o__Bacteroidales	f__Bacteroidaceae	g__Bacteroides	s__	0	0	0	0	0	0	0	0	0	0	0	0	0	0	0	0	0	0	0	0	0	0	0	0	0	0	0	0	0	0	0	0	0	0	0	0	0	0	0	0	0	0
OTU06448	k__Bacteria	p__Proteobacteria						0	0	0	0	0	0	0	0	0	0	0	0	0	0	0	0	0	0	0	0	0	0	0	0	0	0	0	0	0	0	0	0	0	0	0	0	0	0	0	0	0	0
OTU06449	k__Bacteria	p__Proteobacteria	c__Alphaproteobacteria					0	0	0	0	0	0	0	0	0	0	0	0	0	0	0	0	0	0	0	0	0	0	0	0	0	0	0	0	0	0	0	0	0	0	0	0	0	0	0	0	0	0
OTU06460	k__Bacteria	p__Proteobacteria						0	0	0	0	0	0	0	0	0	0	0	0	0	0	0	0	0	0	0	0	0	0	0	0	0	0	0	0	0	0	0	0	0	0	0	0	0	0	0	0	0	0
OTU06461	k__Bacteria	p__Proteobacteria						0	0	0	0	0	0	0	0	0	0	0	0	0	0	0	0	0	0	0	0	0	0	0	0	0	0	0	0	0	0	0	0	0	0	0	0	0	0	0	0	0	0
OTU06463	k__Bacteria	p__Proteobacteria	c__Gammaproteobacteria					0	0	0	0	0	0	0	0	0	0	0	0	0	0	0	0	0	0	0	0	0	0	0	0	0	0	0	0	0	0	0	0	0	0	0	0	0	0	0	0	0	0
OTU06471	k__Bacteria	p__Proteobacteria						0	15	0	0	0	0	0	0	0	0	0	0	0	0	0	0	0	0	0	0	0	0	0	0	0	0	0	0	0	0	0	0	0	0	0	0	0	0	0	0	0	0
OTU06474	k__Bacteria	p__Firmicutes						0	0	15	0	0	0	0	0	0	0	0	0	0	0	0	0	0	0	0	0	0	0	0	0	0	0	0	0	0	0	0	0	0	0	0	0	0	0	0	0	0	0
OTU06482	k__Bacteria	p__Bacteroidetes						0	0	0	0	15	0	0	0	0	0	0	0	0	0	0	0	0	0	0	0	0	0	0	0	0	0	0	0	0	0	0	0	0	0	0	0	0	0	0	0	0	0
OTU06483	k__Bacteria	p__Firmicutes	c__Clostridia	o__Clostridiales	f__	g__	s__	0	0	0	0	0	15	0	0	0	0	0	0	0	0	0	0	0	0	0	0	0	0	0	0	0	0	0	0	0	0	0	0	0	0	0	0	0	0	0	0	0	0
OTU06484	k__Bacteria	p__Proteobacteria	c__Betaproteobacteria	o__Burkholderiales	f__Comamonadaceae			0	0	0	0	0	15	0	0	0	0	0	0	0	0	0	0	0	0	0	0	0	0	0	0	0	0	0	0	0	0	0	0	0	0	0	0	0	0	0	0	0	0
OTU06488	k__Bacteria	p__Firmicutes						0	0	0	0	0	0	15	0	0	0	0	0	0	0	0	0	0	0	0	0	0	0	0	0	0	0	0	0	0	0	0	0	0	0	0	0	0	0	0	0	0	0
OTU06491	k__Bacteria	p__Firmicutes	c__Erysipelotrichi	o__Erysipelotrichales	f__Erysipelotrichaceae	g__Clostridium	s__ramosum	0	0	0	0	0	0	15	0	0	0	0	0	0	0	0	0	0	0	0	0	0	0	0	0	0	0	0	0	0	0	0	0	0	0	0	0	0	0	0	0	0	0
OTU06492	k__Bacteria	p__Firmicutes	c__Clostridia	o__Clostridiales	f__Lachnospiraceae	g__	s__	0	0	0	0	0	0	0	15	0	0	0	0	0	0	0	0	0	0	0	0	0	0	0	0	0	0	0	0	0	0	0	0	0	0	0	0	0	0	0	0	0	0
OTU06500	k__Bacteria	p__Bacteroidetes	c__Bacteroidia	o__Bacteroidales	f__Prevotellaceae	g__Prevotella	s__copri	0	0	0	0	0	0	0	0	0	15	0	0	0	0	0	0	0	0	0	0	0	0	0	0	0	0	0	0	0	0	0	0	0	0	0	0	0	0	0	0	0	0
OTU06501	k__Bacteria	p__Firmicutes	c__Clostridia	o__Clostridiales	f__Veillonellaceae	g__Megasphaera	s__	0	0	0	0	0	0	0	0	0	15	0	0	0	0	0	0	0	0	0	0	0	0	0	0	0	0	0	0	0	0	0	0	0	0	0	0	0	0	0	0	0	0
OTU06507	k__Bacteria	p__Firmicutes	c__Clostridia	o__Clostridiales	f__Lachnospiraceae	g__	s__	0	0	0	0	0	0	0	0	0	0	15	0	0	0	0	0	0	0	0	0	0	0	0	0	0	0	0	0	0	0	0	0	0	0	0	0	0	0	0	0	0	0
OTU06511	k__Bacteria	p__Proteobacteria						0	0	0	0	0	0	0	0	0	0	0	15	0	0	0	0	0	0	0	0	0	0	0	0	0	0	0	0	0	0	0	0	0	0	0	0	0	0	0	0	0	0
OTU06512	k__Bacteria	p__Bacteroidetes						0	0	0	0	0	0	0	0	0	0	0	15	0	0	0	0	0	0	0	0	0	0	0	0	0	0	0	0	0	0	0	0	0	0	0	0	0	0	0	0	0	0
OTU06514	k__Bacteria	p__Proteobacteria	c__Gammaproteobacteria	o__Pseudomonadales	f__Pseudomonadaceae	g__Pseudomonas	s__viridiflava	0	0	0	0	0	0	0	0	0	0	0	0	15	0	0	0	0	0	0	0	0	0	0	0	0	0	0	0	0	0	0	0	0	0	0	0	0	0	0	0	0	0
OTU06525	k__Bacteria	p__Proteobacteria						0	0	0	0	0	0	0	0	0	0	0	0	0	0	15	0	0	0	0	0	0	0	0	0	0	0	0	0	0	0	0	0	0	0	0	0	0	0	0	0	0	0
OTU06527	k__Bacteria	p__Firmicutes	c__Bacilli					0	0	0	0	0	0	0	0	0	0	0	0	0	0	15	0	0	0	0	0	0	0	0	0	0	0	0	0	0	0	0	0	0	0	0	0	0	0	0	0	0	0
OTU06538	k__Bacteria	p__Proteobacteria						0	0	0	0	0	0	0	0	0	0	0	0	0	0	0	0	0	15	0	0	0	0	0	0	0	0	0	0	0	0	0	0	0	0	0	0	0	0	0	0	0	0
OTU06539	k__Bacteria	p__Firmicutes	c__Clostridia	o__Clostridiales	f__Lachnospiraceae	g__	s__	0	0	0	0	0	0	0	0	0	0	0	0	0	0	0	0	0	15	0	0	0	0	0	0	0	0	0	0	0	0	0	0	0	0	0	0	0	0	0	0	0	0
OTU06541	k__Bacteria	p__Proteobacteria						0	0	0	0	0	0	0	0	0	0	0	0	0	0	0	0	0	15	0	0	0	0	0	0	0	0	0	0	0	0	0	0	0	0	0	0	0	0	0	0	0	0
OTU06557	k__Bacteria	p__Actinobacteria	c__Actinobacteria	o__Actinomycetales				0	0	0	0	0	0	0	0	0	0	0	0	0	0	0	0	0	0	0	0	15	0	0	0	0	0	0	0	0	0	0	0	0	0	0	0	0	0	0	0	0	0
OTU06561	k__Bacteria	p__Firmicutes	c__Clostridia	o__Clostridiales	f__Ruminococcaceae	g__Ruminococcus	s__	0	0	0	0	0	0	0	0	0	0	0	0	0	0	0	0	0	0	0	0	0	15	0	0	0	0	0	0	0	0	0	0	0	0	0	0	0	0	0	0	0	0
OTU06562	k__Bacteria	p__Proteobacteria	c__Betaproteobacteria	o__Burkholderiales	f__Comamonadaceae			0	0	0	0	0	0	0	0	0	0	0	0	0	0	0	0	0	0	0	0	0	15	0	0	0	0	0	0	0	0	0	0	0	0	0	0	0	0	0	0	0	0
OTU06567	k__Bacteria	p__Proteobacteria						0	0	0	0	0	0	0	0	0	0	0	0	0	0	0	0	0	0	0	0	0	15	0	0	0	0	0	0	0	0	0	0	0	0	0	0	0	0	0	0	0	0
OTU06572	k__Bacteria	p__Proteobacteria	c__Alphaproteobacteria					0	0	0	0	0	0	0	0	0	0	0	0	0	0	0	0	0	0	0	0	0	15	0	0	0	0	0	0	0	0	0	0	0	0	0	0	0	0	0	0	0	0
OTU06595	k__Bacteria	p__Proteobacteria						0	0	0	0	0	0	0	0	0	0	0	0	0	0	0	0	0	0	0	0	0	0	0	0	0	0	15	0	0	0	0	0	0	0	0	0	0	0	0	0	0	0
OTU06602	k__Bacteria	p__Bacteroidetes	c__Bacteroidia	o__Bacteroidales	f__Prevotellaceae	g__Prevotella	s__stercorea	0	0	0	0	0	0	0	0	0	0	0	0	0	0	0	0	0	0	0	0	0	0	0	0	0	0	0	15	0	0	0	0	0	0	0	0	0	0	0	0	0	0
OTU06610	k__Bacteria	p__Proteobacteria	c__Alphaproteobacteria					0	0	0	0	0	0	0	0	0	0	0	0	0	0	0	0	0	0	0	0	0	0	0	0	0	0	0	0	15	0	0	0	0	0	0	0	0	0	0	0	0	0
OTU06613	k__Bacteria	p__Firmicutes	c__Clostridia	o__Clostridiales	f__Ruminococcaceae	g__	s__	0	0	0	0	0	0	0	0	0	0	0	0	0	0	0	0	0	0	0	0	0	0	0	0	0	0	0	0	0	15	0	0	0	0	0	0	0	0	0	0	0	0
OTU06623	k__Bacteria	p__Bacteroidetes	c__Bacteroidia	o__Bacteroidales				0	0	0	0	0	0	0	0	0	0	0	0	0	0	0	0	0	0	0	0	0	0	0	0	0	0	0	0	0	0	0	15	0	0	0	0	0	0	0	0	0	0
OTU06628	k__Bacteria	p__Firmicutes						0	0	0	0	0	0	0	0	0	0	0	0	0	0	0	0	0	0	0	0	0	0	0	0	0	0	0	0	0	0	0	0	15	0	0	0	0	0	0	0	0	0
OTU06642	k__Bacteria	p__Proteobacteria						0	0	0	0	0	0	0	0	0	0	0	0	0	0	0	0	0	0	0	0	0	0	0	0	0	0	0	0	0	0	0	0	0	0	15	0	0	0	0	0	0	0
OTU06652	k__Bacteria	p__Proteobacteria						0	0	0	0	0	0	0	0	0	0	0	0	0	0	0	0	0	0	0	0	0	0	0	0	0	0	0	0	0	0	0	0	0	0	0	0	0	15	0	0	0	0
OTU06655	k__Bacteria	p__Proteobacteria						0	0	0	0	0	0	0	0	0	0	0	0	0	0	0	0	0	0	0	0	0	0	0	0	0	0	0	0	0	0	0	0	0	0	0	0	0	15	0	0	0	0
OTU06681	k__Bacteria	p__Proteobacteria	c__Gammaproteobacteria					0	0	0	0	0	0	0	0	0	0	0	0	0	0	0	0	0	0	0	0	0	0	0	0	0	0	0	0	0	0	0	0	0	0	0	0	0	0	0	0	0	0
OTU06685	k__Bacteria	p__Proteobacteria						0	0	0	0	0	0	0	0	0	0	0	0	0	0	0	0	0	0	0	0	0	0	0	0	0	0	0	0	0	0	0	0	0	0	0	0	0	0	0	0	0	0
OTU06688	k__Bacteria	p__Proteobacteria						0	0	0	0	0	0	0	0	0	0	0	0	0	0	0	0	0	0	0	0	0	0	0	0	0	0	0	0	0	0	0	0	0	0	0	0	0	0	0	0	0	0
OTU06689	k__Bacteria	p__Actinobacteria	c__Actinobacteria	o__Actinomycetales				0	0	0	0	0	0	0	0	0	0	0	0	0	0	0	0	0	0	0	0	0	0	0	0	0	0	0	0	0	0	0	0	0	0	0	0	0	0	0	0	0	0
OTU06694	k__Bacteria	p__Bacteroidetes	c__Bacteroidia	o__Bacteroidales	f__Bacteroidaceae	g__Bacteroides	s__	0	0	0	0	0	0	0	0	0	0	0	0	0	0	0	0	0	0	0	0	0	0	0	0	0	0	0	0	0	0	0	0	0	0	0	0	0	0	0	0	0	0
OTU06697	k__Bacteria	p__Proteobacteria						0	0	0	0	0	0	0	0	0	0	0	0	0	0	0	0	0	0	0	0	0	0	0	0	0	0	0	0	0	0	0	0	0	0	0	0	0	0	0	0	0	0
OTU06698	k__Bacteria	p__Firmicutes	c__Clostridia	o__Clostridiales				0	0	0	0	0	0	0	0	0	0	0	0	0	0	0	0	0	0	0	0	0	0	0	0	0	0	0	0	0	0	0	0	0	0	0	0	0	0	0	0	0	0
OTU06700	k__Bacteria	p__Firmicutes	c__Clostridia	o__Clostridiales	f__Lachnospiraceae	g__Roseburia		0	0	0	0	0	0	0	0	0	0	0	0	0	0	0	0	0	0	0	0	0	0	0	0	0	0	0	0	0	0	0	0	0	0	0	0	0	0	0	0	0	0
OTU06706	k__Bacteria	p__Firmicutes	c__Clostridia	o__Clostridiales	f__Lachnospiraceae			0	0	0	0	0	0	0	0	0	0	0	0	0	0	0	0	0	0	0	0	0	0	0	0	0	0	0	0	0	0	0	0	0	0	0	0	0	0	0	0	0	0
OTU06711	k__Bacteria	p__Bacteroidetes						0	0	0	0	0	0	0	0	0	0	0	0	0	0	0	0	0	0	0	0	0	0	0	0	0	0	0	0	0	0	0	0	0	0	0	0	0	0	0	0	0	0
OTU06717	k__Bacteria	p__Firmicutes						0	0	0	0	0	0	0	0	0	0	0	0	0	0	0	0	0	0	0	0	0	0	0	0	0	0	0	0	0	0	0	0	0	0	0	0	0	0	0	0	0	0
OTU06719	k__Bacteria	p__Proteobacteria						0	0	0	0	0	0	0	0	0	0	0	0	0	0	0	0	0	0	0	0	0	0	0	0	0	0	0	0	0	0	0	0	0	0	0	0	0	0	0	0	0	0
OTU06727	k__Bacteria	p__Proteobacteria						0	0	0	0	0	0	0	0	0	0	0	0	0	0	0	0	0	0	0	0	0	0	0	0	0	0	0	0	0	0	0	0	0	0	0	0	0	0	0	0	0	0
OTU06729	k__Bacteria	p__Proteobacteria						0	0	0	0	0	0	0	0	0	0	0	0	0	0	0	0	0	0	0	0	0	0	0	0	0	0	0	0	0	0	0	0	0	0	0	0	0	0	0	0	0	0
OTU06735	k__Bacteria	p__Firmicutes	c__Clostridia	o__Clostridiales	f__Lachnospiraceae	g__Butyrivibrio	s__crossotus	0	0	0	0	0	0	0	0	0	0	0	0	0	0	0	0	0	0	0	0	0	0	0	0	0	0	0	0	0	0	0	0	0	0	0	0	0	0	0	0	0	0
OTU06740	k__Bacteria	p__Proteobacteria						0	0	0	0	0	0	0	0	0	0	0	0	0	0	0	0	0	0	0	0	0	0	0	0	0	0	0	0	0	0	0	0	0	0	0	0	0	0	0	0	0	0
OTU06746	k__Bacteria	p__Proteobacteria						0	0	0	0	0	0	0	0	0	0	0	0	0	0	0	0	0	0	0	0	0	0	0	0	0	0	0	0	0	0	0	0	0	0	0	0	0	0	0	0	0	0
OTU06747	k__Bacteria	p__Proteobacteria	c__Alphaproteobacteria	o__Rhizobiales	f__Rhizobiaceae	g__Rhizobium	s__daejeonense	0	0	0	0	0	0	0	0	0	0	0	0	0	0	0	0	0	0	0	0	0	0	0	0	0	0	0	0	0	0	0	0	0	0	0	0	0	0	0	0	0	0
OTU06749	k__Bacteria	p__Proteobacteria	c__Gammaproteobacteria	o__Aeromonadales	f__Succinivibrionaceae	g__Succinivibrio	s__	0	0	0	0	0	0	0	0	0	0	0	0	0	0	0	0	0	0	0	0	0	0	0	0	0	0	0	0	0	0	0	0	0	0	0	0	0	0	0	0	0	0
OTU06760	k__Bacteria	p__Proteobacteria	c__Gammaproteobacteria	o__Aeromonadales	f__Succinivibrionaceae	g__Succinivibrio	s__	0	0	0	0	0	0	0	0	0	0	0	0	0	0	0	0	0	0	0	0	0	0	0	0	0	0	0	0	0	0	0	0	0	0	0	0	0	0	0	0	0	0
OTU06761	k__Bacteria	p__Firmicutes	c__Clostridia	o__Clostridiales	f__Christensenellaceae	g__	s__	0	0	0	0	0	0	0	0	0	0	0	0	0	0	0	0	0	0	0	0	0	0	0	0	0	0	0	0	0	0	0	0	0	0	0	0	0	0	0	0	0	0
OTU06770	k__Bacteria	p__Actinobacteria	c__Actinobacteria	o__Actinomycetales				0	0	0	0	0	0	0	0	0	0	0	0	0	0	0	0	0	0	0	0	0	0	0	0	0	0	0	0	0	0	0	0	0	0	0	0	0	0	0	0	0	0
OTU06778	k__Bacteria	p__Proteobacteria						0	0	0	0	0	0	0	0	0	0	0	0	0	0	0	0	0	0	0	0	0	0	0	0	0	0	0	0	0	0	0	0	0	0	0	0	0	0	0	0	0	0
OTU06797	k__Bacteria	p__Actinobacteria	c__Actinobacteria	o__Actinomycetales				0	0	14	0	0	0	0	0	0	0	0	0	0	0	0	0	0	0	0	0	0	0	0	0	0	0	0	0	0	0	0	0	0	0	0	0	0	0	0	0	0	0
OTU06803	k__Bacteria	p__Firmicutes						0	0	0	14	0	0	0	0	0	0	0	0	0	0	0	0	0	0	0	0	0	0	0	0	0	0	0	0	0	0	0	0	0	0	0	0	0	0	0	0	0	0
OTU06804	k__Bacteria	p__Proteobacteria						0	0	0	14	0	0	0	0	0	0	0	0	0	0	0	0	0	0	0	0	0	0	0	0	0	0	0	0	0	0	0	0	0	0	0	0	0	0	0	0	0	0
OTU06805	k__Bacteria	p__Proteobacteria						0	0	0	14	0	0	0	0	0	0	0	0	0	0	0	0	0	0	0	0	0	0	0	0	0	0	0	0	0	0	0	0	0	0	0	0	0	0	0	0	0	0
OTU06808	k__Bacteria	p__Proteobacteria						0	0	0	0	14	0	0	0	0	0	0	0	0	0	0	0	0	0	0	0	0	0	0	0	0	0	0	0	0	0	0	0	0	0	0	0	0	0	0	0	0	0
OTU06810	k__Bacteria	p__Proteobacteria						0	0	0	0	14	0	0	0	0	0	0	0	0	0	0	0	0	0	0	0	0	0	0	0	0	0	0	0	0	0	0	0	0	0	0	0	0	0	0	0	0	0
OTU06812	k__Bacteria	p__Firmicutes	c__Erysipelotrichi	o__Erysipelotrichales	f__Erysipelotrichaceae	g__Clostridium	s__ramosum	0	0	0	0	0	14	0	0	0	0	0	0	0	0	0	0	0	0	0	0	0	0	0	0	0	0	0	0	0	0	0	0	0	0	0	0	0	0	0	0	0	0
OTU06820	k__Bacteria	p__Firmicutes	c__Clostridia	o__Clostridiales	f__Dehalobacteriaceae	g__Dehalobacterium	s__	0	0	0	0	0	0	0	6	0	0	0	0	0	0	0	0	0	0	0	0	0	0	0	0	0	0	0	0	0	0	0	0	0	0	0	0	0	0	0	0	0	0
OTU06827	k__Bacteria	p__Actinobacteria	c__Actinobacteria	o__Actinomycetales				0	0	0	0	0	0	0	0	14	0	0	0	0	0	0	0	0	0	0	0	0	0	0	0	0	0	0	0	0	0	0	0	0	0	0	0	0	0	0	0	0	0
OTU06831	k__Bacteria	p__Proteobacteria	c__Deltaproteobacteria	o__Desulfovibrionales	f__Desulfovibrionaceae	g__Desulfovibrio	s__	0	0	0	0	0	0	0	0	0	14	0	0	0	0	0	0	0	0	0	0	0	0	0	0	0	0	0	0	0	0	0	0	0	0	0	0	0	0	0	0	0	0
OTU06839	k__Bacteria	p__Proteobacteria						0	0	0	0	0	0	0	0	0	0	14	0	0	0	0	0	0	0	0	0	0	0	0	0	0	0	0	0	0	0	0	0	0	0	0	0	0	0	0	0	0	0
OTU06844	k__Bacteria	p__Proteobacteria						0	0	0	0	0	0	0	0	0	0	14	0	0	0	0	0	0	0	0	0	0	0	0	0	0	0	0	0	0	0	0	0	0	0	0	0	0	0	0	0	0	0
OTU06850	k__Bacteria	p__Proteobacteria						0	0	0	0	0	0	0	0	0	0	0	14	0	0	0	0	0	0	0	0	0	0	0	0	0	0	0	0	0	0	0	0	0	0	0	0	0	0	0	0	0	0
OTU06851	k__Bacteria	p__Proteobacteria	c__Gammaproteobacteria	o__Aeromonadales	f__Succinivibrionaceae	g__Succinivibrio	s__	0	0	0	0	0	0	0	0	0	0	0	0	14	0	0	0	0	0	0	0	0	0	0	0	0	0	0	0	0	0	0	0	0	0	0	0	0	0	0	0	0	0
OTU06856	k__Bacteria	p__Firmicutes						0	0	0	0	0	0	0	0	0	0	0	0	0	14	0	0	0	0	0	0	0	0	0	0	0	0	0	0	0	0	0	0	0	0	0	0	0	0	0	0	0	0
OTU06863	k__Bacteria	p__Proteobacteria						0	0	0	0	0	0	0	0	0	0	0	0	0	0	0	14	0	0	0	0	0	0	0	0	0	0	0	0	0	0	0	0	0	0	0	0	0	0	0	0	0	0
OTU06866	k__Bacteria	p__Firmicutes						0	0	0	0	0	0	0	0	0	0	0	0	0	0	0	0	14	0	0	0	0	0	0	0	0	0	0	0	0	0	0	0	0	0	0	0	0	0	0	0	0	0
OTU06868	k__Bacteria	p__Proteobacteria						0	0	0	0	0	0	0	0	0	0	0	0	0	0	0	0	14	0	0	0	0	0	0	0	0	0	0	0	0	0	0	0	0	0	0	0	0	0	0	0	0	0
OTU06870	k__Bacteria	p__Bacteroidetes						0	0	0	0	0	0	0	0	0	0	0	0	0	0	0	0	14	0	0	0	0	0	0	0	0	0	0	0	0	0	0	0	0	0	0	0	0	0	0	0	0	0
OTU06871	k__Bacteria	p__Firmicutes	c__Clostridia	o__Clostridiales	f__Christensenellaceae	g__	s__	0	0	0	0	0	0	0	0	0	0	0	0	0	0	0	0	0	14	0	0	0	0	0	0	0	0	0	0	0	0	0	0	0	0	0	0	0	0	0	0	0	0
OTU06892	k__Bacteria	p__Proteobacteria	c__Gammaproteobacteria					0	0	0	0	0	0	0	0	0	0	0	0	0	0	0	0	0	0	0	0	14	0	0	0	0	0	0	0	0	0	0	0	0	0	0	0	0	0	0	0	0	0
OTU06893	k__Bacteria	p__Proteobacteria						0	0	0	0	0	0	0	0	0	0	0	0	0	0	0	0	0	0	0	0	14	0	0	0	0	0	0	0	0	0	0	0	0	0	0	0	0	0	0	0	0	0
OTU06897	k__Bacteria	p__Proteobacteria						0	0	0	0	0	0	0	0	0	0	0	0	0	0	0	0	0	0	0	0	0	14	0	0	0	0	0	0	0	0	0	0	0	0	0	0	0	0	0	0	0	0
OTU06913	k__Bacteria	p__Proteobacteria						0	0	0	0	0	0	0	0	0	0	0	0	0	0	0	0	0	0	0	0	0	0	0	14	0	0	0	0	0	0	0	0	0	0	0	0	0	0	0	0	0	0
OTU06915	k__Bacteria	p__Bacteroidetes	c__Bacteroidia	o__Bacteroidales	f__Bacteroidaceae	g__Bacteroides	s__	0	0	0	0	0	0	0	0	0	0	0	0	0	0	0	0	0	0	0	0	0	0	0	0	14	0	0	0	0	0	0	0	0	0	0	0	0	0	0	0	0	0
OTU06917	k__Bacteria	p__Proteobacteria						0	0	0	0	0	0	0	0	0	0	0	0	0	0	0	0	0	0	0	0	0	0	0	0	14	0	0	0	0	0	0	0	0	0	0	0	0	0	0	0	0	0
OTU06920	k__Bacteria	p__Proteobacteria	c__Gammaproteobacteria					0	0	0	0	0	0	0	0	0	0	0	0	0	0	0	0	0	0	0	0	0	0	0	0	0	14	0	0	0	0	0	0	0	0	0	0	0	0	0	0	0	0
OTU06922	k__Bacteria	p__Proteobacteria						0	0	0	0	0	0	0	0	0	0	0	0	0	0	0	0	0	0	0	0	0	0	0	0	0	14	0	0	0	0	0	0	0	0	0	0	0	0	0	0	0	0
OTU06927	k__Bacteria	p__Proteobacteria						0	0	0	0	0	0	0	0	0	0	0	0	0	0	0	0	0	0	0	0	0	0	0	0	0	0	14	0	0	0	0	0	0	0	0	0	0	0	0	0	0	0
OTU06943	k__Bacteria	p__Proteobacteria	c__Gammaproteobacteria					0	0	0	0	0	0	0	0	0	0	0	0	0	0	0	0	0	0	0	0	0	0	0	0	0	0	0	0	0	14	0	0	0	0	0	0	0	0	0	0	0	0
OTU06946	k__Bacteria	p__Proteobacteria						0	0	0	0	0	0	0	0	0	0	0	0	0	0	0	0	0	0	0	0	0	0	0	0	0	0	0	0	0	0	14	0	0	0	0	0	0	0	0	0	0	0
OTU06949	k__Bacteria	p__Proteobacteria						0	0	0	0	0	0	0	0	0	0	0	0	0	0	0	0	0	0	0	0	0	0	0	0	0	0	0	0	0	0	0	14	0	0	0	0	0	0	0	0	0	0
OTU06957	k__Bacteria	p__Proteobacteria						0	0	0	0	0	0	0	0	0	0	0	0	0	0	0	0	0	0	0	0	0	0	0	0	0	0	0	0	0	0	0	0	14	0	0	0	0	0	0	0	0	0
OTU06958	k__Bacteria	p__Proteobacteria						0	0	0	0	0	0	0	0	0	0	0	0	0	0	0	0	0	0	0	0	0	0	0	0	0	0	0	0	0	0	0	0	14	0	0	0	0	0	0	0	0	0
OTU06962	k__Bacteria	p__Proteobacteria						0	0	0	0	0	0	0	0	0	0	0	0	0	0	0	0	0	0	0	0	0	0	0	0	0	0	0	0	0	0	0	0	0	14	0	0	0	0	0	0	0	0
OTU06968	k__Bacteria	p__Firmicutes	c__Clostridia	o__Clostridiales	f__Lachnospiraceae	g__Blautia	s__	0	0	0	0	0	0	0	0	0	0	0	0	0	0	0	0	0	0	0	0	0	0	0	0	0	0	0	0	0	0	0	0	0	0	14	0	0	0	0	0	0	0
OTU06970	k__Bacteria	p__Actinobacteria	c__Actinobacteria	o__Actinomycetales				0	0	0	0	0	0	0	0	0	0	0	0	0	0	0	0	0	0	0	0	0	0	0	0	0	0	0	0	0	0	0	0	0	0	14	0	0	0	0	0	0	0
OTU06972	k__Bacteria	p__Firmicutes						0	0	0	0	0	0	0	0	0	0	0	0	0	0	0	0	0	0	0	0	0	0	0	0	0	0	0	0	0	0	0	0	0	0	14	0	0	0	0	0	0	0
OTU06976	k__Bacteria	p__Firmicutes	c__Clostridia	o__Clostridiales	f__Ruminococcaceae	g__Oscillospira	s__	0	0	0	0	0	0	0	0	0	0	0	0	0	0	0	0	0	0	0	0	0	0	0	0	0	0	0	0	0	0	0	0	0	0	0	0	14	0	0	0	0	0
OTU06978	k__Bacteria	p__Proteobacteria						0	0	0	0	0	0	0	0	0	0	0	0	0	0	0	0	0	0	0	0	0	0	0	0	0	0	0	0	0	0	0	0	0	0	0	0	0	14	0	0	0	0
OTU06982	k__Bacteria	p__Proteobacteria						0	0	0	0	0	0	0	0	0	0	0	0	0	0	0	0	0	0	0	0	0	0	0	0	0	0	0	0	0	0	0	0	0	0	0	0	0	0	14	0	0	0
OTU06986	k__Bacteria	p__Firmicutes						0	0	0	0	0	0	0	0	0	0	0	0	0	0	0	0	0	0	0	0	0	0	0	0	0	0	0	0	0	0	0	0	0	0	0	0	0	0	0	14	0	0
OTU06992	k__Bacteria	p__Firmicutes	c__Clostridia	o__Clostridiales	f__Ruminococcaceae	g__	s__	0	0	0	0	0	0	0	0	0	0	0	0	0	0	0	0	0	0	0	0	0	0	0	0	0	0	0	0	0	0	0	0	0	0	0	0	0	0	0	0	14	0
OTU07009	k__Bacteria	p__Proteobacteria						0	0	0	0	0	0	0	0	0	0	0	0	0	0	0	0	0	0	0	0	0	0	0	0	0	0	0	0	0	0	0	0	0	0	0	0	0	0	0	0	0	0
OTU07012	k__Bacteria	p__Firmicutes						0	0	0	0	0	0	0	0	0	0	0	0	0	0	0	0	0	0	0	0	0	0	0	0	0	0	0	0	0	0	0	0	0	0	0	0	0	0	0	0	0	0
OTU07028	k__Bacteria	p__Bacteroidetes	c__Bacteroidia	o__Bacteroidales	f__Bacteroidaceae	g__Bacteroides	s__	0	0	0	0	0	0	0	0	0	0	0	0	0	0	0	0	0	0	0	0	0	0	0	0	0	0	0	0	0	0	0	0	0	0	0	0	0	0	0	0	0	0
OTU07029	k__Bacteria	p__Proteobacteria						0	0	0	0	0	0	0	0	0	0	0	0	0	0	0	0	0	0	0	0	0	0	0	0	0	0	0	0	0	0	0	0	0	0	0	0	0	0	0	0	0	0
OTU07036	k__Bacteria	p__Bacteroidetes	c__Bacteroidia	o__Bacteroidales	f__	g__	s__	0	0	0	0	0	0	0	0	0	0	0	0	0	0	0	0	0	0	0	0	0	0	0	0	0	0	0	0	0	0	0	0	0	0	0	0	0	0	0	0	0	0
OTU07037	k__Bacteria	p__Firmicutes	c__Erysipelotrichi	o__Erysipelotrichales	f__Erysipelotrichaceae	g__[Eubacterium]	s__biforme	0	0	0	0	0	0	0	0	0	0	0	0	0	0	0	0	0	0	0	0	0	0	0	0	0	0	0	0	0	0	0	0	0	0	0	0	0	0	0	0	0	0
OTU07045	k__Bacteria	p__Proteobacteria						0	0	0	0	0	0	0	0	0	0	0	0	0	0	0	0	0	0	0	0	0	0	0	0	0	0	0	0	0	0	0	0	0	0	0	0	0	0	0	0	0	0
OTU07046	k__Bacteria	p__Proteobacteria						0	0	0	0	0	0	0	0	0	0	0	0	0	0	0	0	0	0	0	0	0	0	0	0	0	0	0	0	0	0	0	0	0	0	0	0	0	0	0	0	0	0
OTU07050	k__Bacteria	p__Actinobacteria	c__Actinobacteria	o__Actinomycetales				0	0	0	0	0	0	0	0	0	0	0	0	0	0	0	0	0	0	0	0	0	0	0	0	0	0	0	0	0	0	0	0	0	0	0	0	0	0	0	0	0	0
OTU07052	k__Bacteria	p__Proteobacteria						0	0	0	0	0	0	0	0	0	0	0	0	0	0	0	0	0	0	0	0	0	0	0	0	0	0	0	0	0	0	0	0	0	0	0	0	0	0	0	0	0	0
OTU07055	k__Bacteria	p__Firmicutes						0	0	0	0	0	0	0	0	0	0	0	0	0	0	0	0	0	0	0	0	0	0	0	0	0	0	0	0	0	0	0	0	0	0	0	0	0	0	0	0	0	0
OTU07063	k__Bacteria	p__Proteobacteria	c__Alphaproteobacteria	o__Rickettsiales	f__mitochondria			0	0	0	0	0	0	0	0	0	0	0	0	0	0	0	0	0	0	0	0	0	0	0	0	0	0	0	0	0	0	0	0	0	0	0	0	0	0	0	0	0	0
OTU07064	k__Bacteria	p__Bacteroidetes	c__Bacteroidia	o__Bacteroidales	f__[Barnesiellaceae]	g__Barnesiella	s__intestinihominis	0	0	0	0	0	0	0	0	0	0	0	0	0	0	0	0	0	0	0	0	0	0	0	0	0	0	0	0	0	0	0	0	0	0	0	0	0	0	0	0	0	0
OTU07066	k__Bacteria	p__Proteobacteria	c__Gammaproteobacteria					0	0	0	0	0	0	0	0	0	0	0	0	0	0	0	0	0	0	0	0	0	0	0	0	0	0	0	0	0	0	0	0	0	0	0	0	0	0	0	0	0	0
OTU07071	k__Bacteria	p__Proteobacteria	c__Alphaproteobacteria	o__Caulobacterales	f__Caulobacteraceae	g__	s__	0	0	0	0	0	0	0	0	0	0	0	0	0	0	0	0	0	0	0	0	0	0	0	0	0	0	0	0	0	0	0	0	0	0	0	0	0	0	0	0	0	0
OTU07074	k__Bacteria	p__Proteobacteria						0	0	0	0	0	0	0	0	0	0	0	0	0	0	0	0	0	0	0	0	0	0	0	0	0	0	0	0	0	0	0	0	0	0	0	0	0	0	0	0	0	0
OTU07084	k__Bacteria	p__Proteobacteria						0	0	0	0	0	0	0	0	0	0	0	0	0	0	0	0	0	0	0	0	0	0	0	0	0	0	0	0	0	0	0	0	0	0	0	0	0	0	0	0	0	0
OTU07088	k__Bacteria	p__Firmicutes						0	0	0	0	0	0	0	0	0	0	0	0	0	0	0	0	0	0	0	0	0	0	0	0	0	0	0	0	0	0	0	0	0	0	0	0	0	0	0	0	0	0
OTU07100	k__Bacteria	p__Bacteroidetes	c__Bacteroidia	o__Bacteroidales	f__Prevotellaceae	g__Prevotella	s__stercorea	0	0	0	0	0	0	0	0	0	0	0	0	0	0	0	0	0	0	0	0	0	0	0	0	0	0	0	0	0	0	0	0	0	0	0	0	0	0	0	0	0	0
OTU07109	k__Bacteria	p__Bacteroidetes						0	0	0	0	0	0	0	0	0	0	0	0	0	0	0	0	0	0	0	0	0	0	0	0	0	0	0	0	0	0	0	0	0	0	0	0	0	0	0	0	0	0
OTU07110	k__Bacteria	p__Proteobacteria						0	0	0	0	0	0	0	0	0	0	0	0	0	0	0	0	0	0	0	0	0	0	0	0	0	0	0	0	0	0	0	0	0	0	0	0	0	0	0	0	0	0
OTU07120	k__Bacteria	p__Proteobacteria						0	0	0	0	0	0	0	0	0	0	0	0	0	0	0	0	0	0	0	0	0	0	0	0	0	0	0	0	0	0	0	0	0	0	0	0	0	0	0	0	0	0
OTU07121	k__Bacteria	p__Proteobacteria	c__Betaproteobacteria	o__Burkholderiales	f__Comamonadaceae			0	0	0	0	0	0	0	0	0	0	0	0	0	0	0	0	0	0	0	0	0	0	0	0	0	0	0	0	0	0	0	0	0	0	0	0	0	0	0	0	0	0
OTU07125	k__Bacteria	p__Proteobacteria	c__Alphaproteobacteria	o__RF32	f__	g__	s__	0	0	0	0	0	0	0	0	0	0	0	0	0	0	0	0	0	0	0	0	0	0	0	0	0	0	0	0	0	0	0	0	0	0	0	0	0	0	0	0	0	0
OTU07128	k__Bacteria	p__Proteobacteria						0	0	0	0	0	0	0	0	0	0	0	0	0	0	0	0	0	0	0	0	0	0	0	0	0	0	0	0	0	0	0	0	0	0	0	0	0	0	0	0	0	0
OTU07132	k__Bacteria	p__Bacteroidetes	c__Bacteroidia	o__Bacteroidales	f__Prevotellaceae	g__Prevotella	s__copri	13	0	0	0	0	0	0	0	0	0	0	0	0	0	0	0	0	0	0	0	0	0	0	0	0	0	0	0	0	0	0	0	0	0	0	0	0	0	0	0	0	0
OTU07141	k__Bacteria	p__Bacteroidetes	c__Bacteroidia	o__Bacteroidales	f__	g__	s__	0	13	0	0	0	0	0	0	0	0	0	0	0	0	0	0	0	0	0	0	0	0	0	0	0	0	0	0	0	0	0	0	0	0	0	0	0	0	0	0	0	0
OTU07142	k__Bacteria	p__Tenericutes	c__Mollicutes	o__RF39	f__	g__	s__	0	10	0	0	0	0	0	0	0	0	0	0	0	0	0	0	0	0	0	0	0	0	0	0	0	0	0	0	0	0	0	0	0	0	0	0	0	0	0	0	0	0
OTU07145	k__Bacteria	p__Firmicutes						0	13	0	0	0	0	0	0	0	0	0	0	0	0	0	0	0	0	0	0	0	0	0	0	0	0	0	0	0	0	0	0	0	0	0	0	0	0	0	0	0	0
OTU07148	k__Bacteria	p__Firmicutes	c__Clostridia	o__Clostridiales	f__Lachnospiraceae	g__Roseburia	s__faecis	0	0	13	0	0	0	0	0	0	0	0	0	0	0	0	0	0	0	0	0	0	0	0	0	0	0	0	0	0	0	0	0	0	0	0	0	0	0	0	0	0	0
OTU07150	k__Bacteria	p__Proteobacteria						0	0	13	0	0	0	0	0	0	0	0	0	0	0	0	0	0	0	0	0	0	0	0	0	0	0	0	0	0	0	0	0	0	0	0	0	0	0	0	0	0	0
OTU07152	k__Bacteria	p__Bacteroidetes	c__Bacteroidia	o__Bacteroidales	f__[Barnesiellaceae]	g__Barnesiella	s__intestinihominis	0	0	0	13	0	0	0	0	0	0	0	0	0	0	0	0	0	0	0	0	0	0	0	0	0	0	0	0	0	0	0	0	0	0	0	0	0	0	0	0	0	0
OTU07160	k__Bacteria	p__Proteobacteria						0	0	0	0	13	0	0	0	0	0	0	0	0	0	0	0	0	0	0	0	0	0	0	0	0	0	0	0	0	0	0	0	0	0	0	0	0	0	0	0	0	0
OTU07162	k__Bacteria	p__Proteobacteria	c__Alphaproteobacteria					0	0	0	0	13	0	0	0	0	0	0	0	0	0	0	0	0	0	0	0	0	0	0	0	0	0	0	0	0	0	0	0	0	0	0	0	0	0	0	0	0	0
OTU07163	k__Bacteria	p__Proteobacteria	c__Betaproteobacteria	o__Burkholderiales	f__Comamonadaceae			0	0	0	0	13	0	0	0	0	0	0	0	0	0	0	0	0	0	0	0	0	0	0	0	0	0	0	0	0	0	0	0	0	0	0	0	0	0	0	0	0	0
OTU07170	k__Bacteria	p__Proteobacteria						0	0	0	0	0	13	0	0	0	0	0	0	0	0	0	0	0	0	0	0	0	0	0	0	0	0	0	0	0	0	0	0	0	0	0	0	0	0	0	0	0	0
OTU07174	k__Bacteria	p__Firmicutes	c__Clostridia	o__Clostridiales	f__Ruminococcaceae	g__Oscillospira	s__	0	0	0	0	0	0	8	0	0	0	0	0	0	0	0	0	0	0	0	0	0	0	0	0	0	0	0	0	0	5	0	0	0	0	0	0	0	0	0	0	0	0
OTU07175	k__Bacteria	p__Firmicutes	c__Clostridia	o__Clostridiales				0	0	0	0	0	0	13	0	0	0	0	0	0	0	0	0	0	0	0	0	0	0	0	0	0	0	0	0	0	0	0	0	0	0	0	0	0	0	0	0	0	0
OTU07180	k__Bacteria	p__Actinobacteria	c__Actinobacteria	o__Actinomycetales				0	0	0	0	0	0	0	13	0	0	0	0	0	0	0	0	0	0	0	0	0	0	0	0	0	0	0	0	0	0	0	0	0	0	0	0	0	0	0	0	0	0
OTU07194	k__Bacteria	p__Proteobacteria						0	0	0	0	0	0	0	0	0	13	0	0	0	0	0	0	0	0	0	0	0	0	0	0	0	0	0	0	0	0	0	0	0	0	0	0	0	0	0	0	0	0
OTU07209	k__Bacteria	p__Firmicutes	c__Clostridia	o__Clostridiales	f__Veillonellaceae	g__Dialister	s__	0	0	0	0	0	0	0	0	0	0	0	0	0	13	0	0	0	0	0	0	0	0	0	0	0	0	0	0	0	0	0	0	0	0	0	0	0	0	0	0	0	0
OTU07215	k__Bacteria	p__Actinobacteria	c__Actinobacteria					0	0	0	0	0	0	0	0	0	0	0	0	0	0	13	0	0	0	0	0	0	0	0	0	0	0	0	0	0	0	0	0	0	0	0	0	0	0	0	0	0	0
OTU07221	k__Bacteria	p__Actinobacteria	c__Actinobacteria	o__Bifidobacteriales	f__Bifidobacteriaceae	g__Bifidobacterium	s__bifidum	0	0	0	0	0	0	0	0	0	0	0	0	0	0	0	13	0	0	0	0	0	0	0	0	0	0	0	0	0	0	0	0	0	0	0	0	0	0	0	0	0	0
OTU07222	k__Bacteria	p__Firmicutes	c__Clostridia	o__Clostridiales	f__Christensenellaceae	g__	s__	0	0	0	0	0	0	0	0	0	0	0	0	0	0	0	13	0	0	0	0	0	0	0	0	0	0	0	0	0	0	0	0	0	0	0	0	0	0	0	0	0	0
OTU07228	k__Bacteria	p__Firmicutes	c__Clostridia	o__Clostridiales	f__Ruminococcaceae	g__Ruminococcus	s__	0	0	0	0	0	0	0	0	0	0	0	0	0	0	0	0	0	13	0	0	0	0	0	0	0	0	0	0	0	0	0	0	0	0	0	0	0	0	0	0	0	0
OTU07234	k__Bacteria	p__Bacteroidetes	c__Bacteroidia	o__Bacteroidales	f__Porphyromonadaceae	g__Parabacteroides	s__gordonii	0	0	0	0	0	0	0	0	0	0	0	0	0	0	0	0	0	0	13	0	0	0	0	0	0	0	0	0	0	0	0	0	0	0	0	0	0	0	0	0	0	0
OTU07237	k__Bacteria	p__Proteobacteria						0	0	0	0	0	0	0	0	0	0	0	0	0	0	0	0	0	0	13	0	0	0	0	0	0	0	0	0	0	0	0	0	0	0	0	0	0	0	0	0	0	0
OTU07239	k__Bacteria	p__Firmicutes	c__Clostridia	o__Clostridiales				0	0	0	0	0	0	0	0	0	0	0	0	0	0	0	0	0	0	13	0	0	0	0	0	0	0	0	0	0	0	0	0	0	0	0	0	0	0	0	0	0	0
OTU07242	k__Bacteria	p__Actinobacteria	c__Actinobacteria	o__Actinomycetales				0	0	0	0	0	0	0	0	0	0	0	0	0	0	0	0	0	0	0	13	0	0	0	0	0	0	0	0	0	0	0	0	0	0	0	0	0	0	0	0	0	0
OTU07248	k__Bacteria	p__Firmicutes	c__Erysipelotrichi	o__Erysipelotrichales	f__Erysipelotrichaceae	g__Clostridium	s__ramosum	0	0	0	0	0	0	0	0	0	0	0	0	0	0	0	0	0	0	0	0	0	13	0	0	0	0	0	0	0	0	0	0	0	0	0	0	0	0	0	0	0	0
OTU07251	k__Bacteria	p__Proteobacteria						0	0	0	0	0	0	0	0	0	0	0	0	0	0	0	0	0	0	0	0	0	13	0	0	0	0	0	0	0	0	0	0	0	0	0	0	0	0	0	0	0	0
OTU07270	k__Bacteria	p__Firmicutes	c__Clostridia	o__Clostridiales				0	0	0	0	0	0	0	0	0	0	0	0	0	0	0	0	0	0	0	0	0	0	0	0	0	13	0	0	0	0	0	0	0	0	0	0	0	0	0	0	0	0
OTU07301	k__Bacteria	p__Firmicutes	c__Clostridia	o__Clostridiales	f__Ruminococcaceae			0	0	0	0	0	0	0	0	0	0	0	0	0	0	0	0	0	0	0	0	0	0	0	0	0	0	0	0	0	13	0	0	0	0	0	0	0	0	0	0	0	0
OTU07302	k__Bacteria	p__Proteobacteria	c__Alphaproteobacteria	o__Rhizobiales	f__Rhizobiaceae			0	0	0	0	0	0	0	0	0	0	0	0	0	0	0	0	0	0	0	0	0	0	0	0	0	0	0	0	0	6	0	0	0	7	0	0	0	0	0	0	0	0
OTU07305	k__Bacteria	p__Bacteroidetes	c__Bacteroidia	o__Bacteroidales	f__Prevotellaceae	g__Prevotella	s__copri	0	0	0	0	0	0	0	0	0	0	0	0	0	0	0	0	0	0	0	0	0	0	0	0	0	0	0	0	0	0	13	0	0	0	0	0	0	0	0	0	0	0
OTU07307	k__Bacteria	p__Bacteroidetes						0	0	0	0	0	0	0	0	0	0	0	0	0	0	0	0	0	0	0	0	0	0	0	0	0	0	0	0	0	0	13	0	0	0	0	0	0	0	0	0	0	0
OTU07314	k__Bacteria	p__Firmicutes	c__Clostridia	o__Clostridiales	f__	g__	s__	0	0	0	0	0	0	0	0	0	0	0	0	0	0	0	0	0	0	0	0	0	0	0	0	0	0	0	0	0	0	0	13	0	0	0	0	0	0	0	0	0	0
OTU07318	k__Bacteria	p__Firmicutes						0	0	0	0	0	0	0	0	0	0	0	0	0	0	0	0	0	0	0	0	0	0	0	0	0	0	0	0	0	0	0	13	0	0	0	0	0	0	0	0	0	0
OTU07324	k__Bacteria	p__Firmicutes	c__Clostridia	o__Clostridiales	f__	g__	s__	0	0	0	0	0	0	0	0	0	0	0	0	0	0	0	0	0	0	0	0	0	0	0	0	0	0	0	0	0	0	0	0	0	13	0	0	0	0	0	0	0	0
OTU07326	k__Bacteria	p__Actinobacteria	c__Actinobacteria	o__Actinomycetales				0	0	0	0	0	0	0	0	0	0	0	0	0	0	0	0	0	0	0	0	0	0	0	0	0	0	0	0	0	0	0	0	0	13	0	0	0	0	0	0	0	0
OTU07334	k__Bacteria	p__Firmicutes	c__Clostridia	o__Clostridiales	f__Ruminococcaceae	g__Oscillospira	s__	0	0	0	0	0	0	0	0	0	0	0	0	0	0	0	0	0	0	0	0	0	0	0	0	0	0	0	0	0	0	0	0	0	0	13	0	0	0	0	0	0	0
OTU07354	k__Bacteria	p__Bacteroidetes	c__Bacteroidia	o__Bacteroidales	f__Bacteroidaceae	g__Bacteroides	s__	0	0	0	0	0	0	0	0	0	0	0	0	0	0	0	0	0	0	0	0	0	0	0	0	0	0	0	0	0	0	0	0	0	0	0	0	0	13	0	0	0	0
OTU07359	k__Bacteria	p__Proteobacteria						0	0	0	0	0	0	0	0	0	0	0	0	0	0	0	0	0	0	0	0	0	0	0	0	0	0	0	0	0	0	0	0	0	0	0	0	0	0	13	0	0	0
OTU07361	k__Bacteria	p__Proteobacteria	c__Betaproteobacteria					0	0	0	0	0	0	0	0	0	0	0	0	0	0	0	0	0	0	0	0	0	0	0	0	0	0	0	0	0	0	0	0	0	0	0	0	0	0	13	0	0	0
OTU07365	k__Bacteria	p__Actinobacteria	c__Actinobacteria	o__Bifidobacteriales	f__Bifidobacteriaceae	g__Bifidobacterium		0	0	0	0	0	0	0	0	0	0	0	0	0	0	0	0	0	0	0	0	0	0	0	0	0	0	0	0	0	0	0	0	0	0	0	0	0	0	0	13	0	0
OTU07367	k__Bacteria	p__Firmicutes	c__Clostridia	o__Clostridiales	f__Lachnospiraceae	g__Roseburia		0	0	0	0	0	0	0	0	0	0	0	0	0	0	0	0	0	0	0	0	0	0	0	0	0	0	0	0	0	0	0	0	0	0	0	0	0	0	0	13	0	0
OTU07370	k__Bacteria	p__Firmicutes	c__Clostridia	o__Clostridiales	f__	g__	s__	0	0	0	0	0	0	0	0	0	0	0	0	0	0	0	0	0	0	0	0	0	0	0	0	0	0	0	0	0	0	0	0	0	0	0	0	0	0	0	0	13	0
OTU07375	k__Bacteria	p__Firmicutes	c__Clostridia	o__Clostridiales	f__Ruminococcaceae	g__	s__	0	0	0	0	0	0	0	0	0	0	0	0	0	0	0	0	0	0	0	0	0	0	0	0	0	0	0	0	0	0	0	0	0	0	0	0	0	0	0	0	0	13
OTU07376	k__Bacteria	p__Firmicutes	c__Clostridia	o__Clostridiales	f__	g__	s__	0	0	0	0	0	0	0	0	0	0	0	0	0	0	0	0	0	0	0	0	0	0	0	0	0	0	0	0	0	0	0	0	0	0	0	0	0	0	0	0	0	10
OTU07379	k__Bacteria	p__Firmicutes	c__Clostridia	o__Clostridiales	f__Veillonellaceae	g__Megasphaera	s__	0	0	0	0	0	0	0	0	0	0	0	0	0	0	0	0	0	0	0	0	0	0	0	0	0	0	0	0	0	0	0	0	0	0	0	0	0	0	0	0	0	0
OTU07394	k__Bacteria	p__Proteobacteria	c__Alphaproteobacteria	o__Rhizobiales	f__Rhizobiaceae	g__Rhizobium	s__daejeonense	0	0	0	0	0	0	0	0	0	0	0	0	0	0	0	0	0	0	0	0	0	0	0	0	0	0	0	0	0	0	0	0	0	0	0	0	0	0	0	0	0	0
OTU07395	k__Bacteria	p__Proteobacteria						0	0	0	0	0	0	0	0	0	0	0	0	0	0	0	0	0	0	0	0	0	0	0	0	0	0	0	0	0	0	0	0	0	0	0	0	0	0	0	0	0	0
OTU07397	k__Bacteria	p__Proteobacteria	c__Betaproteobacteria	o__Burkholderiales	f__Oxalobacteraceae	g__Oxalobacter	s__formigenes	0	0	0	0	0	0	0	0	0	0	0	0	0	0	0	0	0	0	0	0	0	0	0	0	0	0	0	0	0	0	0	0	0	0	0	0	0	0	0	0	0	0
[truncated: 223 more rows]
[truncated: 26 more columns]

## Sheet: TableS4_Observed OTUs
samples	Geographical_origin	Insecticide_Resistance	variable	value
A1	Acacias	R	Observed	229
A2	Acacias	R	Observed	269
A3	Acacias	R	Observed	258
A4	Acacias	R	Observed	237
[truncated: 64 more rows]

## Sheet: TableS5_Filter
#TAXONOMY	Kingdom	Phylum	Class	Order	Family	Genus	Species	Acacias	Cucuta	Honda	Neiva	Puerto Bogota	Bello	Mock
[truncated: 1,201 more rows]

[truncated: 8 more sheets: TableS6_Only resistance, TableS7_Only Susceptible, TableS8_Phylum, TableS9_Class, TableS10_Order, TableS11_Family, TableS12_Genus, TableS13_Specie]
